# Supplementary material for: Carbapenem-resistant Klebsiella pneumoniae capsular types, antibiotic resistance and virulence factors in China: a longitudinal, multi-centre study
Source: Nat Microbiol. 2024 Feb 29;9(3):814–29. doi: 10.1038/s41564-024-01612-1 (PMC10914598; doi:10.1038/s41564-024-01612-1)
Supplement: Supplementary file 4 — Supplementary Table 1. CRKP patient characteristics. Supplementary Table 2. In vitro activities of agents against 1,017 CRKP strains. Supplementary Table 3. Frequency of carbapenemases of CRKP strains in 2016–2020. Supplementary Table 4. Frequency of capsular types of CRKP strain in 2016–2020. Supplementary Table 5. Distribution of resistant genes and mutations in KL64 and KL47 strains. Supplementary Table 6. Details of isolates used in the ST11 phylogeny analysis. Supplementary Table 7. K type, O type and geographical distribution of different clades in L1 lineage. Supplementary Table 8. Variation in phenotype and genotype of NEKp strains and selected paired EKp strains. Supplementary Table 9. The proportion of non-encapsulated strains in KL64 and KL47 CRKP isolates. Supplementary Table 10. cps-locus variants and rfb-locus variants in a clinical metagenomic specimen. Supplementary Table 11. Abbreviations in this paper. Supplementary Table 12. Primers used in this paper. Supplementary Table 13. Engineered mutants in this paper. Supplementary Table 14. Gene and gene products in this paper. [file 41564_2024_1612_MOESM4_ESM.xlsx]

## Sheet: Supplementary table  1
Supplementary table1 CRKP patient characteristics.
No	Species	Year	Specimens	Five carbapenemase genes	K-type	Sex	Age (Years)
16-1	Klebsiella pneumoniae	2016	blood	KPC-2	KL166	male	43
16-5	Klebsiella pneumoniae	2016	blood	KPC-2	KL60	male	52
16-6	Klebsiella pneumoniae	2016	blood	OXA-48	KL21	male	36
16-7	Klebsiella pneumoniae	2016	throat	KPC-2	KL64	male	63
16-8	Klebsiella pneumoniae	2016	surgical wound	OXA-48	KL102	male	44
16-9	Klebsiella pneumoniae	2016	drainage	KPC-2	KL64	female	51
16-10	Klebsiella pneumoniae	2016	drainage	KPC-2	KL64	male	56
16-14	Klebsiella pneumoniae	2016	sputum	OXA-48	KL102	male	46
16-18	Klebsiella pneumoniae	2016	sputum	KPC-2	KL62	male	19
16-19	Klebsiella pneumoniae	2016	blood	KPC-2	KL62	female	22
16-20	Klebsiella pneumoniae	2016	cerebrospinal fluid	KPC-2	KL64	female	33
16-21	Klebsiella pneumoniae	2016	cerebrospinal fluid	KPC-2	KL47	female	23
16-22	Klebsiella pneumoniae	2016	blood	KPC-2	KL102	male	87
16-23	Klebsiella pneumoniae	2016	blood	KPC-2	KL64	male	59
16-25	Klebsiella pneumoniae	2016	blood	KPC-2	KL24	male	63
16-26-1	Klebsiella pneumoniae	2016	blood	KPC-2	KL64	male	89
16-27	Klebsiella pneumoniae	2016	blood	KPC-2	KL64	male	80
16-28	Klebsiella pneumoniae	2016	blood	KPC-2	KL47	female	78
16-29	Klebsiella pneumoniae	2016	blood	KPC-2	KL64	male	16
16-30	Klebsiella pneumoniae	2016	blood	KPC-2	KL47	female	16
16-31	Klebsiella pneumoniae	2016	bone marrow	KPC-2	KL47	female	61
16-32	Klebsiella pneumoniae	2016	blood	KPC-2	KL47	female	61
16-33	Klebsiella pneumoniae	2016	blood	KPC-2	KL47	male	79
16-34	Klebsiella pneumoniae	2016	blood	KPC-2	KL24	female	79
16-35	Klebsiella pneumoniae	2016	blood	KPC-2	KL64	female	20
16-40	Klebsiella pneumoniae	2016	sputum	KPC-2	KL47	female	62
16-41	Klebsiella pneumoniae	2016	sputum	KPC-2	KL47	female	79
16-70	Klebsiella pneumoniae	2016	sputum	KPC-2	KL47	male	53
16-71	Klebsiella pneumoniae	2016	sputum	KPC-2	KL47	male	83
16-73	Klebsiella pneumoniae	2016	blood	KPC-2	KL64	male	55
16-89	Klebsiella pneumoniae	2016	sputum	KPC-2	KL19	male	34
16-90	Klebsiella pneumoniae	2016	sputum	KPC-2	KL64	male	55
16-131	Klebsiella pneumoniae	2016	sputum	KPC-2	KL47	female	100
16-132	Klebsiella pneumoniae	2016	sputum	KPC-2	KL47	female	79
16-133	Klebsiella pneumoniae	2016	urine	KPC-2	KL47	male	83
16-134-1	Klebsiella pneumoniae	2016	sputum	KPC-2	KL47	female	77
16-136-1	Klebsiella pneumoniae	2016	sputum	KPC-2	KL47	female	87
16-137	Klebsiella pneumoniae	2016	blood	KPC-2	KL10	female	54
16-139	Klebsiella pneumoniae	2016	sputum	KPC-2	KL47	male	79
16-140	Klebsiella pneumoniae	2016	sputum	KPC-2	KL47	male	83
16-143	Klebsiella pneumoniae	2016	urine	KPC-2	KL64	female	67
16-144	Klebsiella pneumoniae	2016	sputum	KPC-2	KL64	male	45
16-153	Klebsiella pneumoniae	2016	sputum	KPC-2+NDM-1	KL47	male	64
16-157	Klebsiella pneumoniae	2016	sputum	KPC-2	KL47	male	51
16-158	Klebsiella pneumoniae	2016	urine	IMP-4	KL41	female	83
16-159	Klebsiella pneumoniae	2016	sputum	KPC-2	KL47	male	51
16-160	Klebsiella pneumoniae	2016	sputum	KPC-2	KL47	male	62
16-161	Klebsiella pneumoniae	2016	sputum	KPC-2	KL47	female	72
16-199	Klebsiella pneumoniae	2016	urine	KPC-2	KL1	female	75
16-202	Klebsiella pneumoniae	2016	sputum	KPC-2	KL62	male	45
16-233	Klebsiella pneumoniae	2016	sputum	KPC-2	KL47	male	23
16-234	Klebsiella pneumoniae	2016	sputum	KPC-2	KL47	male	25
16-235	Klebsiella pneumoniae	2016	sputum	KPC-2	KL30	male	63
16-237	Klebsiella pneumoniae	2016	sputum	KPC-2	KL64	female	68
16-249	Klebsiella pneumoniae	2016	blood	KPC-2	KL47	female	53
16-250	Klebsiella pneumoniae	2016	blood	KPC-2	KL47	male	53
16-269	Klebsiella pneumoniae	2016	urine	KPC-2	KL64	male	34
16-272	Klebsiella pneumoniae	2016	sputum	KPC-2	KL64	female	38
16-273	Klebsiella pneumoniae	2016	blood	KPC-2	KL47	female	44
16-274	Klebsiella pneumoniae	2016	sputum	KPC-2	KL47	female	42
16-275	Klebsiella pneumoniae	2016	sputum	KPC-2	KL47	female	43
16-278	Klebsiella pneumoniae	2016	blood	KPC-2	KL47	male	48
16-293	Klebsiella pneumoniae	2016	sputum	KPC-2	KL47	male	54
16-297	Klebsiella pneumoniae	2016	sputum	KPC-2	KL10	male	56
16-299	Klebsiella pneumoniae	2016	blood	KPC-2	KL10	male	56
16-307	Klebsiella pneumoniae	2016	sputum	KPC-2	KL47	female	46
16-308-1	Klebsiella pneumoniae	2016	sputum	KPC-2	KL47	female	16
16-310	Klebsiella pneumoniae	2016	sputum	KPC-2	KL47	female	26
16-311-1	Klebsiella pneumoniae	2016	sputum	KPC-2	KL64	male	74
16-312	Klebsiella pneumoniae	2016	blood	KPC-2	KL64	male	56
16-313	Klebsiella pneumoniae	2016	sputum	KPC-2	KL64	male	23
16-314	Klebsiella pneumoniae	2016	sputum	KPC-2	KL47	male	58
16-315	Klebsiella pneumoniae	2016	blood	KPC-2	KL149KL155	female	54
16-316	Klebsiella pneumoniae	2016	sputum	KPC-2	KL47	male	51
16-317	Klebsiella pneumoniae	2016	urine	KPC-2	KL47	male	56
16-318	Klebsiella pneumoniae	2016	sputum	KPC-2	KL47	male	36
16-319	Klebsiella pneumoniae	2016	urine	KPC-2	KL64	male	25
16-320	Klebsiella pneumoniae	2016	sputum	KPC-2	KL64	female	28
16-321	Klebsiella pneumoniae	2016	urine	KPC-2	KL19	male	29
16-322	Klebsiella pneumoniae	2016	sputum	KPC-2	KL47	male	27
16-324	Klebsiella pneumoniae	2016	sputum	KPC-2	KL2	male	35
16-325	Klebsiella pneumoniae	2016	urine	NDM-1	KL28	male	36
16-326	Klebsiella pneumoniae	2016	sputum	KPC-2	KL47	male	38
16-382	Klebsiella pneumoniae	2016	joint fluid	NDM-1	KL102	male	25
16-385	Klebsiella pneumoniae	2016	fluid	NDM-1	KL28	female	36
16-404	Klebsiella pneumoniae	2016	urine	KPC-2	KL47	male	38
16-405	Klebsiella pneumoniae	2016	sputum	KPC-2	KL47	male	34
16-406-1	Klebsiella pneumoniae	2016	sputum	KPC-2	KL47	male	87
16-407	Klebsiella pneumoniae	2016	bile	KPC-2	KL47	female	85
16-408	Klebsiella pneumoniae	2016	blood	KPC-2	KL47	male	89
16-409	Klebsiella pneumoniae	2016	ascites	KPC-2	KL47	male	40
16-410	Klebsiella pneumoniae	2016	urine	KPC-2	KL47	male	85
16-411	Klebsiella pneumoniae	2016	urine	KPC-2	KL47	male	100
16-412	Klebsiella pneumoniae	2016	ascites	KPC-2	KL47	male	40
16-413	Klebsiella pneumoniae	2016	bile	KPC-2	KL47	female	85
16-414	Klebsiella pneumoniae	2016	urine	KPC-2	KL47	male	43
16-415	Klebsiella pneumoniae	2016	urine	KPC-2	KL47	male	85
16-443	Klebsiella pneumoniae	2016	bile	KPC-2	KL47	female	85
16-444	Klebsiella pneumoniae	2016	ascites	KPC-2	KL47	male	40
16-445	Klebsiella pneumoniae	2016	bile	KPC-2	KL47	female	85
16-446	Klebsiella pneumoniae	2016	blood	KPC-2	KL47	female	64
16-486	Klebsiella pneumoniae	2016	blood	KPC-2	KL47	male	71
16-489	Klebsiella pneumoniae	2016	blood	KPC-2	KL47	female	29
16-490-1	Klebsiella pneumoniae	2016	blood	NDM-5	KL16	male	37
16-491-1	Klebsiella pneumoniae	2016	blood	KPC-2	KL64	male	26
16-492	Klebsiella pneumoniae	2016	cerebrospinal fluid	KPC-2	KL64	male	23
16-493	Klebsiella pneumoniae	2016	blood	KPC-2	KL64	male	36
16-494	Klebsiella pneumoniae	2016	blood	KPC-2	KL47	male	62
16-495	Klebsiella pneumoniae	2016	blood	KPC-2	KL64	male	59
16-496	Klebsiella pneumoniae	2016	cerebrospinal fluid	KPC-2	KL64	male	46
16-497	Klebsiella pneumoniae	2016	blood	KPC-2	KL64	female	77
16-499	Klebsiella pneumoniae	2016	blood	KPC-2	KL64	male	52
16-500	Klebsiella pneumoniae	2016	blood	KPC-2	KL64	female	66
16-501	Klebsiella pneumoniae	2016	cerebrospinal fluid	KPC-2	KL64	male	25
16-502-1	Klebsiella pneumoniae	2016	blood	NDM-1	KL2	female	37
16-503	Klebsiella pneumoniae	2016	cerebrospinal fluid	KPC-2	KL2	male	30
16-504	Klebsiella pneumoniae	2016	cerebrospinal fluid	KPC-2	KL47	female	61
16-505	Klebsiella pneumoniae	2016	blood	KPC-2	KL47	male	16
16-506	Klebsiella pneumoniae	2016	blood	KPC-2+IMP-4	KL47	male	53
16-507	Klebsiella pneumoniae	2016	blood	KPC-2	KL47	male	63
16-509	Klebsiella pneumoniae	2016	blood	KPC-2	KL47	female	66
16-510	Klebsiella pneumoniae	2016	blood	KPC-2	KL2	female	24
16-511	Klebsiella pneumoniae	2016	blood	KPC-2	KL47	male	71
16-512	Klebsiella pneumoniae	2016	blood	KPC-2	KL64	male	65
16-513	Klebsiella pneumoniae	2016	blood	KPC-2	KL117	male	52
HS16-0410	Klebsiella pneumoniae	2016	urine	KPC-2	KL64	female	33
HS16-0420	Klebsiella pneumoniae	2016	urine	KPC-2	KL64	female	85
HS16-0491	Klebsiella pneumoniae	2016	blood	KPC-2	KL64	female	67
HS16-0520	Klebsiella pneumoniae	2016	urine	KPC-2	KL64	female	52
HS16-0523	Klebsiella pneumoniae	2016	urine	KPC-2	KL47	male	68
HS16-0581	Klebsiella pneumoniae	2016	urine	KPC-2	KL47	male	88
HS16-0632	Klebsiella pneumoniae	2016	urine	KPC-2	KL64	male	89
HS16-0691	Klebsiella pneumoniae	2016	blood	KPC-2	KL64	female	48
HS16-0715	Klebsiella pneumoniae	2016	urine	KPC-2	KL64	male	92
HS16-0775	Klebsiella pneumoniae	2016	catheter	KPC-2	KL47	male	69
HS16-0807	Klebsiella pneumoniae	2016	fluid	KPC-2	KL64	female	55
HS16-0840	Klebsiella pneumoniae	2016	blood	KPC-2	KL64	male	51
HS16-0861	Klebsiella pneumoniae	2016	urine	KPC-2	KL47	male	65
HS16-0910	Klebsiella pneumoniae	2016	urine	KPC-2	KL64	male	36
HS16-0926	Klebsiella pneumoniae	2016	decubitis ulcer	KPC-2	KL64	male	86
HS16-0944	Klebsiella pneumoniae	2016	urine	KPC-2	KL64	female	68
HS16-0946	Klebsiella pneumoniae	2016	fluid	KPC-2	KL64	male	53
HS16-0957	Klebsiella pneumoniae	2016	urine	KPC-2	KL64	male	70
HS16-0985	Klebsiella pneumoniae	2016	fluid	KPC-2	KL64	female	61
HS16-1044	Klebsiella pneumoniae	2016	sputum	KPC-2	KL64	male	60
HS16-1522	Klebsiella pneumoniae	2016	blood	KPC-2	KL64	female	47
HZ16-742	Klebsiella pneumoniae	2016	sputum	KPC-2	KL19	male	88
HZ16-743-1	Klebsiella pneumoniae	2016	sputum	KPC-2	KL19	male	37
HZ16-744	Klebsiella pneumoniae	2016	fluid	KPC-2	KL19	male	54
HZ16-745	Klebsiella pneumoniae	2016	urine	KPC-2	KL64	male	71
HZ16-746	Klebsiella pneumoniae	2016	sputum	KPC-2	KL64	male	37
HZ16-748	Klebsiella pneumoniae	2016	urine	KPC-2	KL64	male	51
HZ16-749	Klebsiella pneumoniae	2016	sputum	KPC-2	KL19	male	61
HZ16-750	Klebsiella pneumoniae	2016	urine	KPC-2	KL64	male	70
HZ16-751	Klebsiella pneumoniae	2016	blood	KPC-2	KL19	male	84
HZ16-753	Klebsiella pneumoniae	2016	sputum	KPC-2	KL19	male	67
HZ16-755	Klebsiella pneumoniae	2016	blood	KPC-2	KL64	female	56
HZ16-756	Klebsiella pneumoniae	2016	sputum	KPC-2	KL64	male	53
HZ16-757	Klebsiella pneumoniae	2016	sputum	KPC-2	KL64	male	84
HZ16-759	Klebsiella pneumoniae	2016	sputum	KPC-2	KL64	male	58
HZ16-760-1	Klebsiella pneumoniae	2016	sputum	KPC-2	KL19	male	68
HZ16-762	Klebsiella pneumoniae	2016	sputum	KPC-2	KL64	female	76
HZ16-763	Klebsiella pneumoniae	2016	sputum	OXA-232	KL60	female	85
17-1	Klebsiella pneumoniae	2017	urine	KPC-2	KL47	male	56
17-2	Klebsiella pneumoniae	2017	sputum	KPC-2	KL47	female	54
17-3	Klebsiella pneumoniae	2017	sputum	KPC-2	KL64	male	52
17-5	Klebsiella pneumoniae	2017	sputum	KPC-2	KL19	male	51
17-6	Klebsiella pneumoniae	2017	urine	KPC-2	KL64	male	49
17-9	Klebsiella pneumoniae	2017	broncho-alveolar lavage	KPC-2	KL47	female	55
17-12	Klebsiella pneumoniae	2017	sputum	KPC-2	KL64	female	35
17-18	Klebsiella pneumoniae	2017	sputum	KPC-2	KL47	male	61
17-20	Klebsiella pneumoniae	2017	sputum	KPC-2	KL64	male	25
17-21	Klebsiella pneumoniae	2017	urine	KPC-2	KL64	male	24
17-23	Klebsiella pneumoniae	2017	urine	KPC-2	KL47	male	19
17-24	Klebsiella pneumoniae	2017	sputum	KPC-2	KL64	male	36
17-26	Klebsiella pneumoniae	2017	sputum	KPC-2	KL47	male	54
17-34	Klebsiella pneumoniae	2017	sputum	KPC-2	KL47	male	62
17-35	Klebsiella pneumoniae	2017	sputum	KPC-2	KL47	female	53
17-36	Klebsiella pneumoniae	2017	urine	KPC-2	KL47	male	52
17-37	Klebsiella pneumoniae	2017	sputum	KPC-2	KL47	male	57
17-38	Klebsiella pneumoniae	2017	urine	KPC-2	KL47	female	58
17-39	Klebsiella pneumoniae	2017	sputum	KPC-2	KL47	male	45
17-40	Klebsiella pneumoniae	2017	sputum	KPC-2	KL47	male	16
17-41	Klebsiella pneumoniae	2017	urine	KPC-2+NDM-1	KL47	female	25
17-42	Klebsiella pneumoniae	2017	sputum	KPC-2	KL47	male	26
17-43	Klebsiella pneumoniae	2017	sputum	KPC-2	KL47	male	38
17-44-1	Klebsiella pneumoniae	2017	urine	KPC-2+NDM-1	KL47	male	42
17-45-2	Klebsiella pneumoniae	2017	sputum	KPC-2	KL47	female	46
17-46	Klebsiella pneumoniae	2017	sputum	KPC-2	KL47	male	32
17-47	Klebsiella pneumoniae	2017	urine	KPC-2	KL105	male	36
17-48	Klebsiella pneumoniae	2017	sputum	KPC-2	KL47	female	86
17-49-1	Klebsiella pneumoniae	2017	urine	KPC-2	KL47	female	81
17-50	Klebsiella pneumoniae	2017	sputum	KPC-2	KL47	female	90
17-53	Klebsiella pneumoniae	2017	sputum	KPC-2	KL47	male	75
17-54	Klebsiella pneumoniae	2017	urine	KPC-2	KL47	female	79
17-55	Klebsiella pneumoniae	2017	sputum	KPC-2	KL64	female	90
17-56-1	Klebsiella pneumoniae	2017	secretion	KPC-2	KL64	male	45
17-58	Klebsiella pneumoniae	2017	urine	KPC-2	KL64	female	51
17-59	Klebsiella pneumoniae	2017	sputum	KPC-2	KL64	male	62
17-60	Klebsiella pneumoniae	2017	secretion	KPC-2	KL64	male	45
17-62	Klebsiella pneumoniae	2017	secretion	KPC-2	KL25	male	40
17-63	Klebsiella pneumoniae	2017	fluid	KPC-2	KL25	male	40
17-64	Klebsiella pneumoniae	2017	sputum	KPC-2	KL102	male	74
17-66	Klebsiella pneumoniae	2017	bile	KPC-2	KL64	male	59
17-67	Klebsiella pneumoniae	2017	urine	KPC-2	KL64	male	66
17-69	Klebsiella pneumoniae	2017	wound	KPC-2	KL64	male	63
17-70-1	Klebsiella pneumoniae	2017	urine	KPC-2	KL64	male	83
17-71	Klebsiella pneumoniae	2017	bile	KPC-2	KL64	male	61
17-72	Klebsiella pneumoniae	2017	bile	KPC-2	KL64	male	66
17-74	Klebsiella pneumoniae	2017	bile	KPC-2	KL64	male	83
17-77	Klebsiella pneumoniae	2017	bile	KPC-2	KL64	female	71
17-78	Klebsiella pneumoniae	2017	bile	Negative	KL17	female	80
17-83	Klebsiella pneumoniae	2017	central venous catheter	KPC-2	KL25	female	52
17-86	Klebsiella pneumoniae	2017	urine	KPC-2	KL64	female	26
17-87	Klebsiella pneumoniae	2017	urine	KPC-2	KL62	male	86
17-88	Klebsiella pneumoniae	2017	sputum	KPC-2	KL64	male	78
17-89	Klebsiella pneumoniae	2017	fluid	KPC-2	KL64	male	50
17-90	Klebsiella pneumoniae	2017	sputum	KPC-2	KL64	male	88
17-91	Klebsiella pneumoniae	2017	fluid	KPC-2	KL25	female	59
17-92	Klebsiella pneumoniae	2017	urine	Negative	KL105	male	26
17-94	Klebsiella pneumoniae	2017	secretion	NDM-1	KL39	male	47
17-105	Klebsiella pneumoniae	2017	sputum	KPC-2	KL27	male	47
17-106	Klebsiella pneumoniae	2017	sputum	KPC-2	KL47	female	83
17-107	Klebsiella pneumoniae	2017	urine	KPC-2	KL47	female	51
17-109	Klebsiella pneumoniae	2017	sputum	KPC-2	KL47	male	55
17-110	Klebsiella pneumoniae	2017	sputum	KPC-2	KL47	female	60
17-152	Klebsiella pneumoniae	2017	sputum	KPC-2	KL64	female	38
17-153	Klebsiella pneumoniae	2017	sputum	KPC-2	KL64	male	41
17-154	Klebsiella pneumoniae	2017	sputum	KPC-2	KL19	male	42
17-155-1	Klebsiella pneumoniae	2017	sputum	KPC-2	KL64	male	56
17-156	Klebsiella pneumoniae	2017	sputum	KPC-2	KL10	female	74
17-157	Klebsiella pneumoniae	2017	sputum	KPC-2	KL64	male	54
17-158	Klebsiella pneumoniae	2017	sputum	KPC-2	KL64	male	85
17-159	Klebsiella pneumoniae	2017	sputum	KPC-2	KL64	male	79
17-160-1	Klebsiella pneumoniae	2017	sputum	KPC-2	KL64	female	83
17-161	Klebsiella pneumoniae	2017	sputum	KPC-2	KL64	male	23
17-162	Klebsiella pneumoniae	2017	sputum	KPC-2	KL64	male	25
17-163	Klebsiella pneumoniae	2017	sputum	KPC-2	KL64	male	63
17-164	Klebsiella pneumoniae	2017	sputum	KPC-2	KL64	male	68
17-165	Klebsiella pneumoniae	2017	sputum	KPC-2	KL64	female	93
17-166	Klebsiella pneumoniae	2017	sputum	KPC-2	KL64	male	24
17-167	Klebsiella pneumoniae	2017	sputum	KPC-2	KL64	male	35
17-168	Klebsiella pneumoniae	2017	sputum	KPC-2	KL57	male	38
17-169	Klebsiella pneumoniae	2017	sputum	KPC-2	KL64	male	67
17-170-1	Klebsiella pneumoniae	2017	sputum	KPC-2	KL64	female	62
17-171	Klebsiella pneumoniae	2017	sputum	KPC-2	KL64	male	25
17-172	Klebsiella pneumoniae	2017	sputum	KPC-2	KL64	male	61
17-173	Klebsiella pneumoniae	2017	sputum	KPC-2	KL62	male	35
17-174	Klebsiella pneumoniae	2017	sputum	KPC-2	KL47	male	39
17-175	Klebsiella pneumoniae	2017	sputum	KPC-2	KL62	female	83
17-176	Klebsiella pneumoniae	2017	sputum	KPC-2	KL64	male	77
17-177	Klebsiella pneumoniae	2017	sputum	KPC-2	KL62	male	87
17-178	Klebsiella pneumoniae	2017	sputum	KPC-2	KL64	male	54
17-179	Klebsiella pneumoniae	2017	sputum	KPC-2	KL64	male	85
17-180	Klebsiella pneumoniae	2017	sputum	KPC-2+NDM-5	KL64	female	79
17-200	Klebsiella pneumoniae	2017	sputum	KPC-2	KL47	female	68
17-201	Klebsiella pneumoniae	2017	sputum	KPC-2	KL47	male	93
17-202	Klebsiella pneumoniae	2017	cerebrospinal fluid	KPC-2	KL64	female	24
17-205-1	Klebsiella pneumoniae	2017	sputum	KPC-2	KL47	female	38
17-206	Klebsiella pneumoniae	2017	cerebrospinal fluid	KPC-2	KL20	female	53
17-207	Klebsiella pneumoniae	2017	sputum	KPC-2	KL47	male	52
17-213-1	Klebsiella pneumoniae	2017	sputum	KPC-2	KL64	male	57
17-214	Klebsiella pneumoniae	2017	cerebrospinal fluid	KPC-2	KL64	female	58
17-216	Klebsiella pneumoniae	2017	sputum	KPC-2	KL47	female	16
17-217	Klebsiella pneumoniae	2017	cerebrospinal fluid	KPC-2	KL47	male	25
17-218	Klebsiella pneumoniae	2017	sputum	KPC-2	KL47	male	26
17-221	Klebsiella pneumoniae	2017	cerebrospinal fluid	KPC-2	KL51	male	42
17-222	Klebsiella pneumoniae	2017	sputum	KPC-2	KL47	male	46
17-223	Klebsiella pneumoniae	2017	blood	NDM-1	KL108	female	32
17-228	Klebsiella pneumoniae	2017	sputum	KPC-2	KL47	male	47
17-229	Klebsiella pneumoniae	2017	blood	KPC-2	KL47	female	51
17-230	Klebsiella pneumoniae	2017	sputum	KPC-2	KL64	male	62
17-239	Klebsiella pneumoniae	2017	blood	NDM-1	KL140	male	21
17-242-1	Klebsiella pneumoniae	2017	sputum	KPC-2	KL47	male	73
17-243	Klebsiella pneumoniae	2017	urine	KPC-2	KL64	male	81
17-244	Klebsiella pneumoniae	2017	sputum	KPC-2	KL47	female	71
17-283	Klebsiella pneumoniae	2017	sputum	KPC-2	KL47	male	83
17-285	Klebsiella pneumoniae	2017	sputum	Negative	KL107	male	25
17-302	Klebsiella pneumoniae	2017	blood	KPC-2	KL47	male	35
17-328	Klebsiella pneumoniae	2017	blood	KPC-2	KL64	male	19
17-329	Klebsiella pneumoniae	2017	sputum	KPC-2	KL64	female	18
17-331	Klebsiella pneumoniae	2017	sputum	KPC-2	KL47	male	34
17-332	Klebsiella pneumoniae	2017	blood	KPC-2	KL47	male	39
17-333	Klebsiella pneumoniae	2017	sputum	KPC-2	KL64	male	35
17-334	Klebsiella pneumoniae	2017	urine	KPC-2	KL47	female	39
17-335	Klebsiella pneumoniae	2017	sputum	KPC-2	KL47	male	42
17-336	Klebsiella pneumoniae	2017	blood	KPC-2	KL64	female	41
17-342	Klebsiella pneumoniae	2017	sputum	KPC-2	KL47	male	43
17-343	Klebsiella pneumoniae	2017	sputum	KPC-2+NDM-1	KL64	female	65
17-344	Klebsiella pneumoniae	2017	blood	KPC-2	KL64	female	54
17-345	Klebsiella pneumoniae	2017	sputum	KPC-2	KL64	female	53
17-346	Klebsiella pneumoniae	2017	sputum	KPC-2	KL64	female	51
17-347	Klebsiella pneumoniae	2017	blood	KPC-2	KL47	male	37
17-348	Klebsiella pneumoniae	2017	sputum	KPC-2	KL64	male	39
17-349	Klebsiella pneumoniae	2017	sputum	NDM-1	KL62	female	48
17-350	Klebsiella pneumoniae	2017	sputum	NDM-5	KL39	male	19
17-351	Klebsiella pneumoniae	2017	blood	NDM-1	KL62	male	65
17-356	Klebsiella pneumoniae	2017	sputum	KPC-2	KL64	male	38
17-357	Klebsiella pneumoniae	2017	sputum	KPC-2+NDM-1	KL64	female	47
17-358	Klebsiella pneumoniae	2017	sputum	KPC-2	KL64	male	29
17-373	Klebsiella pneumoniae	2017	sputum	KPC-2	KL64	male	53
17-374	Klebsiella pneumoniae	2017	sputum	IMP-69	KL9	male	53
17-376	Klebsiella pneumoniae	2017	blood	KPC-2	KL19	male	42
17-380	Klebsiella pneumoniae	2017	fluid	KPC-2	KL64	male	62
17-381	Klebsiella pneumoniae	2017	secretion	KPC-2	KL47	male	46
17-383	Klebsiella pneumoniae	2017	sputum	KPC-2	KL64	male	76
17-434	Klebsiella pneumoniae	2017	sputum	KPC-2	KL64	female	27
17-435	Klebsiella pneumoniae	2017	sputum	KPC-2	KL47	male	26
17-436	Klebsiella pneumoniae	2017	blood	KPC-2	KL64	female	38
17-437	Klebsiella pneumoniae	2017	sputum	KPC-2	KL47	female	39
17-438	Klebsiella pneumoniae	2017	blood	KPC-2	KL64	female	56
17-439-1	Klebsiella pneumoniae	2017	sputum	KPC-2	KL64	female	24
17-443	Klebsiella pneumoniae	2017	sputum	KPC-2	KL64	male	29
HS17-0904	Klebsiella pneumoniae	2017	sputum	KPC-2	KL64	female	33
HS17-0909	Klebsiella pneumoniae	2017	sputum	KPC-2	KL64	male	58
HS17-0914	Klebsiella pneumoniae	2017	sputum	KPC-2	KL64	male	67
HS17-0916	Klebsiella pneumoniae	2017	blood	KPC-2	KL47	male	31
HS17-0922	Klebsiella pneumoniae	2017	urine	KPC-2	KL64	male	58
HS17-0923	Klebsiella pneumoniae	2017	sputum	KPC-2	KL64	male	53
HS17-0928	Klebsiella pneumoniae	2017	sputum	KPC-2	KL64	male	55
HS17-0935	Klebsiella pneumoniae	2017	sputum	KPC-2	KL64	male	77
HS17-0948	Klebsiella pneumoniae	2017	fluid	KPC-2	KL64	male	57
HS17-0955	Klebsiella pneumoniae	2017	sputum	KPC-2	KL64	male	66
HS17-0957	Klebsiella pneumoniae	2017	urine	KPC-2	KL47	male	55
HS17-0959	Klebsiella pneumoniae	2017	urine	KPC-2	KL47	male	92
HS17-0961	Klebsiella pneumoniae	2017	catheter	KPC-2	KL36	female	24
HS17-0962	Klebsiella pneumoniae	2017	blood	KPC-2	KL47	male	54
HS17-0964	Klebsiella pneumoniae	2017	sputum	KPC-2	KL64	female	92
HS17-0967	Klebsiella pneumoniae	2017	sputum	KPC-2	KL64	male	49
HS17-0975	Klebsiella pneumoniae	2017	urine	KPC-2	KL64	male	58
HS17-0976	Klebsiella pneumoniae	2017	wound	KPC-2	KL64	female	82
HS17-0993	Klebsiella pneumoniae	2017	urine	KPC-2	KL64	male	60
18-3	Klebsiella pneumoniae	2018	blood	KPC-2	KL64	female	62
18-5	Klebsiella pneumoniae	2018	blood	KPC-2	KL64	male	62
18-7	Klebsiella pneumoniae	2018	sputum	KPC-2	KL64	female	41
18-9	Klebsiella pneumoniae	2018	tissue	KPC-2	KL47	male	47
18-10	Klebsiella pneumoniae	2018	drainage	KPC-2	KL47	female	48
18-18	Klebsiella pneumoniae	2018	blood	KPC-2	KL47	female	51
18-21	Klebsiella pneumoniae	2018	blood	KPC-2	KL64	female	61
18-22	Klebsiella pneumoniae	2018	blood	KPC-2	KL64	male	65
18-23	Klebsiella pneumoniae	2018	blood	KPC-2	KL64	female	20
18-24	Klebsiella pneumoniae	2018	blood	KPC-2	KL47	female	60
18-25	Klebsiella pneumoniae	2018	blood	KPC-2	KL64	female	67
18-26	Klebsiella pneumoniae	2018	blood	Negative	KL55	male	56
18-27	Klebsiella pneumoniae	2018	blood	KPC-2	KL64	female	45
18-28	Klebsiella pneumoniae	2018	blood	KPC-2	KL64	female	83
18-29	Klebsiella pneumoniae	2018	blood	KPC-2	KL64	female	82
18-30	Klebsiella pneumoniae	2018	blood	IMP-4	KL10	female	14
18-31	Klebsiella pneumoniae	2018	blood	KPC-2	KL64	male	61
18-32	Klebsiella pneumoniae	2018	blood	KPC-2	KL64	male	61
18-34	Klebsiella pneumoniae	2018	blood	KPC-2	KL47	female	53
18-35	Klebsiella pneumoniae	2018	blood	KPC-2	KL47	male	27
18-36	Klebsiella pneumoniae	2018	blood	KPC-2	KL64	male	62
18-42	Klebsiella pneumoniae	2018	blood	KPC-2	KL25	male	61
18-55	Klebsiella pneumoniae	2018	cerebrospinal fluid	KPC-2	KL47	female	62
18-56	Klebsiella pneumoniae	2018	sputum	KPC-2	KL64	male	68
18-57	Klebsiella pneumoniae	2018	fluid	KPC-2	KL47	female	69
18-58	Klebsiella pneumoniae	2018	sputum	KPC-2	KL25	male	75
18-59	Klebsiella pneumoniae	2018	sputum	KPC-2	KL47	male	71
18-81	Klebsiella pneumoniae	2018	sputum	KPC-2	KL47	female	63
18-94	Klebsiella pneumoniae	2018	sputum	KPC-2	KL47	female	91
18-95	Klebsiella pneumoniae	2018	sputum	KPC-2	KL25	female	49
18-98	Klebsiella pneumoniae	2018	urine	KPC-2	KL47	male	64
18-99	Klebsiella pneumoniae	2018	drainage	Negative	KL15	male	42
18-100	Klebsiella pneumoniae	2018	urine	NDM-5	KL15	male	77
18-101	Klebsiella pneumoniae	2018	sputum	KPC-2	KL47	female	74
18-102	Klebsiella pneumoniae	2018	drainage	KPC-2	KL149	male	60
18-105	Klebsiella pneumoniae	2018	sputum	KPC-2	KL47	male	91
18-114	Klebsiella pneumoniae	2018	sputum	KPC-2	KL47	male	88
18-126	Klebsiella pneumoniae	2018	sputum	KPC-2	KL64	male	81
18-131	Klebsiella pneumoniae	2018	broncho-alveolar lavage	KPC-2	KL64	male	57
18-132	Klebsiella pneumoniae	2018	sputum	KPC-2	KL47	male	85
18-140	Klebsiella pneumoniae	2018	sputum	KPC-2	KL47	male	86
18-143	Klebsiella pneumoniae	2018	blood	KPC-2	KL64	male	53
18-144	Klebsiella pneumoniae	2018	abdominal drainage fluid	KPC-2	KL64	male	68
18-145	Klebsiella pneumoniae	2018	blood	KPC-2	KL47	male	90
18-146	Klebsiella pneumoniae	2018	blood	KPC-2	KL47	male	88
18-147	Klebsiella pneumoniae	2018	blood	KPC-2	KL47	male	85
18-148	Klebsiella pneumoniae	2018	blood	KPC-2	KL25	male	69
18-149	Klebsiella pneumoniae	2018	blood	KPC-2	KL47	male	83
18-150	Klebsiella pneumoniae	2018	blood	KPC-2	KL64	male	77
18-151	Klebsiella pneumoniae	2018	blood	KPC-2	KL25	male	58
18-152	Klebsiella pneumoniae	2018	blood	KPC-2	KL25	male	54
18-153	Klebsiella pneumoniae	2018	blood	KPC-2	KL64	male	46
18-154	Klebsiella pneumoniae	2018	abdominal drainage fluid	KPC-2	KL64	male	61
18-155	Klebsiella pneumoniae	2018	cerebrospinal fluid	KPC-2	KL102	male	67
18-157	Klebsiella pneumoniae	2018	blood	KPC-2	KL25	male	67
18-198	Klebsiella pneumoniae	2018	bile	KPC-2	KL64	female	81
18-199	Klebsiella pneumoniae	2018	bile	KPC-2	KL19	male	79
18-200	Klebsiella pneumoniae	2018	blood	Negative	KL102	male	51
18-201	Klebsiella pneumoniae	2018	blood	KPC-2	KL19	male	71
18-205	Klebsiella pneumoniae	2018	urine	Negative	KL166	female	60
18-207	Klebsiella pneumoniae	2018	urine	KPC-2	KL64	female	75
18-208	Klebsiella pneumoniae	2018	sputum	KPC-2	KL64	female	52
18-211	Klebsiella pneumoniae	2018	sputum	KPC-2	KL64	male	56
18-215	Klebsiella pneumoniae	2018	drainage	KPC-2	KL64	female	53
18-221	Klebsiella pneumoniae	2018	throat	Negative	KL64	male	17
18-237	Klebsiella pneumoniae	2018	drain	Negative	KL17	female	81
18-268	Klebsiella pneumoniae	2018	blood	KPC-2	KL64	male	93
18-271	Klebsiella pneumoniae	2018	blood	KPC-2	KL21	male	47
18-272	Klebsiella pneumoniae	2018	blood	Negative	KL10	male	47
18-273	Klebsiella pneumoniae	2018	sputum	KPC-2	KL64	female	55
18-276	Klebsiella pneumoniae	2018	sputum	KPC-2	KL47	male	43
18-277	Klebsiella pneumoniae	2018	sputum	KPC-2	KL64	female	72
18-278	Klebsiella pneumoniae	2018	nasal secretion	KPC-2	KL47	male	72
18-280	Klebsiella pneumoniae	2018	sputum	KPC-2	KL47	male	52
18-281	Klebsiella pneumoniae	2018	blood	KPC-2	KL64	male	53
18-282	Klebsiella pneumoniae	2018	blood	KPC-2	KL47	female	67
18-283	Klebsiella pneumoniae	2018	cerebrospinal fluid	KPC-2	KL64	female	57
18-284	Klebsiella pneumoniae	2018	sputum	NDM-5	KL51	male	34
18-289	Klebsiella pneumoniae	2018	cerebrospinal fluid	KPC-2	KL47	male	43
18-291	Klebsiella pneumoniae	2018	pus	KPC-2	KL64	male	54
18-293	Klebsiella pneumoniae	2018	abdominal drainage fluid	KPC-2	KL47	male	47
18-303	Klebsiella pneumoniae	2018	sputum	KPC-2	KL47	male	69
18-304	Klebsiella pneumoniae	2018	sputum	KPC-2	KL64	male	36
18-306	Klebsiella pneumoniae	2018	urine	KPC-2	KL47	female	38
18-312	Klebsiella pneumoniae	2018	blood	KPC-2	KL47	female	52
18-313	Klebsiella pneumoniae	2018	blood	KPC-2	KL64	male	51
18-315	Klebsiella pneumoniae	2018	blood	KPC-2	KL64	male	38
18-316	Klebsiella pneumoniae	2018	blood	KPC-2	KL64	female	44
18-317	Klebsiella pneumoniae	2018	blood	NDM-5	KL111	female	83
18-318	Klebsiella pneumoniae	2018	ascites	KPC-2	KL64	male	48
18-319	Klebsiella pneumoniae	2018	blood	NDM-5	KL51	female	41
18-320	Klebsiella pneumoniae	2018	bile	KPC-2	KL64	male	56
18-321	Klebsiella pneumoniae	2018	drainage	KPC-2	KL64	male	50
18-322	Klebsiella pneumoniae	2018	urine	KPC-2	KL64	male	85
18-323	Klebsiella pneumoniae	2018	urine	KPC-2	KL64	female	76
18-324	Klebsiella pneumoniae	2018	drainage	KPC-2	KL64	male	42
18-325	Klebsiella pneumoniae	2018	urine	KPC-2	KL19	female	26
18-326	Klebsiella pneumoniae	2018	sputum	KPC-2	KL102	male	54
18-327	Klebsiella pneumoniae	2018	blood	KPC-2	KL64	male	70
18-328	Klebsiella pneumoniae	2018	broncho-alveolar lavage	KPC-2	KL47	female	62
18-329	Klebsiella pneumoniae	2018	blood	KPC-2	KL64	male	60
18-330	Klebsiella pneumoniae	2018	drainage	KPC-2	KL64	male	56
18-331	Klebsiella pneumoniae	2018	drainage	KPC-2	KL64	male	50
18-342	Klebsiella pneumoniae	2018	urine	KPC-2	KL64	male	60
18-344	Klebsiella pneumoniae	2018	drainage	KPC-2	KL64	male	46
18-348	Klebsiella pneumoniae	2018	blood	KPC-2	KL64	male	81
18-370	Klebsiella pneumoniae	2018	sputum	KPC-2	KL47	male	42
18-371	Klebsiella pneumoniae	2018	sputum	KPC-2	KL19	male	83
18-372	Klebsiella pneumoniae	2018	sputum	KPC-2	KL47	male	71
18-374	Klebsiella pneumoniae	2018	sputum	KPC-2	KL64	male	37
18-375	Klebsiella pneumoniae	2018	sputum	KPC-2	KL10	male	66
18-376	Klebsiella pneumoniae	2018	sputum	KPC-2	KL64	male	83
18-378	Klebsiella pneumoniae	2018	sputum	KPC-2	KL64	male	83
18-379	Klebsiella pneumoniae	2018	sputum	KPC-2	KL64	female	60
18-380	Klebsiella pneumoniae	2018	sputum	KPC-2	KL47	male	81
18-382	Klebsiella pneumoniae	2018	sputum	KPC-2	KL64	male	61
18-383	Klebsiella pneumoniae	2018	sputum	KPC-2	KL64	female	72
18-384-1	Klebsiella pneumoniae	2018	sputum	KPC-2	KL47	female	44
18-385	Klebsiella pneumoniae	2018	sputum	KPC-2	KL64	female	63
18-386	Klebsiella pneumoniae	2018	broncho-alveolar lavage	KPC-2	KL64	female	63
18-387-1	Klebsiella pneumoniae	2018	sputum	KPC-2	KL64	female	63
18-389	Klebsiella pneumoniae	2018	sputum	KPC-2	KL14	male	79
18-394	Klebsiella pneumoniae	2018	sputum	KPC-2	KL47	female	50
18-396	Klebsiella pneumoniae	2018	sputum	IMP-4	KL32	male	42
18-397	Klebsiella pneumoniae	2018	blood	KPC-2	KL32	male	72
18-398	Klebsiella pneumoniae	2018	blood	KPC-2	KL47	male	81
18-399	Klebsiella pneumoniae	2018	ascites	KPC-2	KL64	male	55
18-400	Klebsiella pneumoniae	2018	ascites	KPC-2	KL64	male	38
18-401	Klebsiella pneumoniae	2018	cerebrospinal fluid	KPC-2	KL64	male	15
18-402	Klebsiella pneumoniae	2018	blood	KPC-2	KL64	female	67
18-403	Klebsiella pneumoniae	2018	ascites	KPC-2	KL47	male	67
18-404	Klebsiella pneumoniae	2018	blood	KPC-2	KL47	male	39
18-405	Klebsiella pneumoniae	2018	ascites	KPC-2	KL64	female	58
18-406	Klebsiella pneumoniae	2018	blood	KPC-2	KL64	male	55
18-407	Klebsiella pneumoniae	2018	ascites	KPC-2	KL64	male	73
18-408	Klebsiella pneumoniae	2018	blood	KPC-2	KL47	male	51
18-409	Klebsiella pneumoniae	2018	blood	KPC-2	KL64	female	76
18-411	Klebsiella pneumoniae	2018	blood	KPC-2	KL64	female	32
18-412	Klebsiella pneumoniae	2018	ascites	KPC-2	KL64	male	73
18-413	Klebsiella pneumoniae	2018	ascites	KPC-2	KL64	male	63
18-414	Klebsiella pneumoniae	2018	ascites	KPC-2	KL64	female	25
18-415	Klebsiella pneumoniae	2018	blood	KPC-2	KL47	female	44
18-416	Klebsiella pneumoniae	2018	blood	KPC-2	KL64	male	40
18-419	Klebsiella pneumoniae	2018	secretion	KPC-2	KL47	male	66
18-420	Klebsiella pneumoniae	2018	sputum	KPC-2	KL64	male	80
18-423	Klebsiella pneumoniae	2018	sputum	KPC-2	KL64	male	40
18-431	Klebsiella pneumoniae	2018	blood	KPC-2	KL102	male	76
18-432	Klebsiella pneumoniae	2018	sputum	KPC-2	KL25	male	23
18-433	Klebsiella pneumoniae	2018	blood	KPC-2	KL102	female	18
18-453	Klebsiella pneumoniae	2018	sputum	KPC-2	KL64	male	72
18-455	Klebsiella pneumoniae	2018	sputum	KPC-2	KL47	male	48
18-459	Klebsiella pneumoniae	2018	cerebrospinal fluid	KPC-2	KL64	male	54
18-463-1	Klebsiella pneumoniae	2018	sputum	KPC-2	KL64	male	85
18-472	Klebsiella pneumoniae	2018	sputum	KPC-2	KL64	male	62
18-474	Klebsiella pneumoniae	2018	pus	KPC-2	KL21	male	57
18-475	Klebsiella pneumoniae	2018	liver	KPC-2	KL64	male	68
18-477	Klebsiella pneumoniae	2018	bile	KPC-2	KL64	female	55
18-479	Klebsiella pneumoniae	2018	urine	KPC-2	KL64	female	66
18-483	Klebsiella pneumoniae	2018	blood	OXA-232	KL60	male	28
18-485	Klebsiella pneumoniae	2018	blood	KPC-2	KL64	male	60
18-486	Klebsiella pneumoniae	2018	blood	KPC-2	KL60	male	81
18-487	Klebsiella pneumoniae	2018	blood	KPC-2	KL64	female	80
18-488-1	Klebsiella pneumoniae	2018	blood	KPC-2	KL64	female	51
18-489	Klebsiella pneumoniae	2018	blood	KPC-2	KL64	male	67
18-490	Klebsiella pneumoniae	2018	blood	KPC-2	KL64	male	86
18-491	Klebsiella pneumoniae	2018	blood	KPC-2	KL64	female	45
18-492	Klebsiella pneumoniae	2018	blood	KPC-2	KL64	male	71
18-493	Klebsiella pneumoniae	2018	blood	KPC-2	KL64	male	49
18-494	Klebsiella pneumoniae	2018	blood	KPC-2	KL64	female	62
18-495	Klebsiella pneumoniae	2018	blood	KPC-2	KL64	female	55
18-497	Klebsiella pneumoniae	2018	blood	KPC-2	KL64	male	67
18-532	Klebsiella pneumoniae	2018	sputum	KPC-2+NDM 1	KL64	male	29
18-534	Klebsiella pneumoniae	2018	sputum	KPC-2	KL64	female	65
18-542	Klebsiella pneumoniae	2018	sputum	KPC-2	KL47	male	35
18-544	Klebsiella pneumoniae	2018	sputum	KPC-2	KL80	female	53
18-549	Klebsiella pneumoniae	2018	sputum	KPC-2	KL64	male	53
18-569	Klebsiella pneumoniae	2018	blood	NDM-1	KL167	male	64
18-570	Klebsiella pneumoniae	2018	blood	KPC-2	KL102	male	30
18-664	Klebsiella pneumoniae	2018	blood	KPC-2	KL47	male	79
18-665	Klebsiella pneumoniae	2018	blood	KPC-2	KL64	male	74
18-666	Klebsiella pneumoniae	2018	blood	KPC-2	KL47	female	43
18-667	Klebsiella pneumoniae	2018	ascites	KPC-2	KL64	male	81
18-668	Klebsiella pneumoniae	2018	cerebrospinal fluid	KPC-2	KL64	female	77
18-669	Klebsiella pneumoniae	2018	ascites	KPC-2	KL64	female	32
18-670	Klebsiella pneumoniae	2018	blood	KPC-2	KL64	male	52
18-671	Klebsiella pneumoniae	2018	blood	KPC-2	KL64	male	82
18-672	Klebsiella pneumoniae	2018	blood	KPC-2	KL64	male	74
18-677	Klebsiella pneumoniae	2018	urine	KPC-2	KL64	male	69
18-679	Klebsiella pneumoniae	2018	sputum	KPC-2	KL64	male	69
18-680	Klebsiella pneumoniae	2018	sputum	KPC-2	KL64	male	81
18-688	Klebsiella pneumoniae	2018	sputum	KPC-2	KL64	male	63
18-689	Klebsiella pneumoniae	2018	sputum	KPC-2	KL64	female	64
18-691	Klebsiella pneumoniae	2018	sputum	Negative	KL1	male	81
18-729	Klebsiella pneumoniae	2018	sputum	Negative	KL47	male	69
18-736	Klebsiella pneumoniae	2018	pleural fluid	KPC-2	KL19	female	37
18-737	Klebsiella pneumoniae	2018	ascites	KPC-2	KL47	female	55
18-739	Klebsiella pneumoniae	2018	sputum	KPC-2	KL47	male	65
18-746	Klebsiella pneumoniae	2018	sputum	Negative	KL19	male	68
HS18-1772	Klebsiella pneumoniae	2018	sputum	KPC-2	KL64	female	45
HS18-1778	Klebsiella pneumoniae	2018	urine	KPC-2	KL64	female	91
HS18-1779	Klebsiella pneumoniae	2018	urine	KPC-2	KL64	male	49
HS18-1783	Klebsiella pneumoniae	2018	sputum	NDM-1	KL58	female	16
HS18-1785	Klebsiella pneumoniae	2018	sputum	KPC-2	KL64	female	49
HS18-1792	Klebsiella pneumoniae	2018	blood	KPC-2	KL19	female	64
HS18-1803	Klebsiella pneumoniae	2018	sputum	KPC-2	KL19	female	51
HS18-1804	Klebsiella pneumoniae	2018	sputum	KPC-2	KL19	male	84
HS18-1828	Klebsiella pneumoniae	2018	urine	KPC-2	KL64	male	45
HS18-1829	Klebsiella pneumoniae	2018	urine	KPC-2	KL64	male	65
HS18-1833	Klebsiella pneumoniae	2018	rectal	KPC-2	KL19	male	39
HS18-1836	Klebsiella pneumoniae	2018	blood	KPC-2	KL64	female	75
HS18-1850	Klebsiella pneumoniae	2018	sputum	KPC-2	KL64	male	55
HS18-1865	Klebsiella pneumoniae	2018	sputum	KPC-2	KL19	male	47
HS18-1867	Klebsiella pneumoniae	2018	sputum	KPC-2	KL64	female	33
HS18-1871	Klebsiella pneumoniae	2018	sputum	NDM-1	KL24	male	54
HS18-1875	Klebsiella pneumoniae	2018	urine	KPC-2	KL61	male	49
HS18-1890	Klebsiella pneumoniae	2018	sputum	KPC-2	KL64	male	72
HS18-1893	Klebsiella pneumoniae	2018	sputum	KPC-2	KL64	male	47
HS18-1901	Klebsiella pneumoniae	2018	sputum	KPC-2	KL64	male	52
HS18-1906	Klebsiella pneumoniae	2018	sputum	KPC-2	KL64	female	65
HS18-1909	Klebsiella pneumoniae	2018	sputum	KPC-2	KL19	male	41
HS18-1930	Klebsiella pneumoniae	2018	sputum	KPC-2	KL64	male	94
19-5	Klebsiella pneumoniae	2019	sputum	KPC-2	KL64	male	25
19-16	Klebsiella pneumoniae	2019	sputum	KPC-2	KL64	male	25
19-51	Klebsiella pneumoniae	2019	sputum	NDM-1	KL122	female	65
19-52	Klebsiella pneumoniae	2019	blood	NDM-5	KL36	female	64
19-77	Klebsiella pneumoniae	2019	urine	KPC-2	KL60	male	51
19-79	Klebsiella pneumoniae	2019	sputum	KPC-2	KL19	male	56
19-86	Klebsiella pneumoniae	2019	sputum	KPC-2	KL64	female	43
19-92	Klebsiella pneumoniae	2019	sputum	KPC-2	KL47	female	56
19-93	Klebsiella pneumoniae	2019	sputum	KPC-2	KL47	male	56
19-103	Klebsiella pneumoniae	2019	sputum	KPC-2	KL47	female	83
19-104	Klebsiella pneumoniae	2019	sputum	KPC-2	KL47	female	53
19-110	Klebsiella pneumoniae	2019	sputum	KPC-2	KL64	male	64
19-111	Klebsiella pneumoniae	2019	sputum	KPC-2	KL47	male	54
19-112	Klebsiella pneumoniae	2019	sputum	KPC-2	KL64	male	86
19-119	Klebsiella pneumoniae	2019	sputum	KPC-2	KL15	female	24
19-124	Klebsiella pneumoniae	2019	sputum	KPC-2	KL15	male	80
19-125	Klebsiella pneumoniae	2019	blood	KPC-2	KL64	male	29
19-127	Klebsiella pneumoniae	2019	sputum	NDM-1	KL51	female	61
19-128	Klebsiella pneumoniae	2019	urine	KPC-2	KL64	male	78
19-129	Klebsiella pneumoniae	2019	sputum	KPC-2	KL64	male	36
19-130	Klebsiella pneumoniae	2019	blood	KPC-2	KL64	male	54
19-131	Klebsiella pneumoniae	2019	urine	KPC-2	KL64	female	93
19-132	Klebsiella pneumoniae	2019	blood	KPC-2	KL64	female	36
19-133	Klebsiella pneumoniae	2019	sputum	KPC-2	KL64	male	38
19-134	Klebsiella pneumoniae	2019	sputum	KPC-2	KL64	male	51
19-135	Klebsiella pneumoniae	2019	blood	KPC-2	KL64	female	64
19-154	Klebsiella pneumoniae	2019	blood	KPC-2	KL47	female	62
19-172	Klebsiella pneumoniae	2019	blood	KPC-2	KL64	female	18
19-174	Klebsiella pneumoniae	2019	blood	KPC-2	KL64	female	18
19-177	Klebsiella pneumoniae	2019	sputum	KPC-2	KL62	male	61
19-178	Klebsiella pneumoniae	2019	blood	KPC-2	KL62	male	61
19-187	Klebsiella pneumoniae	2019	sputum	KPC-2	KL47	male	84
19-189	Klebsiella pneumoniae	2019	sputum	KPC-2	KL64	male	69
19-225-1	Klebsiella pneumoniae	2019	blood	KPC-2	KL64	male	47
19-227	Klebsiella pneumoniae	2019	blood	KPC-2	KL64	female	79
19-229	Klebsiella pneumoniae	2019	blood	KPC-2	KL64	female	91
19-232	Klebsiella pneumoniae	2019	blood	KPC-2	KL47	female	83
19-239	Klebsiella pneumoniae	2019	biopsy	KPC-2	KL47	female	31
19-240	Klebsiella pneumoniae	2019	cerebrospinal fluid	KPC-2	KL47	male	83
19-241	Klebsiella pneumoniae	2019	sputum	KPC-2	KL64	male	46
19-242	Klebsiella pneumoniae	2019	blood	KPC-2	KL64	male	48
19-244-1	Klebsiella pneumoniae	2019	blood	KPC-2	KL64	male	47
19-245	Klebsiella pneumoniae	2019	blood	NDM-5	KL125KL114	male	72
19-247	Klebsiella pneumoniae	2019	ascites	KPC-2	KL47	female	86
19-248	Klebsiella pneumoniae	2019	blood	KPC-2	KL47	female	83
19-249	Klebsiella pneumoniae	2019	blood	KPC-2+NDM-5	KL47	female	66
19-251	Klebsiella pneumoniae	2019	broncho-alveolar lavage	NDM-5	KL64	female	74
19-252	Klebsiella pneumoniae	2019	bone marrow	NDM-1	KL126	female	68
19-253	Klebsiella pneumoniae	2019	ascites	KPC-2	KL47	male	60
19-255	Klebsiella pneumoniae	2019	clean-voided urine	Negative	KL47	male	66
19-263	Klebsiella pneumoniae	2019	shunt fluid	NDM-1	KL144	male	70
19-274	Klebsiella pneumoniae	2019	pleural fluid	IMP-4	KL110	male	47
19-275	Klebsiella pneumoniae	2019	secretion	KPC-2	KL47	female	66
19-276-1	Klebsiella pneumoniae	2019	shunt fluid	KPC-2	KL64	male	63
19-281	Klebsiella pneumoniae	2019	sputum	Negative	KL102	female	46
19-282	Klebsiella pneumoniae	2019	sputum	KPC-2	KL64	male	48
19-283	Klebsiella pneumoniae	2019	cerebrospinal fluid	KPC-2	KL47	male	51
19-285	Klebsiella pneumoniae	2019	sputum	Negative	KL2	male	64
19-286	Klebsiella pneumoniae	2019	cerebrospinal fluid	KPC-2	KL25	female	21
19-287	Klebsiella pneumoniae	2019	sputum	KPC-2	KL64	male	27
19-289	Klebsiella pneumoniae	2019	cerebrospinal fluid	KPC-2	KL47	male	54
19-290-1	Klebsiella pneumoniae	2019	sputum	KPC-2	KL64	male	39
19-291	Klebsiella pneumoniae	2019	sputum	KPC-2	KL64	male	84
19-292	Klebsiella pneumoniae	2019	cerebrospinal fluid	KPC-2	KL64	female	62
19-293	Klebsiella pneumoniae	2019	sputum	KPC-2	KL25	male	23
19-294	Klebsiella pneumoniae	2019	sputum	KPC-2	KL47	male	25
19-295	Klebsiella pneumoniae	2019	cerebrospinal fluid	KPC-2	KL47	male	62
19-298	Klebsiella pneumoniae	2019	sputum	KPC-2	KL64	female	69
19-309	Klebsiella pneumoniae	2019	abdominal abscess	KPC-2	KL25	male	54
19-362	Klebsiella pneumoniae	2019	broncho-alveolar lavage	KPC-2	KL19	male	90
19-365	Klebsiella pneumoniae	2019	sputum	KPC-2	KL64	female	39
19-373-1	Klebsiella pneumoniae	2019	sputum	KPC-2	KL64	female	56
19-377	Klebsiella pneumoniae	2019	urine	KPC-2	KL64	male	91
19-382	Klebsiella pneumoniae	2019	sputum	KPC-2	KL64	female	78
19-383	Klebsiella pneumoniae	2019	sputum	KPC-2	KL64	male	62
19-384	Klebsiella pneumoniae	2019	blood	KPC-2	KL64	female	42
19-385	Klebsiella pneumoniae	2019	sputum	KPC-2	KL64	female	58
19-399	Klebsiella pneumoniae	2019	sputum	NDM-5	KL74	male	68
19-400	Klebsiella pneumoniae	2019	sputum	NDM-1	KL51	male	70
19-411	Klebsiella pneumoniae	2019	urine	KPC-2	KL102	male	29
19-420	Klebsiella pneumoniae	2019	blood	KPC-2	KL19	male	52
19-421	Klebsiella pneumoniae	2019	blood	KPC-2	KL21	male	46
19-422	Klebsiella pneumoniae	2019	blood	KPC-2	KL22KL37	male	90
19-424	Klebsiella pneumoniae	2019	urine	KPC-2	KL47	female	63
19-425	Klebsiella pneumoniae	2019	sputum	KPC-2	KL102	male	81
19-426	Klebsiella pneumoniae	2019	sputum	KPC-2	KL47	male	46
19-427	Klebsiella pneumoniae	2019	sputum	KPC-2	KL21	female	48
19-436	Klebsiella pneumoniae	2019	sputum	NDM-5	KL27	male	84
19-441	Klebsiella pneumoniae	2019	sputum	KPC-2	KL64	female	62
19-447	Klebsiella pneumoniae	2019	sputum	KPC-2	KL47	female	60
19-450	Klebsiella pneumoniae	2019	abscess	KPC-2	KL28	female	36
19-458-1	Klebsiella pneumoniae	2019	urine	KPC-2	KL64	female	45
19-464	Klebsiella pneumoniae	2019	blood	KPC-2	KL64	male	63
19-468	Klebsiella pneumoniae	2019	sputum	KPC-2	KL64	female	51
19-476	Klebsiella pneumoniae	2019	sputum	KPC-2	KL64	male	84
19-477	Klebsiella pneumoniae	2019	sputum	KPC-2	KL64	female	62
19-478	Klebsiella pneumoniae	2019	blood	KPC-2	KL64	male	34
19-479	Klebsiella pneumoniae	2019	sputum	KPC-2	KL64	male	59
19-480	Klebsiella pneumoniae	2019	sputum	KPC-2	KL64	male	51
19-482	Klebsiella pneumoniae	2019	sputum	NDM-5	KL54	female	41
19-483	Klebsiella pneumoniae	2019	sputum	KPC-2	KL64	male	42
19-484	Klebsiella pneumoniae	2019	blood	KPC-2	KL64	male	59
19-485	Klebsiella pneumoniae	2019	sputum	KPC-2	KL64	male	58
19-486	Klebsiella pneumoniae	2019	sputum	KPC-2	KL64	female	57
19-487	Klebsiella pneumoniae	2019	blood	KPC-2	KL64	male	26
19-489	Klebsiella pneumoniae	2019	blood	KPC-2	KL64	male	24
19-490	Klebsiella pneumoniae	2019	sputum	KPC-2	KL64	male	23
19-491	Klebsiella pneumoniae	2019	sputum	KPC-2	KL64	female	35
19-492	Klebsiella pneumoniae	2019	blood	KPC-2	KL64	male	36
19-495	Klebsiella pneumoniae	2019	blood	KPC-2	KL64	male	46
19-501	Klebsiella pneumoniae	2019	blood	KPC-2	KL64	male	27
19-503	Klebsiella pneumoniae	2019	sputum	NDM-1	KL28	female	54
19-506	Klebsiella pneumoniae	2019	urine	KPC-2	KL64	male	62
19-509	Klebsiella pneumoniae	2019	urine	KPC-2	KL64	male	29
19-549	Klebsiella pneumoniae	2019	cerebrospinal fluid	KPC-2	KL64	male	26
19-551	Klebsiella pneumoniae	2019	sputum	KPC-2	KL10	male	59
19-553	Klebsiella pneumoniae	2019	sputum	KPC-2	KL47	female	57
19-557	Klebsiella pneumoniae	2019	sputum	KPC-2	KL10	male	23
19-562	Klebsiella pneumoniae	2019	sputum	KPC-2	KL10	male	62
19-563	Klebsiella pneumoniae	2019	sputum	KPC-2	KL107	female	64
19-564	Klebsiella pneumoniae	2019	blood	KPC-2	KL47	male	52
19-565	Klebsiella pneumoniae	2019	sputum	KPC-2	KL47	male	35
19-566	Klebsiella pneumoniae	2019	sputum	KPC-2	KL47	female	39
19-568	Klebsiella pneumoniae	2019	sputum	KPC-2	KL10	male	54
19-570	Klebsiella pneumoniae	2019	sputum	NDM-1	KL10	female	81
19-574	Klebsiella pneumoniae	2019	sputum	KPC-2	KL47	male	65
19-575	Klebsiella pneumoniae	2019	blood	KPC-2	KL47	female	62
19-576	Klebsiella pneumoniae	2019	sputum	KPC-2	KL10	male	63
19-578	Klebsiella pneumoniae	2019	sputum	KPC-2	KL10	male	26
19-579	Klebsiella pneumoniae	2019	blood	KPC-2	KL10	female	29
19-580	Klebsiella pneumoniae	2019	sputum	KPC-2	KL47	male	24
19-581	Klebsiella pneumoniae	2019	sputum	KPC-2	KL10	male	23
19-582	Klebsiella pneumoniae	2019	blood	NDM-1	KL47	male	35
19-583	Klebsiella pneumoniae	2019	sputum	KPC-2	KL10	female	36
19-584	Klebsiella pneumoniae	2019	sputum	KPC-2	KL47	male	64
19-585	Klebsiella pneumoniae	2019	blood	KPC-2	KL47	male	21
19-586	Klebsiella pneumoniae	2019	sputum	KPC-2	KL47	male	27
19-587	Klebsiella pneumoniae	2019	sputum	KPC-2	KL47	male	29
19-588	Klebsiella pneumoniae	2019	sputum	KPC-2	KL47	female	54
19-589	Klebsiella pneumoniae	2019	sputum	OXA-232	KL51	female	57
19-590	Klebsiella pneumoniae	2019	sputum	KPC-2	KL64	male	80
19-591	Klebsiella pneumoniae	2019	blood	OXA-232	KL51	female	57
19-597	Klebsiella pneumoniae	2019	sputum	OXA-232	KL51	female	57
19-602	Klebsiella pneumoniae	2019	blood	OXA-232	KL51	female	57
19-604	Klebsiella pneumoniae	2019	urine	KPC-2	KL64	male	33
19-609	Klebsiella pneumoniae	2019	blood	KPC-2	KL64	male	32
19-610	Klebsiella pneumoniae	2019	blood	KPC-2	KL64	male	88
19-611	Klebsiella pneumoniae	2019	blood	KPC-2	KL64	female	79
19-612	Klebsiella pneumoniae	2019	blood	KPC-2	KL64	male	66
19-615	Klebsiella pneumoniae	2019	blood	KPC-2	KL47	female	64
19-616	Klebsiella pneumoniae	2019	blood	KPC-2	KL47	male	76
19-617	Klebsiella pneumoniae	2019	blood	OXA-232	KL51	male	50
19-618	Klebsiella pneumoniae	2019	cerebrospinal fluid	OXA-232	KL51	male	56
19-643	Klebsiella pneumoniae	2019	blood	KPC-2	KL47	male	23
19-746	Klebsiella pneumoniae	2019	sputum	KPC-2	KL64	female	54
19-752	Klebsiella pneumoniae	2019	sputum	KPC-2	KL64	male	84
19-755	Klebsiella pneumoniae	2019	sputum	KPC-2	KL64	male	32
19-761	Klebsiella pneumoniae	2019	sputum	KPC-2	KL64	male	51
19-764	Klebsiella pneumoniae	2019	sputum	KPC-2	KL64	female	35
19-766	Klebsiella pneumoniae	2019	sputum	KPC-2	KL64	female	54
19-767	Klebsiella pneumoniae	2019	ascites	KPC-2	KL64	female	48
19-768	Klebsiella pneumoniae	2019	sputum	KPC-2	KL47	female	67
19-769	Klebsiella pneumoniae	2019	ascites	KPC-2	KL64	male	64
19-785	Klebsiella pneumoniae	2019	blood	KPC-2	KL64	male	37
19-786	Klebsiella pneumoniae	2019	blood	KPC-2	KL47	female	46
19-787	Klebsiella pneumoniae	2019	blood	KPC-2	KL64	male	61
19-788	Klebsiella pneumoniae	2019	blood	KPC-2	KL19	male	63
19-789	Klebsiella pneumoniae	2019	cerebrospinal fluid	KPC-2	KL64	male	54
19-790	Klebsiella pneumoniae	2019	urine	KPC-2	KL47	female	26
19-791	Klebsiella pneumoniae	2019	blood	KPC-2	KL19	male	77
19-792	Klebsiella pneumoniae	2019	blood	KPC-2	KL47	male	50
19-793	Klebsiella pneumoniae	2019	blood	KPC-2	KL64	male	29
19-795	Klebsiella pneumoniae	2019	blood	KPC-2	KL47	male	35
19-797	Klebsiella pneumoniae	2019	blood	KPC-2	KL47	male	44
19-798	Klebsiella pneumoniae	2019	blood	KPC-2	KL64	male	67
19-816	Klebsiella pneumoniae	2019	secretion	NDM-1	KL54	female	73
19-829	Klebsiella pneumoniae	2019	sputum	KPC-2	KL64	male	85
19-830	Klebsiella pneumoniae	2019	bile	KPC-2	KL64	female	90
19-831	Klebsiella pneumoniae	2019	blood	KPC-2	KL19	female	66
19-832	Klebsiella pneumoniae	2019	sputum	KPC-2	KL64	female	63
19-833	Klebsiella pneumoniae	2019	wound	KPC-2	KL64	male	52
19-835-1	Klebsiella pneumoniae	2019	urine	KPC-2	KL64	female	58
19-839	Klebsiella pneumoniae	2019	drainage	KPC-2	KL64	male	37
19-842	Klebsiella pneumoniae	2019	wound	KPC-2	KL64	male	80
19-843	Klebsiella pneumoniae	2019	urine	KPC-2	KL64	male	70
19-844	Klebsiella pneumoniae	2019	urine	KPC-2	KL64	male	34
19-845	Klebsiella pneumoniae	2019	sputum	OXA-232	KL60	male	47
19-846	Klebsiella pneumoniae	2019	pancreas	KPC-2	KL23	female	71
19-847	Klebsiella pneumoniae	2019	liver	KPC-2	KL64	male	70
19-848	Klebsiella pneumoniae	2019	liver	KPC-2	KL64	male	70
19-849	Klebsiella pneumoniae	2019	blood	KPC-2	KL64	male	72
19-850	Klebsiella pneumoniae	2019	sputum	KPC-2	KL64	female	73
19-851	Klebsiella pneumoniae	2019	wound	KPC-2	KL64	female	82
19-852	Klebsiella pneumoniae	2019	pleural fluid	KPC-2	KL60	male	47
19-853	Klebsiella pneumoniae	2019	wound	KPC-2	KL19	male	43
19-854	Klebsiella pneumoniae	2019	central venous catheter	KPC-2	KL19	male	90
19-855	Klebsiella pneumoniae	2019	sputum	KPC-2	KL19	male	27
19-856	Klebsiella pneumoniae	2019	wound	KPC-2	KL64	male	63
19-857	Klebsiella pneumoniae	2019	sputum	KPC-2	KL64	male	54
19-858	Klebsiella pneumoniae	2019	central venous catheter	KPC-2	KL19	male	77
19-859	Klebsiella pneumoniae	2019	urine	KPC-2	KL64	male	90
19-860	Klebsiella pneumoniae	2019	sputum	KPC-2	KL64	male	70
19-861	Klebsiella pneumoniae	2019	sputum	KPC-2	KL64	male	63
19-862	Klebsiella pneumoniae	2019	sputum	KPC-2	KL64	female	72
19-863	Klebsiella pneumoniae	2019	blood	KPC-2	KL64	male	63
19-900	Klebsiella pneumoniae	2019	pleural fluid	KPC-2	KL25	female	77
19-905	Klebsiella pneumoniae	2019	urine	KPC-2	KL47	female	83
19-906	Klebsiella pneumoniae	2019	sputum	KPC-2	KL64	male	96
19-907	Klebsiella pneumoniae	2019	sputum	KPC-2	KL64	male	87
19-912	Klebsiella pneumoniae	2019	sputum	KPC-2	KL64	male	62
19-935	Klebsiella pneumoniae	2019	sputum	KPC-2	KL61	male	63
19-941	Klebsiella pneumoniae	2019	urine	KPC-2	KL64	male	27
19-958	Klebsiella pneumoniae	2019	sputum	NDM-5	KL114	male	63
19-959	Klebsiella pneumoniae	2019	urine	KPC-2	KL10	female	58
19-960	Klebsiella pneumoniae	2019	urine	NDM-1	KL17KL50KL52	male	38
19-961	Klebsiella pneumoniae	2019	sputum	KPC-2	KL64	male	35
19-963	Klebsiella pneumoniae	2019	sputum	KPC-2	KL64	male	91
19-965	Klebsiella pneumoniae	2019	blood	KPC-2	KL64	male	26
19-966	Klebsiella pneumoniae	2019	sputum	NDM-5	KL18	male	24
19-967	Klebsiella pneumoniae	2019	blood	KPC-2	KL64	female	35
19-968	Klebsiella pneumoniae	2019	sputum	KPC-2	KL64	male	36
19-970	Klebsiella pneumoniae	2019	sputum	KPC-2	KL64	male	23
19-971	Klebsiella pneumoniae	2019	sputum	KPC-2	KL64	female	35
19-989	Klebsiella pneumoniae	2019	broncho-alveolar lavage	KPC-2	KL64	male	89
19-998	Klebsiella pneumoniae	2019	sputum	KPC-2	KL64	male	65
19-1017	Klebsiella pneumoniae	2019	secretion	NDM-1	KL58	female	69
HS19-10	Klebsiella pneumoniae	2019	bile	NDM-5	KL136	female	72
HS19-12	Klebsiella pneumoniae	2019	cerebrospinal fluid	KPC-2	KL47	male	74
HS19-15	Klebsiella pneumoniae	2019	pus	KPC-2	KL47	male	60
HS19-26	Klebsiella pneumoniae	2019	sputum	KPC-2	KL19	female	88
HS19-37	Klebsiella pneumoniae	2019	sputum	KPC-2	KL64	male	67
HS19-62	Klebsiella pneumoniae	2019	urine	KPC-2	KL64	male	84
HS19-63-1	Klebsiella pneumoniae	2019	blood	KPC-2	KL64	male	43
HS19-71	Klebsiella pneumoniae	2019	sputum	KPC-2	KL64	male	59
HS19-81-1	Klebsiella pneumoniae	2019	sputum	KPC-2	KL47	male	78
HS19-85	Klebsiella pneumoniae	2019	sputum	KPC-2	KL61	male	70
HS19-98	Klebsiella pneumoniae	2019	joint fluid	KPC-2	KL64	female	72
HS19-104	Klebsiella pneumoniae	2019	sputum	KPC-2	KL64	male	44
HS19-106	Klebsiella pneumoniae	2019	sputum	KPC-2	KL47	male	51
HS19-112	Klebsiella pneumoniae	2019	urine	KPC-2	KL64	female	34
HS19-152	Klebsiella pneumoniae	2019	urine	KPC-2	KL64	female	52
HS19-157	Klebsiella pneumoniae	2019	urine	KPC-2	KL19	female	27
HS19-175	Klebsiella pneumoniae	2019	sputum	KPC-2	KL19	male	43
HS19-180	Klebsiella pneumoniae	2019	sputum	KPC-2	KL19	male	72
HS19-185	Klebsiella pneumoniae	2019	blood	KPC-2	KL64	male	71
19-246	Klebsiella pneumoniae	2019	clean-voided urine	KPC-2	KL64	female	91
19-284	Klebsiella pneumoniae	2019	sputum	KPC-2	KL64	male	53
19-367	Klebsiella pneumoniae	2019	bile	KPC-2	KL102	female	52
19-461	Klebsiella pneumoniae	2019	urine	NDM-1	KL74	male	65
19-547	Klebsiella pneumoniae	2019	cerebrospinal fluid	KPC-2	KL47	female	18
19-573	Klebsiella pneumoniae	2019	sputum	KPC-2	KL10	male	65
19-614	Klebsiella pneumoniae	2019	blood	KPC-2	KL47	male	26
19-763	Klebsiella pneumoniae	2019	sputum	KPC-2	KL64	female	62
19-794	Klebsiella pneumoniae	2019	blood	KPC-2	KL64	male	55
19-799	Klebsiella pneumoniae	2019	sputum	KPC-2	KL19	male	30
19-973	Klebsiella pneumoniae	2019	sputum	IMP-4	KL15	female	35
20-12	Klebsiella pneumoniae	2020	sputum	KPC-2	KL19	male	62
20-25	Klebsiella pneumoniae	2020	sputum	KPC-2	KL19	male	72
20-35	Klebsiella pneumoniae	2020	sputum	KPC-2	KL47	female	64
20-36	Klebsiella pneumoniae	2020	sputum	KPC-2	KL47	female	80
20-37	Klebsiella pneumoniae	2020	urine	KPC-2	KL64	male	83
20-39	Klebsiella pneumoniae	2020	urine	KPC-2	KL64	female	86
20-44	Klebsiella pneumoniae	2020	sputum	KPC-2	KL64	male	81
20-45	Klebsiella pneumoniae	2020	sputum	KPC-2	KL47	female	83
20-46	Klebsiella pneumoniae	2020	sputum	KPC-2	KL47	female	85
20-47	Klebsiella pneumoniae	2020	sputum	NDM-1	KL60	female	90
20-54	Klebsiella pneumoniae	2020	broncho-alveolar lavage	KPC-2	KL64	female	77
20-55	Klebsiella pneumoniae	2020	sputum	KPC-2	KL47	male	73
20-56	Klebsiella pneumoniae	2020	urine	KPC-2	KL25	male	68
20-57	Klebsiella pneumoniae	2020	sputum	KPC-2	KL64	male	81
20-58	Klebsiella pneumoniae	2020	bile	KPC-2	KL64	female	74
20-59	Klebsiella pneumoniae	2020	sputum	KPC-2	KL64	female	73
20-65	Klebsiella pneumoniae	2020	sputum	NDM-5	KL28	female	43
20-71	Klebsiella pneumoniae	2020	cerebrospinal fluid	KPC-2	KL64	male	57
20-91	Klebsiella pneumoniae	2020	sputum	KPC-2+NDM-1	KL64	male	93
20-92	Klebsiella pneumoniae	2020	broncho-alveolar lavage	KPC-2	KL64	male	54
20-99	Klebsiella pneumoniae	2020	sputum	KPC-2	KL64	female	74
20-100	Klebsiella pneumoniae	2020	sputum	KPC-2	KL64	male	55
20-109	Klebsiella pneumoniae	2020	sputum	KPC-2	KL64	male	55
20-110	Klebsiella pneumoniae	2020	blood	KPC-2	KL64	female	61
20-111	Klebsiella pneumoniae	2020	urine	KPC-2	KL47	male	59
20-150	Klebsiella pneumoniae	2020	sputum	KPC-2	KL64	male	67
20-155	Klebsiella pneumoniae	2020	sputum	KPC-2	KL64	male	56
20-175	Klebsiella pneumoniae	2020	sputum	KPC-2	KL64	male	67
20-180	Klebsiella pneumoniae	2020	urine	KPC-2	KL64	male	43
20-181	Klebsiella pneumoniae	2020	sputum	KPC-2	KL64	male	56
20-186	Klebsiella pneumoniae	2020	bile	KPC-2	KL64	female	51
20-190	Klebsiella pneumoniae	2020	sputum	KPC-2	KL19	male	60
20-193	Klebsiella pneumoniae	2020	sputum	KPC-2	KL64	male	47
20-199	Klebsiella pneumoniae	2020	sputum	KPC-2	KL64	male	70
20-224	Klebsiella pneumoniae	2020	broncho-alveolar lavage	KPC-2	KL64	male	65
20-227	Klebsiella pneumoniae	2020	broncho-alveolar lavage	KPC-2	KL64	male	56
20-228	Klebsiella pneumoniae	2020	sputum	KPC-2	KL64	male	70
20-229	Klebsiella pneumoniae	2020	blood	KPC-2	KL47	male	76
20-234	Klebsiella pneumoniae	2020	sputum	KPC-2	KL47	male	50
20-238	Klebsiella pneumoniae	2020	drainage	KPC-2	KL47	male	74
20-239	Klebsiella pneumoniae	2020	blood	IMP-4	KL25	male	42
20-242	Klebsiella pneumoniae	2020	sputum	KPC-2	KL47	male	56
20-243	Klebsiella pneumoniae	2020	sputum	KPC-2	KL64	male	66
20-256	Klebsiella pneumoniae	2020	drainage	KPC-2+OXA-232	KL19	male	79
20-259	Klebsiella pneumoniae	2020	sputum	OXA-232	KL60	male	77
20-263	Klebsiella pneumoniae	2020	blood	OXA-232	KL60	male	75
20-269	Klebsiella pneumoniae	2020	pancreas	OXA-232	KL60	male	66
20-271	Klebsiella pneumoniae	2020	pancreas	OXA-232	KL21	male	66
20-280	Klebsiella pneumoniae	2020	urine	OXA-232	KL27	male	78
20-281	Klebsiella pneumoniae	2020	urine	KPC-2	KL47	male	85
20-282	Klebsiella pneumoniae	2020	sputum	KPC-2	KL64	male	55
20-286	Klebsiella pneumoniae	2020	blood	KPC-2	KL64	male	74
20-292	Klebsiella pneumoniae	2020	secretion	KPC-2	KL47	male	72
20-294	Klebsiella pneumoniae	2020	blood	KPC-2	KL64	female	62
20-300	Klebsiella pneumoniae	2020	aspirate	KPC-2	KL25	female	97
20-301	Klebsiella pneumoniae	2020	blood	KPC-2	KL27	male	72
20-305	Klebsiella pneumoniae	2020	sputum	KPC-2	KL47	male	61
20-306	Klebsiella pneumoniae	2020	broncho-alveolar lavage	KPC-2	KL64	male	63
20-308	Klebsiella pneumoniae	2020	sputum	KPC-2	KL47	female	58
20-310	Klebsiella pneumoniae	2020	sputum	KPC-2	KL64	female	70
20-319	Klebsiella pneumoniae	2020	sputum	KPC-2	KL19	male	67
20-321	Klebsiella pneumoniae	2020	other	KPC-2	KL47	male	49
20-323	Klebsiella pneumoniae	2020	catheter	KPC-2	KL47	male	49
20-373	Klebsiella pneumoniae	2020	sputum	KPC-2	KL47	female	52
20-376	Klebsiella pneumoniae	2020	urine	NDM-5	KL110	female	46
20-377	Klebsiella pneumoniae	2020	sputum	IMP-4	KL47	male	60
20-379	Klebsiella pneumoniae	2020	blood	IMP-4	KL47	male	50
20-438	Klebsiella pneumoniae	2020	sputum	KPC-2	KL47	male	47
20-439	Klebsiella pneumoniae	2020	sputum	KPC-2	KL25	female	51
20-443	Klebsiella pneumoniae	2020	bile	KPC-2	KL64	male	69
20-445	Klebsiella pneumoniae	2020	sputum	KPC-2	KL64	male	77
20-448	Klebsiella pneumoniae	2020	blood	KPC-2	KL64	male	68
20-459	Klebsiella pneumoniae	2020	urine	KPC-2	KL47	male	36
20-461	Klebsiella pneumoniae	2020	sputum	KPC-2	KL25	male	68
20-462	Klebsiella pneumoniae	2020	sputum	KPC-2	KL64	female	39
20-466	Klebsiella pneumoniae	2020	drain	KPC-2	KL64	female	45
20-470	Klebsiella pneumoniae	2020	broncho-alveolar lavage	KPC-2+NDM-1	KL64	male	33
20-471	Klebsiella pneumoniae	2020	sputum	KPC-2	KL64	male	81
20-473	Klebsiella pneumoniae	2020	drain	KPC-2	KL64	female	45
20-474	Klebsiella pneumoniae	2020	broncho-alveolar lavage	OXA-232	KL51	male	50
20-478	Klebsiella pneumoniae	2020	sputum	KPC-2	KL64	male	66
20-482	Klebsiella pneumoniae	2020	blood	KPC-2	KL64	male	52
20-484	Klebsiella pneumoniae	2020	blood vessel	KPC-2	KL64	female	42
20-486	Klebsiella pneumoniae	2020	sputum	KPC-2+NDM-1	KL64	male	65
20-488	Klebsiella pneumoniae	2020	sputum	KPC-2	KL64	male	55
20-490	Klebsiella pneumoniae	2020	blood vessel	KPC-2	KL64	male	18
20-491	Klebsiella pneumoniae	2020	blood	NDM-5	KL19	male	50
20-520	Klebsiella pneumoniae	2020	sputum	KPC-2	KL64	female	90
20-522	Klebsiella pneumoniae	2020	urine	KPC-2	KL64	female	29
20-524	Klebsiella pneumoniae	2020	sputum	KPC-2	KL47	male	88
20-535	Klebsiella pneumoniae	2020	blood	KPC-2	KL64	male	68
20-540	Klebsiella pneumoniae	2020	blood	KPC-2	KL64	male	68
20-542	Klebsiella pneumoniae	2020	urine	KPC-2	KL64	male	92
20-544	Klebsiella pneumoniae	2020	blood	KPC-2	KL8	male	93
20-546	Klebsiella pneumoniae	2020	sputum	KPC-2	KL64	female	68
20-547	Klebsiella pneumoniae	2020	urine	KPC-2	KL64	male	62
20-549	Klebsiella pneumoniae	2020	sputum	KPC-2	KL64	male	89
20-550	Klebsiella pneumoniae	2020	blood	KPC-2	KL64	male	88
20-551	Klebsiella pneumoniae	2020	broncho-alveolar lavage	KPC-2	KL64	male	55
20-552	Klebsiella pneumoniae	2020	sputum	KPC-2	KL64	male	68
20-560	Klebsiella pneumoniae	2020	sputum	KPC-2	KL64	male	69
20-562	Klebsiella pneumoniae	2020	blood	NDM-5	KL149	female	44
20-563	Klebsiella pneumoniae	2020	catheter site	KPC-2	KL25	male	58
20-565	Klebsiella pneumoniae	2020	blood	KPC-2	KL64	male	54
20-566	Klebsiella pneumoniae	2020	broncho-alveolar lavage	KPC-2	KL64	male	55
20-569	Klebsiella pneumoniae	2020	ascites	Negative	KL183	male	49
20-570	Klebsiella pneumoniae	2020	secretion	KPC-2	KL64	female	22
20-571	Klebsiella pneumoniae	2020	ascites	KPC-2	KL25	male	50
20-574	Klebsiella pneumoniae	2020	ascites	KPC-2	KL25	male	50
20-575	Klebsiella pneumoniae	2020	sputum	KPC-2	KL64	female	57
20-609	Klebsiella pneumoniae	2020	sputum	KPC-2	KL64	female	61
20-610	Klebsiella pneumoniae	2020	urine	KPC-2	KL19	female	48
20-611	Klebsiella pneumoniae	2020	sputum	KPC-2	KL19	male	52
20-615	Klebsiella pneumoniae	2020	sputum	KPC-2	KL64	female	70
20-620	Klebsiella pneumoniae	2020	sputum	KPC-2	KL19	male	35
20-622	Klebsiella pneumoniae	2020	sputum	KPC-2	KL64	male	51
20-623	Klebsiella pneumoniae	2020	blood	KPC-2	KL47	male	56
20-624	Klebsiella pneumoniae	2020	sputum	KPC-2	KL64	male	68
20-625	Klebsiella pneumoniae	2020	sputum	KPC-2	KL64	female	70
20-626	Klebsiella pneumoniae	2020	sputum	KPC-2	KL47	female	48
20-633	Klebsiella pneumoniae	2020	blood	KPC-2	KL64	male	56
20-634	Klebsiella pneumoniae	2020	urine	KPC-2	KL64	female	52
20-642	Klebsiella pneumoniae	2020	sputum	KPC-2	KL64	female	53
20-649	Klebsiella pneumoniae	2020	sputum	KPC-2	KL64	male	48
20-650	Klebsiella pneumoniae	2020	urine	KPC-2	KL47	female	68
20-651	Klebsiella pneumoniae	2020	urine	KPC-2	KL64	female	67
20-665	Klebsiella pneumoniae	2020	sputum	KPC-2	KL47	male	68
20-672	Klebsiella pneumoniae	2020	cerebrospinal fluid	KPC-2	KL64	male	48
20-674	Klebsiella pneumoniae	2020	sputum	KPC-2	KL64	female	51
20-676	Klebsiella pneumoniae	2020	blood	KPC-2	KL64	female	47
20-677	Klebsiella pneumoniae	2020	sputum	KPC-2	KL19	female	38
20-678	Klebsiella pneumoniae	2020	blood	KPC-2	KL64	male	40
20-679	Klebsiella pneumoniae	2020	sputum	KPC-2	KL19	female	52
20-680	Klebsiella pneumoniae	2020	bile	KPC-2	KL64	male	78
20-681	Klebsiella pneumoniae	2020	sputum	KPC-2	KL19	male	63
20-682	Klebsiella pneumoniae	2020	sputum	KPC-2	KL64	female	73
20-683	Klebsiella pneumoniae	2020	blood	KPC-2	KL64	male	75
20-684	Klebsiella pneumoniae	2020	sputum	KPC-2	KL64	female	56
20-687	Klebsiella pneumoniae	2020	sputum	KPC-2	KL64	female	61
20-688	Klebsiella pneumoniae	2020	broncho-alveolar lavage	KPC-2	KL64	male	58
20-690	Klebsiella pneumoniae	2020	sputum	KPC-2	KL64	female	57
20-692	Klebsiella pneumoniae	2020	sputum	KPC-2	KL64	female	63
20-693	Klebsiella pneumoniae	2020	urine	KPC-2	KL47	male	58
20-695	Klebsiella pneumoniae	2020	blood	KPC-2	KL19	female	41
20-696	Klebsiella pneumoniae	2020	sputum	KPC-2	KL64	male	58
20-698	Klebsiella pneumoniae	2020	urine	KPC-2	KL64	male	57
20-699	Klebsiella pneumoniae	2020	sputum	KPC-2	KL47	female	58
20-708	Klebsiella pneumoniae	2020	sputum	KPC-2	KL64	female	23
20-709	Klebsiella pneumoniae	2020	sputum	KPC-2	KL64	male	65
20-711	Klebsiella pneumoniae	2020	sputum	KPC-2	KL47	female	37
20-720	Klebsiella pneumoniae	2020	urine	KPC-2	KL64	male	70
20-726	Klebsiella pneumoniae	2020	sputum	KPC-2	KL47	male	62
20-733	Klebsiella pneumoniae	2020	sputum	KPC-2	KL64	male	52
20-735	Klebsiella pneumoniae	2020	sputum	KPC-2	KL64	female	54
20-736	Klebsiella pneumoniae	2020	pus	KPC-2	KL64	male	46
20-737	Klebsiella pneumoniae	2020	sputum	KPC-2	KL64	male	63
20-740	Klebsiella pneumoniae	2020	sputum	KPC-2	KL64	male	48
20-741	Klebsiella pneumoniae	2020	sputum	KPC-2	KL64	male	69
20-742	Klebsiella pneumoniae	2020	sputum	KPC-2	KL64	female	48
20-743	Klebsiella pneumoniae	2020	ascites	KPC-2	KL64	male	57
20-744	Klebsiella pneumoniae	2020	blood	KPC-2	KL64	male	48
20-748	Klebsiella pneumoniae	2020	blood	KPC-2	KL64	female	50
20-751	Klebsiella pneumoniae	2020	blood	KPC-2	KL64	female	49
20-752	Klebsiella pneumoniae	2020	tracheal	KPC-2	KL64	male	64
20-753	Klebsiella pneumoniae	2020	shunt fluid	NDM-1	KL102	male	42
20-755	Klebsiella pneumoniae	2020	cerebrospinal fluid	KPC-2	KL64	female	37
20-757	Klebsiella pneumoniae	2020	tracheal	KPC-2	KL47	female	34
20-760	Klebsiella pneumoniae	2020	urine	KPC-2	KL47	male	85
20-762	Klebsiella pneumoniae	2020	sputum	KPC-2	KL64	female	30
20-763	Klebsiella pneumoniae	2020	cerebrospinal fluid	KPC-2	KL64	male	21
20-766	Klebsiella pneumoniae	2020	sputum	KPC-2	KL64	female	30
20-767	Klebsiella pneumoniae	2020	urine	KPC-2	KL64	male	43
20-768	Klebsiella pneumoniae	2020	sputum	NDM-5	KL10	male	47
20-774	Klebsiella pneumoniae	2020	urine	KPC-2	KL47	male	68
20-778	Klebsiella pneumoniae	2020	sputum	KPC-2	KL64	female	83
20-790	Klebsiella pneumoniae	2020	bile	KPC-2	KL64	male	70
20-791	Klebsiella pneumoniae	2020	blood	KPC-2	KL64	male	61
20-793	Klebsiella pneumoniae	2020	sputum	KPC-2	KL64	male	60
20-799	Klebsiella pneumoniae	2020	sputum	KPC-2	KL64	male	58
20-894	Klebsiella pneumoniae	2020	urine	KPC-2	KL19	male	42
20-896	Klebsiella pneumoniae	2020	sputum	NDM-1	KL136	female	62
20-906	Klebsiella pneumoniae	2020	blood	KPC-2	KL64	male	35
20-908	Klebsiella pneumoniae	2020	sputum	KPC-2	KL64	male	61
20-944	Klebsiella pneumoniae	2020	sputum	KPC-2	KL47	female	47
20-948	Klebsiella pneumoniae	2020	sputum	KPC-2	KL47	female	41
20-957	Klebsiella pneumoniae	2020	sputum	KPC-2	KL47	male	68
20-961	Klebsiella pneumoniae	2020	secretion	KPC-2+NDM-1	KL64	male	83
20-966	Klebsiella pneumoniae	2020	sputum	KPC-2	KL116	male	53
20-967	Klebsiella pneumoniae	2020	sputum	KPC-2	KL18	male	83
20-973	Klebsiella pneumoniae	2020	sputum	KPC-2	KL15	female	51
20-982	Klebsiella pneumoniae	2020	sputum	KPC-2	KL47	female	56
20-986	Klebsiella pneumoniae	2020	sputum	KPC-2	KL64	male	37
20-991	Klebsiella pneumoniae	2020	blood	Negative	KL57	male	25
20-1023	Klebsiella pneumoniae	2020	urine	KPC-2	KL64	male	82
20-1026	Klebsiella pneumoniae	2020	broncho-alveolar lavage	KPC-2	KL64	male	84
20-1054	Klebsiella pneumoniae	2020	sputum	NDM-1	KL15	female	68
20-1063	Klebsiella pneumoniae	2020	urine	KPC-2	KL64	female	49
20-1064	Klebsiella pneumoniae	2020	shunt fluid	NDM-1	KL146	male	34
20-1073	Klebsiella pneumoniae	2020	sputum	KPC-2	KL64	male	58
20-1075	Klebsiella pneumoniae	2020	urine	KPC-2	KL64	female	49
20-1077	Klebsiella pneumoniae	2020	blood	KPC-2	KL62	female	51
20-1078	Klebsiella pneumoniae	2020	ascites	KPC-2	KL64	male	58
20-1082	Klebsiella pneumoniae	2020	urine	KPC-2	KL19	male	56
20-1133	Klebsiella pneumoniae	2020	sputum	KPC-2	KL64	male	40
20-1141	Klebsiella pneumoniae	2020	secretion	KPC-2	KL64	male	68
20-1143	Klebsiella pneumoniae	2020	sputum	Negative	KL2	male	53
20-1150	Klebsiella pneumoniae	2020	sputum	KPC-2	KL64	female	48
20-1157	Klebsiella pneumoniae	2020	pus	KPC-2	KL64	male	68

## Sheet: Supplementary Table 2 
Supplementary Table 2 In vitro activities of agents against 1,017 CRKP strains.
Antibacterial agent	ALL CRKP (n = 1,017)						KL64 CRKP (n = 513)					KL47 CRKP (n = 263)					KL19 CRKP (n = 54)					KL25 CRKP (n = 24)					KL10 CRKP (n = 20)					KL102 CRKP (n = 16)					KL62 CRKP (n = 12)					KL51 CRKP (n = 12)					KL60 CRKP (n = 11)
	MIC rang (mg/L)	MIC50 (mg/L)	MIC90 (mg/L)	R%	S%		MIC50 (mg/L)	MIC90 (mg/L)	R%	S%		MIC50 (mg/L)	MIC90 (mg/L)	R%	S%		MIC50 (mg/L)	MIC90 (mg/L)	R%	S%		MIC50 (mg/L)	MIC90 (mg/L)	R%	S%		MIC50 (mg/L)	MIC90 (mg/L)	R%	S%		MIC50 (mg/L)	MIC90 (mg/L)	R%	S%		MIC50 (mg/L)	MIC90 (mg/L)	R%	S%		MIC50 (mg/L)	MIC90 (mg/L)	R%	S%		MIC50 (mg/L)	MIC90 (mg/L)	R%
Imipenem	0.5 - >128	32	128	98.9	0.3		64	128	99.4	0		32	128	100	0		32	128	100	0		32	64	95.8	0		64	128	100	0		16	32	100	0		16	64	100	0		32	64	100	0		8	32	90.9
Meropenem	0.5 - >64	>64	>64	99.4	0.1		>64	>64	100	0		64	>64	99.6	0.4		64	>64	100	0		64	>64	100	0		>64	>64	100	0		16	64	87.5	0		16	>64	100	0		32	>64	100	0		16	64	100
Ceftazidime-avibactam	≤0.25 - >64	2	8	7.9	92.1		2	4	2.3	97.7		2	4	2.7	97.3		1	2	3.7	96.3		2	16	12.5	87.5		4	>64	20	80		1	>64	25	75		1	>32	16.7	83.3		1	>64	33.3	66.7		1	4	9.1
Cefepime	2 - >128	>128	>128	98.8	0.2		>128	>128	100	0		128	>128	99.6	0.4		128	>128	100	0		128	>128	95.8	0		>128	>128	85	0		>32	>128	93.8	0		>32	>128	100	0		>128	>128	100	0		128	>128	90.9
Ceftazidime	16 - >32	>32	>32	100	0		>32	>32	100	0		>32	>32	100	0		>32	>32	100	0		>32	>32	100	0		>32	>32	100	0		>32	>32	100	0		>32	>32	100	0		>32	>32	100	0		>32	>32	100
Ceftriaxone	0.12 - >32	>32	>32	99.9	0.1		>32	>32	100	0		>32	>32	100	0		>32	>32	100	0		>32	>32	100	0		>32	>32	100	0		>32	>32	100	0		>32	>32	100	0		>32	>32	100	0		>32	>32	100
Cefoperazone-sulbactam	16 - >128	>128	>128	99.4	0.1		>128	>128	100	0		>128	>128	99.6	0.4		>128	>128	100	0		>128	>128	100	0		>128	>128	90	0		>128	>128	93.8	0		>128	>128	100	0		>128	>128	100	0		>128	>128	100
Piperacillin-tazobactam	4 - >256	>256	>256	99.1	0.5		>256	>256	100	0		>256	>256	99.2	0		>256	>256	100	0		>256	>256	95.8	0		>256	>256	100	0		>256	>256	93.8	6.2		>256	>256	100	0		>256	>256	100	0		>256	>256	100
Cefuroxime	>32 - >64	>32	>64	100	0		>32	>64	100	0		>32	>64	100	0		>32	>32	100	0		>32	>64	100	0		>32	>64	100	0		>32	>64	100	0		>64	>64	100	0		>32	>32	100	0		>32	>32	100
Cefazolin	32 - >32	>32	>32	100	0		>32	>32	100	0		>32	>32	100	0		>32	>32	100	0		>32	>32	100	0		>32	>32	100	0		>32	>32	100	0		>32	>32	100	0		>32	>32	100	0		>32	>32	100
Amikacin	≤1 - >128	>128	>128	69.4	30.5		>128	>128	76.8	23		>128	>128	82.1	17.9		2	>128	16.7	83.3		>128	>128	87.5	12.5		>128	>128	60	40		4	>128	31.2	68.8		2	>128	33.3	66.7		>128	>128	66.7	33.3		>128	>128	90.9
Trimethoprim-sulfamethoxazole	≤0.25 - >32	>32	>32	63.6	36.4		>32	>32	70.6	29.4		1	>32	44.1	55.9		1	>32	46.3	53.7		2	>32	45.8	54.2		>32	>32	90	10		>32	>32	87.5	12.5		>32	>32	100	0		>32	>32	83.3	16.7		>32	>32	81.8
Aztreonam	≤1 - >128	>128	>128	98.3	1.5		>128	>128	100	0		>128	>128	98.9	1.1		>128	>128	98.1	1.9		>128	>128	100	0		>128	>128	100	0		>128	>128	100	0		>128	>128	100	0		>128	>128	100	0		>128	>128	100
Ciprofloxacin	≤0.06 - >8	>8	>8	98.1	1.5		>8	>8	99.8	0.2		>8	>8	98.9	1.1		>8	>8	98.1	1.9		>8	>8	100	0		>8	>8	95	5		>8	>8	100	0		>8	>8	100	0		>8	>8	91.7	8.3		>8	>8	100
Levofloxacin	≤0.12 - >16	>16	>16	96.4	2.3		>16	>16	99.2	0.4		>16	>16	98.1	1.1		>16	>16	98.1	1.9		>16	>16	95.8	0		>16	>16	80	20		>16	>16	100	0		16	>16	100	0		>16	>16	91.7	8.3		>16	>16	100
Tigecycline	≤0.125 - 32	1	2	1.2	94.4		1	2	1.2	93.6		0.5	2	0.4	98.5		1	2	0	90.7		0.5	2	0	95.8		1	1	0	100		1	4	0	81.2		1	2	8.3	91.7		2	2	0	91.7		1	2	0
Polymyxin B	≤0.125 - >16	0.5	1	5.1	94.9		0.5	1	5.7	94.3		0.5	0.5	4.2	95.8		0.5	1	1.9	98.1		0.5	0.5	0	100		0.5	0.5	0	100		0.5	0.5	0	100		0.5	1	8.3	91.7		0.5	1	0	100		0.5	>16	27.3
[truncated: 9 more columns]

## Sheet: Supplementary Table 3
Supplementary Table 3 Frequency of carbapenemases of CRKP strains in 2016-2020.
Characteristic	Value
	No. of isolates	Frequency
CRKP	1017	1
Carbapenemase-producing Kp	999	0.982
KPC	909	0.894
KPC-2	909	0.894
NDM	49	0.048
NDM-1	29	0.029
NDM-5	20	0.02
OXA	18	0.018
OXA-232	15	0.015
OXA-48	3	0.003
IMP	9	0.009
IMP-4	8	0.008
IMP-69	1	0.001
KPC+NDM	12	0.012
KPC-2+NDM-1	10	0.01
KPC-2+NDM-5	2	0.002
KPC+IMP	1	0.001
KPC-2+IMP-4	1	0.001
KPC+OXA	1	0.001
KPC-2+OXA232	1	0.001
Non-carbapenemase-producing Kp (OmpK 35/36 mutations+ESBLs genes)	18	0.018
OmpK 35 mutations+SHV+CTX-M	3	0.003
OmpK 35/36 mutations+SHV+CTX-M	2	0.002
OmpK 35/36 mutations+CTX-M	1	0.001
OmpK 35/36 mutations+SHV	2	0.002
OmpK 35/36 mutations	1	0.001
OmpK 36 mutations+SHV	3	0.003
OmpK 36 mutations+SHV+CTX-M	4	0.004
SHV	1	0.001
SHV+CTX-M	1	0.001
SHV: including SHV-1v, SHV-11, SHV-16, SHV-27, SHV-28; CTX-M: including CTX-M-3, CTX-M-15, CTX-M-27, CTX-M-33, CTX-M-55, CTX-M-65.

## Sheet: Supplementary Table 4
Supplementary Table 4 Frequency of capsular types of CRKP strains in 2016-2020.
Ranking	Capsular type(s)	No. of isolates	Frequency (% of all CRKP strains)
1	KL64	513	0.504
2	KL47	263	0.259
3	KL19	54	0.053
4	KL25	24	0.024
5	KL10	20	0.02
6	KL102	16	0.016
7	KL51 and KL62	12	0.012
8	KL60	11	0.011
9	KL15	7	0.007
10	KL2 and KL21	6	0.006
11	KL28	5	0.005
12	KL27	4	0.004
13	KL24 and KL61	3	0.003
14	KL1, KL17, KL18, KL32, KL36, KL39, KL54, KL57, KL58, KL74, KL105, KL107, KL110, KL136, KL149 and KL166	2	0.002
15	KL8, KL9, KL14, KL16, KL20, KL23, KL30, KL41, KL55, KL80, KL108, KL111, KL114, KL116, KL117, KL122, KL126, KL140, KL144, KL146, KL167, KL183, KL17KL50KL52, KL22KL37, KL125KL114 and KL149KL155	1	0.001

## Sheet: Supplementary Table 5
Supplementary Table 5 Distribution of resistant genes and mutations in KL64 and KL47 strains.
K-type	No. of Isolates	ST	O Loci	Carbapenem Genes	ESBL Genes	Aminoglycoside Genes	Colistin Genes	Tetracycline Genes	Omp Mutations
KL64	319	ST11=316 (99.1%), ST147=2 (0.6%), ST11-1LV=1 (0.3%)	O1=1(0.3%), O2a=316 (99.1%), Unknown=2 (0.6%)	blaKPC=318 (99.7%), blaNDM=7 (2.2%), None=1 (0.3%)	blaCTX-M-65=214 (67.1%), blaCTX-M-15=10 (3.1%), blaCTX-M-3=8 (2.5%), blaCTX-M-55=8 (2.5%), blaCTX-M-14=2 (0.6%), blaCTX-M-147*=4 (1.3%), blaCTX-M-65*=1 (0.3%), blaSHV-12=32 (10.0%), blaSHV-11. v1=142 (44.5%), blaSHV-155*=9 (2.8%), blaSHV-11. v1*=2 (0.6%), blaTEM-1D. v1=246 (77.1%)	rmtB=231 (72.4%), rmtB*=4 (1.3%), rmtC=2 (0.6%), armA=7(2.2%)	mgrB-Mutation=4 (1.3%)	tet(A).v1=150 (47.0%), tet(A).v2=6 (1.9%), tet(D)=5 (1.6%),tet(A).v1*=9 (2.8%), tet(A).v2*=5 (1.6%)	OmpK35-Mutation=317 (99.4%), OmpK36-Mutation=311 (97.5%)
KL47	207	ST11=205 (99.0%), ST11-1LV=1 (0.5%), ST5254=1 (0.5%)	OL101=202 (97.6%), Unknown=5 (2.4%)	blaKPC=205 (99.0%), blaNDM=4 (1.9%), blaIMP=1 (0.5%), None=1 (0.5%)	blaCTX-M-65=145 (70.0%), blaCTX-M-14=13 (6.3%), blaCTX-M-15=10 (4.8%), blaCTX-M-3=6 (2.9%), blaCTX-M-27=1 (0.5%), blaCTX-M-65*=1 (0.5%), blaSHV-12=2 (1.0%), blaSHV-11. v1=52 (25.1%), blaSHV-155*=8 (3.9%), blaTEM-1D. v1=171 (82.6%)	rmtB=170 (82.1%), armA=3 (1.4%), armA*=3 (1.4%)	mgrB-Mutation=7 (3.4%)	tet(A).v1=59 (28.5%), tet(A).v2=2 (1.0%), tet(D)=4 (1.9%), tet(A).v1*=3 (1.4%)	OmpK35-Mutation=207 (100.00%), OmpK36-Mutation=205 (99.0%)

## Sheet: Supplementary Table 6
Supplementary Table 6 Details of isolates used in the ST11 phylogeny analysis.
Sample name	Accession No	Source	Lineage	L1 Clade	Regional clusters	Country	Regions	Year	Species	ST	pCARB	pVir	hv-CRKP	virulence_score	resistance_score	num_resistance_classes	num_resistance_genes	ybt	clb	iuc	iro	RmpADC	rmpA2	wzi	K type	O type	AGly_acquired	Col_acquired	Fcyn_acquired	Flq_acquired	Gly_acquired	MLS_acquired	Phe_acquired	Rif_acquired	Sul_acquired	Tet_acquired	Tgc_acquired	Tmt_acquired	Bla_acquired	Bla_inhR_acquired	Bla_ESBL_acquired	Bla_ESBL_inhR_acquired	Bla_Carb_acquired	Bla_chr	SHV_mutations	Omp_mutations	Col_mutations	Flq_mutations
KLE_EA3415AA_AS	GCA_902650105	Public	L1	KL47		China			Klebsiella pneumoniae	ST11	-	-		1	2	11	15	ybt 9; ICEKp3	-	-	-	-	-	wzi209	KL47	OL101	aac(6')-Ib-cr.v2;aadA16*;rmtB	-	fosA3	qnrS1	-	-	catII.2*	arr-3	sul1;sul2	tet(A).v1	-	dfrA27	LAP-2;TEM-1D.v1^	-	CTX-M-14^	-	KPC-2	SHV-11.v1	35Q	OmpK35-17%;OmpK36GD	-	GyrA-83I;GyrA-87G;ParC-80I
KLE_EA3412AA_AS	GCA_902649495	Public	L1	KL47		China			Klebsiella pneumoniae	ST11	-	-		1	2	8	8	ybt 9; ICEKp3	-	-	-	-	-	wzi31	KL31	OL104	aadA2	-	-	qnrS1	-	-	catII.2*	-	sul2	tet(A).v1	-	-	LAP-2	-	CTX-M-65	-	KPC-2	SHV-11.v1	35Q	OmpK35-17%;OmpK36GD	-	GyrA-83I;GyrA-87G;ParC-80I
KLE_EA3413AA_AS	GCA_902649685	Public	L1	KL47		China			Klebsiella pneumoniae	ST11	-	-		1	2	7	7	ybt 9; ICEKp3	-	-	-	-	-	wzi31	KL31	OL104	aadA2	-	-	qnrS1	-	-	catII.2*	-	sul2	tet(A).v1	-	-	LAP-2	-	-	-	KPC-2	SHV-11.v1	35Q	OmpK35-17%;OmpK36GD	-	GyrA-83I;GyrA-87G;ParC-80I
KLE_EA3411AA_AS	GCA_902649775	Public	L1	KL47		China			Klebsiella pneumoniae	ST11	-	-		1	2	6	6	ybt 9; ICEKp3	-	-	-	-	-	wzi31	KL31	O3	aadA2;rmtB	-	-	-	-	-	catII.2*	-	-	-	-	-	TEM-1D.v1^	-	CTX-M-65	-	KPC-2	SHV-11.v1	35Q	OmpK35-17%;OmpK36GD	-	GyrA-83I;GyrA-87G;ParC-80I
KLE_EA3447AA_AS	GCF_011066505	Public	L1	KL47	KL47.2	China	Hong Kong	2016	Klebsiella pneumoniae	ST11	pST11-KPC-2	-	hv-CRKP	4	2	8	9	ybt 9; ICEKp3	-	iuc 1	-	-	rmpA2_8-60%	wzi209	KL47	OL101	aadA2;rmtB	-	fosA3	-	-	mphE.v2	catII.2*	-	-	-	-	-	TEM-1D.v1^	-	CTX-M-65;SHV-12	-	KPC-2	SHV-11.v1^	238S;240K;35Q;35Q	OmpK35-17%;OmpK36GD	-	GyrA-83I;GyrA-87G;ParC-80I
KLE_EA3466AA_AS	GCF_010183685	Public	L1	KL47	KL47.5	China	Hubei	2017	Klebsiella pneumoniae	ST11	Double-pCR	-		1	2	11	21	ybt 9; ICEKp3	-	-	-	-	-	wzi209	KL47	OL101	aac(3)-IId^;aadA2;aph3-Ia.v1^;rmtB	-	fosA3	qnrS1;qnrS1;qnrS1	-	mphA	catII.2*	-	sul1	tet(A).v1	-	dfrA1.v1;dfrA14.v2*	LAP-2;TEM-1D.v1^	-	CTX-M-65;SHV-12;SHV-12	-	KPC-2;NDM-1	-	238S;238S;240K;240K;35Q;35Q	OmpK35-17%;OmpK36GD	-	GyrA-83I;GyrA-87G;ParC-80I
KLE_EA3417AA_AS	GCA_902649695	Public	L2						Klebsiella pneumoniae	ST11	-	-		1	2	6	6	ybt 9; ICEKp3	-	-	-	-	-	wzi74	KL103	O2	strA.v1^;strB.v1	-	-	-	-	-	-	-	sul2	-	-	-	TEM-1D.v1^	-	CTX-M-14	-	KPC-2	SHV-11.v1	35Q	OmpK35-40%	-	GyrA-83I;ParC-80I
KLE_EA3418AA_AS	GCA_902649665	Public	L2			China			Klebsiella pneumoniae	ST11	-	-		1	1	7	10	ybt 10; ICEKp4	-	-	-	-	-	wzi75	KL105	O2	aac(6')-Ib-cr.v2^;strA.v1;strB.v1	-	-	qnrB6^	-	-	catB3.v2	-	sul1	tet(A).v1*	-	-	OXA-1;TEM-1D.v1^	-	CTX-M-3	-	-	-	-	OmpK36-0%	-	GyrA-83I;ParC-80I
KLE_EA3410AA_AS	GCA_902650055	Public	L2			China			Klebsiella pneumoniae	ST11	-	-		1	2	5	5	ybt 10; ICEKp4	-	-	-	-	-	wzi75	KL105	O2	aadA2	-	-	qnrS1	-	-	-	-	sul1	-	-	-	-	-	CTX-M-27	-	KPC-2	SHV-11.v1	35Q	-	-	GyrA-83I;ParC-80I
KLE_CA4103AA_AS	GCF_004120115	Public	L2			China	Inner Mongolia	2011	Klebsiella pneumoniae	ST11	-	-		1	1	7	13	ybt 9; ICEKp3	-	-	-	-	-	wzi50	KL15	O4	aac(3)-IId^;aac(3)-IId^;aac(3)-IId^;aac(3)-IId^;aac(6')-Ib-cr.v2^	-	-	-	-	mphA;mphE.v2	-	-	sul1	tet(D)	-	-	TEM-1D.v1^	-	SHV-5;SHV-5;SHV-5	-	-	SHV-11.v1;SHV-11.v1	238S;238S;238S;240K;240K;240K;35Q;35Q	OmpK35-69%	-	GyrA-83I;ParC-80I
KLE_EA3459AA_AS	GCF_010450855	Public	L1	KL64	KL64.12	China	Henan	2018	Klebsiella pneumoniae	ST11	-	-		1	0	2	1	ybt 9; ICEKp3	-	-	-	-	-	wzi64	KL64	O2	aadA2	-	-	-	-	-	-	-	-	-	-	-	-	-	-	-	-	SHV-11.v1	35Q	OmpK35-17%;OmpK36GD	-	GyrA-83I;GyrA-87G;ParC-80I
KLE_CA2936AA_AS	GCF_003203435	Public	L1	KL47		China	Taiwan	2014	Klebsiella pneumoniae	ST11	Other-pCR	pST11-Vir-2	hv-CRKP	4	3	7	11	ybt 9; ICEKp3	-	iuc 1	iro 1	rmp 1; KpVP-1	rmpA2_8*	wzi209	KL47	OL101	aac(3)-IId^;aadA2;aadA2^;strA.v1^;strB.v1	-	-	qnrA1^	-	-	-	-	sul1;sul2	-	-	dfrA12	TEM-1D.v1^	-	-	-	KPC-2	SHV-11.v1	35Q	OmpK35-17%;OmpK36GD	MgrB-62%	GyrA-83I;GyrA-87G;ParC-80I
KLE_CA4104AA_AS	GCF_004120095	Public	L1	KL47	KL47.3	China	Beijing	2014	Klebsiella pneumoniae	ST11	pST11-KPC-4	-		1	2	5	10	ybt 9; ICEKp3	-	-	-	-	-	wzi209	KL47	OL101	aadA2;aadA2;ant(2'')-Ia;strA.v1;strB.v1	-	-	-	-	-	catII.2*;catII.2*;cmlA4*	-	sul1*	-	-	-	-	-	-	-	KPC-2	SHV-11.v1	35Q	OmpK35-17%;OmpK36GD	-	GyrA-83I;GyrA-87G;ParC-80I
KLE_CA4111AA_AS	GCF_004119955	Public	L1	KL47	KL47.3	China	Beijing	2014	Klebsiella pneumoniae	ST11	pST11-KPC-4	-		1	2	8	17	ybt 9; ICEKp3	-	-	-	-	-	wzi209	KL47	OL101	aac(3)-IId^;aadA2;aadA2;aadA2^;ant(2'')-Ia;strA.v1;strB.v1	-	fosA3	-	-	-	catII.2*;catII.2*;cmlA4*	-	sul1;sul1*	-	-	dfrA12	-	-	CTX-M-65;SHV-12	-	KPC-2	SHV-11.v1	238S;240K;35Q;35Q	OmpK35-17%;OmpK36GD	-	GyrA-83I;GyrA-87G;ParC-80I
KLE_CA3147AA_AS	GCF_001902475	Public	L1	KL47	KL47.4	China	Sichuan	2015	Klebsiella pneumoniae	ST11	pST11-KPC-3	-		1	2	7	10	ybt 9; ICEKp3	-	-	-	-	-	wzi209	KL47	OL101	aadA2;aadA2;ant(2'')-Ia;rmtB	-	-	-	-	-	cmlA4*	-	sul1*	-	-	-	TEM-1D.v1^	-	CTX-M-65;SHV-12	-	KPC-2	SHV-11.v1	238S;240K;35Q;35Q	OmpK35-17%;OmpK36GD	-	GyrA-83I;GyrA-87G;ParC-80I
KLE_CA4110AA_AS	GCF_004119975	Public	L1	KL47	KL47.3	China	Beijing	2014	Klebsiella pneumoniae	ST11	pST11-KPC-4	-		1	2	8	17	ybt 9; ICEKp3	-	-	-	-	-	wzi209	KL47	OL101	aadA2;aadA2;aadA2^;ant(2'')-Ia;strA.v1;strB.v1	-	fosA3	-	-	-	catII.2*;catII.2*;cmlA4*	-	sul1;sul1*	-	-	dfrA12	-	-	CTX-M-65;SHV-12;SHV-12	-	KPC-2	SHV-11.v1	238S;238S;240K;240K;35Q;35Q;35Q	OmpK35-17%;OmpK36GD	-	GyrA-83I;GyrA-87G;ParC-80I
KLE_CA2952AA_AS	GCF_003111885	Public	L1	KL47		China	Zhejiang	2017	Klebsiella pneumoniae	ST11	pST11-Vir-1-KPC	pST11-Vir-1-KPC	hv-CRKP	4	2	7	8	ybt 9; ICEKp3	-	iuc 1	-	-	rmpA2_9	wzi209	KL47	OL101	aadA16*;aadA2;rmtB	-	-	-	-	-	-	-	sul1	-	-	dfrA27	TEM-1D.v1^	-	CTX-M-14^	-	KPC-2	SHV-11.v1	35Q	OmpK35-17%;OmpK36GD	-	GyrA-83I;GyrA-87G;ParC-80I
KLE_EA3488AA_AS	GCF_009833945	Public	L1	KL47	KL47.2	China	Henan	2019	Klebsiella pneumoniae	ST11	pST11-KPC-2	-	hv-CRKP	4	2	7	8	ybt 9; ICEKp3	-	iuc 1	-	-	rmpA2_8-60%	wzi209	KL47	OL101	aadA2;rmtB	-	fosA3	-	-	mphE.v2	-	-	-	-	-	-	TEM-1D.v1^	-	CTX-M-65;SHV-12	-	KPC-2	SHV-11.v1^	238S;240K;35Q;35Q	OmpK35-17%;OmpK36GD	-	GyrA-83I;GyrA-87G;ParC-80I
KLE_EA3454AA_AS	GCF_011022255	Public	L1	KL64	KL64.11	China	Henan		Klebsiella pneumoniae	ST11	-	-		1	0	2	1	ybt 9; ICEKp3	-	-	-	-	-	wzi64	KL64	O2	aadA2	-	-	-	-	-	-	-	-	-	-	-	-	-	-	-	-	SHV-11.v1	35Q	OmpK35-17%;OmpK36GD	-	GyrA-83I;GyrA-87G;ParC-80I
KLE_CA2917AA_AS	GCF_003367555	Public	L1	KL47	KL47.3	China	Beijing	2014	Klebsiella pneumoniae	ST11	pST11-KPC-3	-		1	2	7	13	ybt 9; ICEKp3	-	-	-	-	-	wzi209	KL47	OL101	aadA2;aadA2;ant(2'')-Ia;rmtB;strA.v1;strB.v1	-	-	-	-	-	catII.2*;cmlA4*	-	sul1*	-	-	-	TEM-1D.v1^	-	CTX-M-65;SHV-12	-	KPC-2	SHV-11.v1	238S;240K;35Q;35Q	OmpK35-17%;OmpK36GD	-	GyrA-83I;GyrA-87G;ParC-80I
KLE_EA3486AA_AS	GCF_009856585	Public	L1	KL64		China	Shanghai	2019	Klebsiella pneumoniae	ST11	pST11-Vir-1-KPC	pST11-Vir-1-KPC	hv-CRKP	4	2	10	12	ybt 9; ICEKp3	-	iuc 1	-	rmp 1; KpVP-1	rmpA2_3-47%	wzi64	KL64	O2	rmtB	-	fosA3	qnrS1	-	-	catII.2*	-	sul2	tet(A).v1	-	dfrA14.v2*	LAP-2;TEM-1D.v1^	-	CTX-M-65;SHV-12	-	KPC-2	SHV-11.v1	238S;240K;35Q;35Q	OmpK35-17%;OmpK36GD	-	GyrA-83I;GyrA-87G;ParC-80I
KLE_EA3369AA_AS	GCA_012970185	Public	L2			South Korea	Gangwon-do	2017	Klebsiella pneumoniae	ST11	-	-		2	1	8	12	ybt 17; ICEKp10	clb 3	-	-	-	-	wzi50	KL15	O4	aac(3)-IId^;aac(6')-Ib-cr.v2^;aadA2	-	-	qnrS1	-	mphA	catB3.v2	arr-3	sul1;sul1	-	-	-	OXA-1;TEM-1D.v1^	-	CTX-M-9	-	-	SHV-11.v1	35Q	OmpK35-40%	-	GyrA-83I;ParC-80I
KLE_CA4109AA_AS	GCF_004119995	Public	L1	KL47	KL47.3	China	Beijing	2014	Klebsiella pneumoniae	ST11	pST11-KPC-3	-		1	2	7	13	ybt 9; ICEKp3 (truncated)	-	-	-	-	-	wzi209	KL47	OL101	aadA2;aadA2;ant(2'')-Ia;rmtB;strA.v1;strB.v1	-	-	-	-	-	catII.2*;cmlA4*	-	sul1*	-	-	-	TEM-1D.v1^	-	CTX-M-65;SHV-12	-	KPC-2	SHV-11.v1	238S;240K;35Q;35Q	OmpK35-17%;OmpK36GD	-	GyrA-83I;GyrA-87G;ParC-80I
KLE_CA2960AA_AS	SRR7012899	Public	L2						Klebsiella pneumoniae	ST11	-	-		1	1	8	19	ybt 15; ICEKp11	-	-	-	-	-	wzi64	KL64	O2	aac(3)-IId^;aadA2^;rmtB;strA.v1^;strB.v1	-	-	qnrB4;qnrB4	-	erm(42)*	-	-	sul2	tet(G).v1	-	dfrA12	DHA-1;DHA-1;TEM-1D.v1^;TEM-1D.v1^;TEM-1D.v1^;TEM-1D.v1^	-	CTX-M-14;CTX-M-14	-	-	SHV-11.v1	35Q	OmpK35-70%;OmpK36-28%	-	GyrA-83I;ParC-80I
KLE_EA3416AA_AS	GCA_902649995	Public	L1	KL47		China			Klebsiella pneumoniae	ST11	-	-		1	2	5	5	ybt 9; ICEKp3	-	-	-	-	-	wzi209	KL47	OL101	aadA2;rmtB	-	-	-	-	-	-	-	-	-	-	-	TEM-1D.v1^	-	CTX-M-65	-	KPC-2	-	-	OmpK35-17%;OmpK36GD	-	GyrA-83I;GyrA-87G;ParC-80I
KLE_EA3487AA_AS	GCF_009834285	Public	L1	KL64		China	Shanghai	2018	Klebsiella pneumoniae	ST11	pST11-Vir-1-KPC	pST11-Vir-1-KPC	hv-CRKP	4	2	9	10	ybt 9; ICEKp3	-	iuc 1	-	rmp 1; KpVP-1 (truncated)	rmpA2_3-47%	wzi64	KL64	O2	rmtB	-	fosA3	qnrS1	-	-	-	-	sul2	tet(A).v1	-	dfrA14.v2*	LAP-2;TEM-1D.v1^	-	CTX-M-65	-	KPC-2	SHV-11.v1	35Q	OmpK35-17%;OmpK36GD	-	GyrA-83I;GyrA-87G;ParC-80I
KLE_EA3468AA_AS	GCF_010183645	Public	L1	KL64		China	Beijing	2017	Klebsiella pneumoniae	ST11	pST11-KPC-4	-		1	2	8	12	ybt 9; ICEKp3	-	-	-	-	-	wzi64	KL64	O2	aadA2;aadA2^;aph3-Ia.v1^;rmtB	-	-	-	-	mphA	-	-	sul1	-	-	dfrA12	TEM-1D.v1^	-	CTX-M-65;SHV-12^	-	KPC-2;NDM-1	SHV-11.v1	238S;240K;35Q;35Q	OmpK35-17%;OmpK36GD	-	GyrA-83I;GyrA-87G;ParC-80I
KLE_EA3437AA_AS	GCA_011765405	Public	L1	KL64	KL64.12	China	Jiangxi	2017	Klebsiella pneumoniae	ST11	pST11-Vir-1-KPC	pST11-Vir-1-KPC	hv-CRKP	4	2	8	11	ybt 9; ICEKp3 (truncated)	-	iuc 1	-	rmp 1; KpVP-1 (truncated)	rmpA2_3-47%	wzi64	KL64	O2	-	-	-	qnrS1;qnrS1	-	-	catII.2*	-	sul2	tet(A).v1	-	dfrA14.v2*	LAP-2;TEM-1D.v1^	-	CTX-M-14;SHV-12	-	KPC-2	SHV-11.v1	238S;240K;35Q;35Q	OmpK35-17%;OmpK36GD	-	GyrA-83I;GyrA-87G
KLE_EA3554AA_AS	GCA_002853435	Public	L1	KL47	KL47.3	China	Sichuan	2017	Klebsiella pneumoniae	ST11	pST11-KPC-4	-		1	2	8	16	ybt 9; ICEKp3	-	-	-	-	-	wzi209	KL47	OL101	aac(3)-IId^;aadA2;aadA2;aadA2;ant(2'')-Ia;rmtB;strA.v1;strB.v1	-	-	-	-	-	catII.2*;cmlA4*	-	sul1*;sul1*	-	-	dfrA12	TEM-1D.v1^	-	SHV-12	-	KPC-2	SHV-11.v1^	238S;240K;35Q;35Q	OmpK35-17%;OmpK36GD	-	GyrA-83I;GyrA-87G;ParC-80I
KLE_CA3024AA_AS	GCF_002848545	Public	L1	KL47	KL47.2	China	Shanghai	2017	Klebsiella pneumoniae	ST11	pST11-KPC-5	-		1	2	6	7	ybt 9; ICEKp3	-	-	-	-	-	wzi209	KL47	OL101	aadA2;rmtB	-	-	-	-	-	catII.2*	-	-	-	-	-	TEM-1D.v1^	-	CTX-M-65;SHV-12	-	KPC-2	SHV-11.v1	238S;240K;35Q;35Q	OmpK35-17%;OmpK36GD	-	GyrA-83I;GyrA-87G;ParC-80I
KLE_CA3075AA_AS	GCF_002587165	Public	L1	KL64		Canada	British_Columbia	2013	Klebsiella pneumoniae	ST11	pST11-KPC-3	-		1	2	9	15	ybt 9; ICEKp3	-	-	-	-	-	wzi64	KL64	O2	aac(6')-Ib-cr.v2;aadA16*;aadA2;rmtB	-	-	-	-	-	catII.2*;catII.2*;catII.2*;floR.v1*	arr-3	sul1	-	-	dfrA27	TEM-1D.v1^	-	CTX-M-27;CTX-M-65	-	KPC-2	SHV-11.v1	35Q	OmpK35-17%;OmpK36GD	-	GyrA-83I;GyrA-87G;ParC-80I
KLE_EA3647AA_AS	GCF_003703775	Public	L1	KL64	KL64.1	China	Beijing	2015	Klebsiella pneumoniae	ST11	-	-		1	0	2	1	ybt 9; ICEKp3	-	-	-	-	-	-	KL64	O2	aadA2	-	-	-	-	-	-	-	-	-	-	-	-	-	-	-	-	SHV-11.v1	35Q	OmpK35-17%;OmpK36GD	-	GyrA-83I;GyrA-87G;ParC-80I
KLE_EA3531AA_AS	GCF_008728695	Public	L1	KL64	KL64.12	China	Zhejiang	2018	Klebsiella pneumoniae	ST11	pST11-Vir-1-KPC	pST11-Vir-1-KPC	hv-CRKP	4	3	10	12	ybt 9; ICEKp3	-	iuc 1	-	rmp 1; KpVP-1	rmpA2_3-47%	-	KL64	O2	aadA2;rmtB	-	-	qnrS1	-	-	catII.2*	-	sul2	tet(A).v1	-	dfrA14.v2*	LAP-2;TEM-1D.v1^	-	CTX-M-65;SHV-12	-	KPC-2	SHV-11.v1	238S;240K;35Q;35Q	OmpK35-17%;OmpK36GD	MgrB-60%	GyrA-83I;GyrA-87G;ParC-80I
KLE_EA3628AA_AS	GCF_002811305	Public	L1	KL64		China	Sichuan	2017	Klebsiella pneumoniae	ST11	pST11-KPC-3	-		1	2	7	8	ybt 9; ICEKp3	-	-	-	-	-	wzi64	KL64	O2	aadA2;rmtB	-	fosA3	-	-	-	catII.2*	-	-	-	-	-	TEM-1D.v1^	-	CTX-M-65	-	KPC-2;KPC-2	SHV-11.v1	35Q	OmpK35-17%	-	GyrA-83I;GyrA-87G;ParC-80I
KLE_EA3414AA_AS	GCA_902650075	Public	L1	KL47		China			Klebsiella pneumoniae	ST11	-	-		1	2	4	4	ybt 9; ICEKp3	-	-	-	-	-	wzi209	KL47	OL101	aadA2;rmtB	-	-	-	-	-	-	-	-	-	-	-	TEM-1D.v1^	-	-	-	KPC-2	SHV-11.v1	35Q	OmpK35-17%;OmpK36GD	-	GyrA-83I;GyrA-87G;ParC-80I
KLE_CA2885AA_AS	GCF_003584585	Public	L1	KL47		Japan	Tokyo	2017	Klebsiella pneumoniae	ST11	Other-pCR	-		1	3	10	16	ybt 9; ICEKp3	-	-	-	-	-	wzi209	KL47	OL101	aac(3)-IIa.v1^;aac(3)-IId^;aac(6')-Ib-cr.v2*;aadA2^;strA.v1^;strB.v1	-	fosA3	qnrA1^	-	-	CatB4.v1	-	sul1;sul2	tet(A).v1	-	dfrA12	OXA-1;TEM-1D.v1^	-	-	-	KPC-2	SHV-11.v1	35Q	OmpK35-17%;OmpK36GD	MgrB-62%	GyrA-83I;GyrA-87G;ParC-80I
KLE_EA3555AA_AS	GCA_002164835	Public	L1	KL64		China	Sichuan	2016	Klebsiella pneumoniae	ST11	pST11-KPC-3	-		1	2	7	9	ybt 9; ICEKp3	-	-	-	-	-	wzi64	KL64	O2	aadA2;rmtB	-	fosA3	-	-	-	catII.2*	-	-	-	-	-	TEM-1D.v1^	-	CTX-M-65	-	KPC-2;KPC-2;KPC-2	SHV-11.v1	35Q	OmpK35-17%	-	GyrA-83I;GyrA-87G;ParC-80I
KLE_CA3078AA_AS	GCF_002278055	Public	L1	KL47		China	Beijing	2013	Klebsiella pneumoniae	ST11	-	-		1	1	5	6	ybt 9; ICEKp3	-	-	-	-	-	wzi209	KL47	OL101	aadA2;armA	-	-	-	-	mphE.v2;msrE	-	-	sul1	-	-	-	-	-	CTX-M-3	-	-	SHV-11.v1	35Q	OmpK35-17%;OmpK36GD	-	GyrA-83I;GyrA-87G;ParC-80I
KLE_EA3506AA_AS	GCF_009684575	Public	L1	KL64	KL64.9	China	Shandong	2016	Klebsiella pneumoniae	ST11	pST11-Vir-1-KPC	pST11-Vir-1-KPC	hv-CRKP	4	2	6	7	ybt 9; ICEKp3	-	iuc 1	-	rmp 1; KpVP-1	rmpA2_3-47%	wzi64	KL64	O2	aadA2;rmtB	-	fosA3	-	-	-	-	-	-	-	-	-	TEM-1D.v1^	-	CTX-M-65;SHV-12	-	KPC-2	SHV-11.v1	238S;240K;35Q;35Q	OmpK35-17%;OmpK36GD	-	GyrA-83I;GyrA-87G;ParC-80I
KLE_EA3599AA_AS	GCF_006494895	Public	L1	KL64	KL64.12	China	Zhejiang	2018	Klebsiella pneumoniae	ST11	pST11-Vir-1-KPC	pST11-Vir-1-KPC	hv-CRKP	4	2	9	12	ybt 9; ICEKp3	-	iuc 1	-	rmp 1; KpVP-1	rmpA2_3-47%	wzi64	KL64	O2	aadA2;rmtB	-	-	qnrS1	-	-	catII.2*	-	sul2	tet(A).v1	-	dfrA14.v2*	LAP-2;TEM-1D.v1^	-	CTX-M-65;SHV-12	-	KPC-2	SHV-11.v1^	238S;240K;35Q;35Q	OmpK35-17%;OmpK36GD	-	GyrA-83I;GyrA-87G;ParC-80I
KLE_CA3192AA_AS	GCF_003856475	Public	L1	KL64	KL64.12	China	Zhejiang		Klebsiella pneumoniae	ST11	pST11-Vir-1-KPC	pST11-Vir-1-KPC	hv-CRKP	4	2	9	12	ybt 9; ICEKp3	-	iuc 1	-	rmp 1; KpVP-1	rmpA2_3-47%	wzi64	KL64	O2	aadA2;rmtB	-	-	qnrS1	-	-	catII.2*	-	sul2	tet(A).v1	-	dfrA14.v2*	LAP-2;TEM-1D.v1^	-	SHV-12;SHV-12	-	KPC-2	-	238S;238S;240K;240K;35Q;35Q	OmpK35-17%;OmpK36GD	-	GyrA-83I;GyrA-87G;ParC-80I
KLE_EA3558AA_AS	GCA_002852975	Public	L1	KL64		China	Sichuan	2016	Klebsiella pneumoniae	ST11	pST11-Vir-1-KPC	pST11-Vir-1-KPC	hv-CRKP	4	2	8	11	ybt 9; ICEKp3	-	iuc 1	-	rmp 1; KpVP-1	rmpA2_3-47%	wzi64	KL64	O2	aadA2;rmtB	-	-	qnrS1	-	-	-	-	sul2	tet(A).v1	-	dfrA14.v2*	LAP-2;TEM-1D.v1^	-	CTX-M-65;SHV-12	-	KPC-2	SHV-11.v1^	238S;240K;35Q;35Q	OmpK35-17%;OmpK36GD	-	GyrA-83I;GyrA-87G;ParC-80I
KLE_EA3438AA_AS	GCA_011765385	Public	L1	KL64	KL64.12	China	Jiangxi	2017	Klebsiella pneumoniae	ST11-1LV	pST11-Vir-1-KPC	pST11-Vir-1-KPC	hv-CRKP	4	2	4	6	ybt unknown	-	iuc unknown	-	rmp unknown	rmpA2_8-60%	-	KL64	O2	-	-	-	qnrS1	-	-	-	-	-	-	-	-	LAP-2;TEM-1D.v1^	-	CTX-M-14	-	KPC-2;KPC-2	SHV-11.v1	35Q	OmpK35-17%;OmpK36GD	-	GyrA-83I;GyrA-87G;ParC-80I
KLE_CA3410AA_AS	GCF_003940845	Public	L1	KL47	KL47.7	China	Sichuan	2018	Klebsiella pneumoniae	ST11	Double-pCR	-		1	2	12	39	ybt 9; ICEKp3	-	-	-	-	-	wzi209	KL47	OL102	aac(3)-IId^;aac(3)-IId^;aac(6')-Ib-cr.v2;aadA16*;aph3-Ia.v1;rmtB;strA.v1^;strA.v1^;strB.v1;strB.v1	-	fosA3	qnrS1;qnrS1	-	mphA	catII.2*;floR.v1	arr-3	sul1;sul1;sul1;sul2;sul2*	tet(A).v1;tet(A).v2;tet(D)	-	dfrA1.v1;dfrA27	LAP-2;TEM-105*;TEM-1D.v1^;TEM-1D.v1^	-	CTX-M-14;CTX-M-3;CTX-M-65;SHV-12;SHV-12;SHV-12^	-	KPC-2;NDM-1	-	238S;238S;238S;240K;240K;240K;35Q;35Q;35Q	OmpK35-17%;OmpK36GD	-	GyrA-83I;GyrA-87G;ParC-80I
KLE_EA3436AA_AS	GCA_011765425	Public	L1	KL64	KL64.12	China	Jiangxi	2017	Klebsiella pneumoniae	ST11-1LV	Other-pCR	-		1	3	4	3	ybt unknown	-	-	-	-	-	wzi64	KL64	O2	-	-	-	qnrS1	-	-	-	-	-	-	-	-	-	-	CTX-M-14	-	KPC-2	SHV-11.v1	35Q	OmpK35-17%;OmpK36GD	PmrB-88%	GyrA-83I;GyrA-87G;ParC-80I
KLE_EA3598AA_AS	GCF_006494915	Public	L1	KL47		China	Zhejiang	2017	Klebsiella pneumoniae	ST11	Other-pCR	pST11-Vir-1-KPC	hv-CRKP	4	2	7	7	ybt 9; ICEKp3	-	iuc 1	-	-	rmpA2_9	wzi209	KL47	OL101	aadA2;rmtB	-	fosA3	-	-	-	catII.2*	-	-	-	-	-	TEM-1D.v1^	-	CTX-M-65	-	KPC-2	SHV-11.v1	35Q	OmpK35-17%;OmpK36GD	-	GyrA-83I;GyrA-87G;ParC-80I
KLE_EA3557AA_AS	GCA_001887985	Public	L1	KL64		China	Sichuan	2015	Klebsiella pneumoniae	ST11	pST11-KPC-3	-		1	2	6	5	ybt 9; ICEKp3	-	-	-	-	-	wzi64	KL64	O2	rmtB	-	-	-	-	-	catII.2*	-	-	-	-	-	TEM-1D.v1^	-	CTX-M-65	-	KPC-2	SHV-11.v1	35Q	OmpK35-17%;OmpK36GD	-	GyrA-83I;GyrA-87G;ParC-80I
KLE_CA3022AA_AS	GCF_002848585	Public	L1	KL47	KL47.8	China	Shanghai	2016	Klebsiella pneumoniae	ST11	Other-pCR	pST11-Vir-2	hv-CRKP	4	2	7	9	ybt 9; ICEKp3	-	iuc 1	-	-	rmpA2_8-60%	wzi209	KL47	OL101	aac(3)-IId^;aadA2;rmtB	-	-	-	-	mphA	catII.2*	-	-	-	-	-	TEM-1D.v1^	-	CTX-M-65;SHV-12	-	KPC-2	SHV-11.v1	238S;240K;35Q;35Q	OmpK35-17%;OmpK36-41%	-	GyrA-83I;GyrA-87G;ParC-80I
KLE_CA3067AA_AS	GCF_002636515	Public	L1	KL47		Canada	British_Columbia	2012	Klebsiella pneumoniae	ST11	pST11-KPC-5	-		1	2	10	13	ybt 9; ICEKp3	-	-	-	-	-	wzi209	KL47	OL101	aac(3)-IId^;aadA2	-	fosA3	qnrS1	-	-	catII.2*	-	sul1	tet(A).v1	-	dfrA1.v1	LAP-2	-	CTX-M-14;CTX-M-55;SHV-12	-	KPC-2	SHV-11.v1	238S;240K;35Q;35Q	OmpK35-17%;OmpK36GD	-	GyrA-83I;GyrA-87G;ParC-80I
KLE_EA3636AA_AS	GCF_002852365	Public	L1	KL64	KL64.5	China	Sichuan	2017	Klebsiella pneumoniae	ST11	pST11-KPC-4	-		1	2	8	10	ybt 9; ICEKp3	-	-	-	-	-	wzi64	KL64	O2	aadA2;aadA2^;aph3-Ia.v1^;rmtB	-	-	-	-	mphA	-	-	sul1	-	-	dfrA12	TEM-1D.v1^	-	CTX-M-65	-	KPC-2	SHV-11.v1	35Q	OmpK35-17%;OmpK36GD	-	GyrA-83I;GyrA-87G;ParC-80I
KLE_CA3079AA_AS	GCF_002269295	Public	L1	KL47	KL47.5	China	Chongqing	2014	Klebsiella pneumoniae	ST11	-	-		1	0	2	1	ybt 9; ICEKp3	-	-	-	-	-	wzi209	KL47	OL101	aadA2	-	-	-	-	-	-	-	-	-	-	-	-	-	-	-	-	SHV-11.v1	35Q	OmpK35-17%;OmpK36GD	-	GyrA-83I;GyrA-87G;ParC-80I
KLE_EA3605AA_AS	GCF_006304565	Public	L1	KL64		China	Shanghai	2018	Klebsiella pneumoniae	ST11	pST11-Vir-1-KPC	pST11-Vir-1-KPC	hv-CRKP	4	2	9	11	ybt 9; ICEKp3	-	iuc 1	-	-	rmpA2_3-47%	wzi64	KL64	O2	aadA2;aadA2^;rmtB	-	fosA3	-	-	mphA	-	-	sul1	-	-	dfrA12	TEM-1D.v1^	-	CTX-M-65;SHV-12	-	KPC-2	-	238S;240K;35Q	OmpK35-17%;OmpK36GD	-	GyrA-83I;GyrA-87G;ParC-80I
KLE_EA3631AA_AS	GCF_004322795	Public	L1	KL64	KL64.2	China	Sichuan	2018	Klebsiella pneumoniae	ST11	pST11-KPC-2	-		1	2	10	12	ybt 9; ICEKp3	-	-	-	-	-	wzi64	KL64	O2	aac(6')-Ib-cr.v2;aadA16*;aadA2	-	-	-	-	-	catII.2*	arr-3	sul1	tet(A).v1*	-	dfrA27	TEM-1D.v1^	-	CTX-M-65	-	KPC-12;KPC-12	SHV-11.v1	35Q	OmpK35-17%;OmpK36GD	-	GyrA-83I;GyrA-87G;ParC-80I
KLE_EA3505AA_AS	GCF_009684615	Public	L1	KL64	KL64.8	China	Beijing	2016	Klebsiella pneumoniae	ST11	pST11-Vir-1-KPC	pST11-Vir-1-KPC	hv-CRKP	4	2	7	8	ybt 9; ICEKp3 (truncated)	-	iuc 1 (truncated)	iro 1 (truncated)	rmp 1; KpVP-1 (truncated)	rmpA2_8-60%	wzi64	KL64	O2	aac(3)-IId^;aadA2;aadA5	-	-	-	-	mphA	-	-	sul1	-	-	dfrA17	-	-	CTX-M-65	-	KPC-2	SHV-11.v1	35Q	OmpK35-17%;OmpK36GD	-	GyrA-83I;GyrA-87G;ParC-80I
KLE_CA2872AA_AS	GCF_003261955	Public	L1	KL64	KL64.2	China	Sichuan	2017	Klebsiella pneumoniae	ST11	pST11-KPC-2	-		1	2	10	12	ybt 9; ICEKp3	-	-	-	-	-	wzi64	KL64	O2	aac(6')-Ib-cr.v2;aadA16*;aadA2	-	-	-	-	-	catII.2*	arr-3	sul1	tet(A).v1*	-	dfrA27	TEM-1D.v1^	-	CTX-M-65	-	KPC-12;KPC-12	SHV-11.v1	35Q	OmpK35-17%;OmpK36GD	-	GyrA-83I;GyrA-87G;ParC-80I
KLE_EA3633AA_AS	GCF_002257765	Public	L1	KL64	KL64.2	China	Sichuan	2016	Klebsiella pneumoniae	ST11	pST11-KPC-2	-		1	2	9	10	ybt 9; ICEKp3	-	-	-	-	-	wzi64	KL64	O2	aac(6')-Ib-cr.v2;aadA16*;aadA2	-	-	-	-	-	-	arr-3	sul1	tet(A).v1*	-	dfrA27	TEM-1D.v1^	-	CTX-M-65	-	KPC-2	SHV-11.v1	35Q	OmpK35-17%;OmpK36GD	-	GyrA-83I;GyrA-87G;ParC-80I
KLE_EA3547AA_AS	GCA_002811325	Public	L1	KL64	KL64.2	China	Sichuan	2017	Klebsiella pneumoniae	ST11	pST11-KPC-2	-		1	2	10	11	ybt 9; ICEKp3	-	-	-	-	-	wzi64	KL64	O2	aac(6')-Ib-cr.v2;aadA16*;aadA2	-	-	-	-	-	catII.2*	arr-3	sul1	tet(A).v1*	-	dfrA27	TEM-1D.v1^	-	CTX-M-65	-	KPC-2	SHV-11.v1	35Q	OmpK35-17%;OmpK36GD	-	GyrA-83I;GyrA-87G;ParC-80I
KLE_EA3476AA_AS	GCF_009914235	Public	L1	KL47		China	Zhejiang	2015	Klebsiella pneumoniae	ST11	pST11-KPC-5	-		1	2	6	7	ybt 9; ICEKp3	-	-	-	-	-	wzi209	KL47	OL101	aadA2;rmtB	-	-	-	-	-	-	-	sul2	-	-	-	TEM-1D.v1^	-	CTX-M-65;SHV-12	-	KPC-2	SHV-11.v1	238S;240K;35Q;35Q	OmpK35-17%;OmpK36GD	-	GyrA-83I;GyrA-87G;ParC-80I
KLE_EA3635AA_AS	GCF_003037005	Public	L1	KL47	KL47.7	China	Sichuan		Klebsiella pneumoniae	ST11	pST11-KPC-5	-		1	2	9	13	ybt 9; ICEKp3	-	-	-	-	-	wzi209	KL47	OL101	aac(3)-IId^;aadA2;rmtB	-	fosA3	qnrS1	-	-	-	-	sul1	tet(A).v1	-	dfrA1.v1	LAP-2;TEM-1D.v1^	-	CTX-M-65;SHV-12	-	KPC-2	SHV-11.v1^	238S;240K;35Q;35Q	OmpK35-17%;OmpK36GD	-	GyrA-83I;GyrA-87G;ParC-80I
KLE_EA3475AA_AS	GCF_009914255	Public	L2			China	Zhejiang	2011	Klebsiella pneumoniae	ST11	-	-		1	0	5	7	ybt 10; ICEKp4	-	-	-	-	-	wzi75	KL105	O2	aac(3)-IV^;aadA2^;aph(4)-Ia	-	-	-	-	-	floR.v1*	-	sul1;sul2	-	-	dfrA12	-	-	-	-	-	SHV-11.v1	35Q	-	-	GyrA-83I;ParC-80I
KLE_EA3481AA_AS	GCF_009906875	Public	L1	KL47	KL47.6	China	Guangdong	2018	Klebsiella pneumoniae	ST11	-	-		1	0	1	0	ybt 9; ICEKp3	-	-	-	-	-	wzi209	KL47	OL101	-	-	-	-	-	-	-	-	-	-	-	-	-	-	-	-	-	SHV-11.v1	35Q	OmpK35-17%;OmpK36GD	-	GyrA-83I;GyrA-87G;ParC-80I
KLE_EA3439AA_AS	GCF_011752495	Public	L2			China		2015	Klebsiella pneumoniae	ST11	-	pST11-Vir-2		4	1	8	13	ybt 9; ICEKp3	-	iuc 1	-	-	rmpA2_8*	wzi64	KL64	O2	aac(3)-IId^;aadA2^;armA	-	-	qnrB4	-	mphE.v2;msrE	catA1^	-	sul1;sul1	-	-	dfrA12	DHA-1;TEM-1D.v1^	-	CTX-M-3	-	-	SHV-11.v1^;SHV-11.v1^	35Q;35Q	OmpK35-17%	-	GyrA-83I;ParC-80I
KLE_EA3532AA_AS	GCF_008728415	Public	L1	KL47		China	Zhejiang	2018	Klebsiella pneumoniae	ST11	pST11-KPC-2	-		1	3	7	5	ybt 9; ICEKp3	-	-	-	-	-	wzi209	KL47	OL101	rmtB	-	fosA3	-	-	-	-	-	-	-	-	-	TEM-1D.v1^	-	CTX-M-65	-	KPC-2	SHV-11.v1	35Q	OmpK35-17%;OmpK36GD	MgrB-81%	GyrA-83I;GyrA-87G;ParC-80I
KLE_AA0016AA_AS	SRR1185120	Public	L2			United States		2010	Klebsiella pneumoniae	ST11	Other-pCR	-		0	2	10	22	-	-	-	-	-	-	wzi174	KL74	O3	aac(3)-IIa.v1^;aac(6')-Ib'.v1;aac(6')-Ib-cr.v2;aac(6')-Ib3^;aadA2;rmtC;strA.v1^;strB.v1	-	-	qnrB9.2^	-	mphA	CatB4.v1	-	sul1;sul1;sul2	tet(A).v1	-	dfrA14.v2*	CMY-6;OXA-1;TEM-1D.v1^	-	CTX-M-15;CTX-M-15	-	NDM-1	SHV-11.v1;SHV-11.v1*	35Q;35Q	OmpK35-25%	-	GyrA-83I;ParC-80I
KLE_CA3134AA_AS	GCF_001922465	Public	L2						Klebsiella pneumoniae	ST11	Other-pCR	-		0	2	10	22	-	-	-	-	-	-	wzi174	KL74	O3	aac(3)-IIa.v1^;aac(6')-Ib'.v1;aac(6')-Ib-cr.v2;aac(6')-Ib3^;aadA2;rmtC;strA.v1^;strB.v1	-	-	qnrB9.2^	-	mphA	CatB4.v1	-	sul1;sul1;sul2	tet(A).v1	-	dfrA14.v2*	CMY-6;OXA-1;TEM-1D.v1^	-	CTX-M-15;CTX-M-15	-	NDM-1	SHV-11.v1;SHV-11.v1^	35Q;35Q	OmpK35-25%	-	GyrA-83I;ParC-80I
KLE_CA3120AA_AS	GCF_002009075	Public	L2					2015	Klebsiella pneumoniae	ST11	Other-pCR	-		1	3	11	26	ybt 10; ICEKp4	-	-	-	-	-	-	KL105	O2	aac(6')-Ib-cr.v2;aac(6')-Ib-cr.v2;aac(6')-Ib-cr.v2;aadA2;aph3-Ia.v1^;rmtC	-	-	-	-	mphA;mphA;mphA	CatB4.v1;catB3.v2;catB3.v2	arr-3;arr-3;arr-3	sul1;sul1;sul1*;sul1*;sul1*;sul2	tet(D)	-	-	OXA-1;OXA-1	-	CTX-M-3	-	NDM-1	SHV-11.v1	35Q	OmpK36-34%	MgrB-89%	GyrA-83I;ParC-80I
KLE_CA2873AA_AS	GCF_003711065	Public	L1	KL64		China	Sichuan	2018	Klebsiella pneumoniae	ST11	pST11-KPC-4	-		1	3	9	10	ybt 9; ICEKp3	-	-	-	-	-	wzi64	KL64	O2	aadA2^;aph3-Ia.v1^;aph3-Ia.v1^;rmtB	-	-	-	-	mphA	-	-	sul1	-	-	dfrA12	TEM-1D.v1^	-	CTX-M-65	-	KPC-2	SHV-11.v1	35Q	OmpK35-17%;OmpK36GD	MgrB-0%	GyrA-83I;GyrA-87G;ParC-80I
KLE_CA2910AA_AS	GCF_003429545	Public	L1	KL47		China	Taiwan	2014	Klebsiella pneumoniae	ST11	Double-pCR	-		1	2	11	28	ybt 9; ICEKp3 (truncated)	-	-	-	-	-	wzi209	KL47	OL101	aac(3)-IId^;aac(6')-Ib4;aadA*;aadA2^;aph(3')-Ia;rmtB;strA.v1^;strB.v1	-	-	-	-	erm(42)*	catB3.v2;cmlA5	arr-2	sul1;sul1;sul2	tet(G).v1	-	dfrA12;dfrA14.v2*	CMY-2.v2;DHA-1;OXA-10;OXA-10;TEM-1D.v1^;TEM-2	-	CTX-M-14;CTX-M-65	-	KPC-2;OXA-48	SHV-11.v1	35Q	OmpK35-17%;OmpK36GD	-	GyrA-83I;GyrA-87G;ParC-80I
KLE_CA3414AA_AS	SRR9722911	Public	L2			Greece		2013	Klebsiella pneumoniae	ST11	Other-pCR	-		1	2	11	24	ybt 9; ICEKp3	-	-	-	-	-	wzi50	KL15	O4	aac(3)-IIa.v1^;aac(6')-Ib-cr.v2;aadA*;aadA2^;ant(2'')-Ia;aph3-Ia.v1^;rmtB;strA.v1^;strB.v1	-	-	-	-	mphA	CatB4.v1;cmlA5	arr-2	sul1;sul2	tet(A).v2;tet(G).v1	-	dfrA12	OXA-1;OXA-10;TEM-1D.v1^	-	CTX-M-15;VEB-1	-	OXA-48	SHV-11.v1	35Q	-	-	GyrA-83I;ParC-80I
KLE_EA3335AA_AS	GCA_012971365	Public	L2			South Korea	Busan	2016	Klebsiella pneumoniae	ST11	Other-pCR	-		2	2	10	22	ybt 17; ICEKp10	clb 3	-	-	-	-	wzi50	KL15	O4	aac(3)-IIa.v1^;aac(6')-Ib-cr.v2;aadA2^;strA.v1^;strB.v1	-	-	qnrB1.v2^;qnrS1	-	mphA	CatB4.v1;catA1^	-	sul1;sul2	tet(A).v1	-	dfrA12;dfrA14.v2*	OXA-1;TEM-1D.v1^;TEM-1D.v1^	-	CTX-M-15^;CTX-M-15^;SHV-12^	-	KPC-2	SHV-11.v1;SHV-11.v1	238S;240K;35Q;35Q;35Q	OmpK35-17%	-	GyrA-83I;ParC-80I
KLE_CA2911AA_AS	GCF_002164855	Public	L1	KL64		China	Sichuan	2016	Klebsiella pneumoniae	ST11	pST11-KPC-3	-		1	2	8	10	ybt 9; ICEKp3	-	-	-	-	-	wzi64	KL64	O2	aadA2^;aadA2^;aph3-Ia.v1^;rmtB	-	-	-	-	mphA	-	-	sul1	-	-	dfrA12	TEM-1D.v1^	-	CTX-M-65	-	KPC-2	SHV-11.v1	35Q	OmpK35-17%;OmpK36GD	-	GyrA-83I;GyrA-87G;ParC-80I
KLE_EA3480AA_AS	GCF_009906895	Public	L1	KL47	KL47.6	China	Guangdong	2018	Klebsiella pneumoniae	ST11	-	-		1	0	1	0	ybt 9; ICEKp3	-	-	-	-	-	wzi209	KL47	OL101	-	-	-	-	-	-	-	-	-	-	-	-	-	-	-	-	-	SHV-11.v1	35Q	OmpK35-17%;OmpK36GD	-	GyrA-83I;GyrA-87G;ParC-80I
KLE_EA3355AA_AS	GCA_012970505	Public	L2			South Korea	Gyeonggi-do	2016	Klebsiella pneumoniae	ST11	-	-		2	1	7	7	ybt 17; ICEKp10	clb 3	-	-	-	-	wzi50	KL15	O4	aac(3)-IId^	-	-	qnrS1	-	-	-	-	sul1	tet(A).v1	-	dfrA1.v1	LAP-2	-	CTX-M-14	-	-	SHV-11.v1	35Q	OmpK35-17%	-	GyrA-83I;ParC-80I
KLE_EA3560AA_AS	GCA_002852945	Public	L2			China	Sichuan	2016	Klebsiella pneumoniae	ST11	Other-pCR	-		0	2	10	19	-	-	-	-	-	-	wzi39	KL39	O3	aac(6')-Ib-cr.v2;aadA16*;aadA2;aadA2^;aph3-Ia.v1^	-	-	qnrB2.v2^	-	mphA	floR.v1*	arr-3	sul1;sul1;sul1;sul1	tet(D)	-	dfrA12;dfrA27	-	-	CTX-M-27;CTX-M-27	-	NDM-5	SHV-11.v1	35Q	OmpK35-21%	-	GyrA-83I;ParC-80I
KLE_EA3609AA_AS	GCF_005854025	Public	L1	KL47		China	Hong Kong	2016	Klebsiella pneumoniae	ST11	pST11-Vir-1-KPC	pST11-Vir-1-KPC	hv-CRKP	4	3	8	7	ybt 9; ICEKp3	-	iuc 1	-	-	rmpA2_2*-54%	-	KL47	OL101	aadA2;rmtB	-	fosA3	-	-	-	catII.2*	-	-	-	-	-	TEM-1D.v1^	-	CTX-M-65	-	KPC-2	SHV-11.v1	35Q	OmpK35-17%;OmpK36GD	MgrB-66%	GyrA-83I;GyrA-87G;ParC-80I
KLE_EA3442AA_AS	GCF_011106795	Public	L2			China	Taiwan	2015	Klebsiella pneumoniae	ST11	-	-		1	2	5	5	ybt 15; ICEKp11	-	-	-	-	-	wzi64	KL64	O2	strA.v1^;strB.v1	-	-	-	-	-	-	-	sul2	-	-	-	TEM-1D.v1^	-	-	-	OXA-48	SHV-11.v1	35Q	OmpK35-70%	-	GyrA-83I;ParC-80I
KLE_EA3441AA_AS	GCF_011129215	Public	L2			China	Taiwan	2015	Klebsiella pneumoniae	ST11	-	-		1	3	8	9	ybt 15; ICEKp11	-	-	-	-	-	wzi64	KL64	O2	strA.v1^;strB.v1	-	-	qnrB4	-	-	catA1*	-	sul2	-	-	-	DHA-1;TEM-1D.v1^	-	CTX-M-14	-	OXA-48	SHV-11.v1	35Q	OmpK35-70%	MgrB-0%	GyrA-83I;ParC-80I
KLE_EA3353AA_AS	GCA_012970545	Public	L2			South Korea	Gyeonggi-do	2016	Klebsiella pneumoniae	ST11	-	-		2	1	8	16	ybt 17; ICEKp10 (truncated)	clb 3	-	-	-	-	wzi123	KL136	O1	aac(3)-IIa.v1^;aac(6')-Ib-cr.v2;aadA2;strA.v1^;strB.v1	-	-	qnrB1.v2^;qnrS1	-	-	CatB4.v1	-	sul1;sul2	tet(A).v1	-	dfrA14.v2*	OXA-1;TEM-1D.v1^;TEM-1D.v1^	-	CTX-M-15	-	-	SHV-11.v1	35Q	OmpK35-17%	-	GyrA-83I;ParC-80I
KLE_EA3610AA_AS	GCF_005853785	Public	L1	KL47		China	Hong Kong	2016	Klebsiella pneumoniae	ST11	pST11-Vir-1-KPC	pST11-Vir-1-KPC	hv-CRKP	4	2	7	7	ybt 9; ICEKp3	-	iuc 1	-	-	rmpA2_9	-	KL47	OL101	aadA2;rmtB	-	fosA3	-	-	-	catII.2*	-	-	-	-	-	TEM-1D.v1^	-	CTX-M-65	-	KPC-2	SHV-11.v1	35Q	OmpK35-17%;OmpK36GD	-	GyrA-83I;GyrA-87G;ParC-80I
KLE_EA3608AA_AS	GCF_005854245	Public	L1	KL47		China	Hong Kong	2016	Klebsiella pneumoniae	ST11	pST11-Vir-1-KPC	pST11-Vir-1-KPC	hv-CRKP	4	2	7	7	ybt 9; ICEKp3	-	iuc 1	-	-	rmpA2_9	-	KL47	OL101	aadA2;rmtB	-	fosA3	-	-	-	catII.2*	-	-	-	-	-	TEM-1D.v1^	-	CTX-M-65	-	KPC-2	SHV-11.v1	35Q	OmpK35-17%;OmpK36GD	-	GyrA-83I;GyrA-87G;ParC-80I
KLE_EA3444AA_AS	GCF_011106605	Public	L2			China	Taiwan	2015	Klebsiella pneumoniae	ST11	Other-pCR	-		1	2	9	14	ybt 15; ICEKp11	-	-	-	-	-	wzi64	KL64	O2	aac(3)-IId^;aadA2^;rmtB;strA.v1^;strB.v1	-	-	qnrB4	-	-	-	-	sul2	tet(G).v1	-	dfrA12	DHA-1;TEM-1D.v1^	TEM-30*	CTX-M-14	-	OXA-48	SHV-11.v1	35Q	OmpK35-70%	-	GyrA-83I;ParC-80I
KLE_EA3443AA_AS	GCF_011106775	Public	L2			China	Taiwan	2014	Klebsiella pneumoniae	ST11	Other-pCR	-		1	2	9	14	ybt 15; ICEKp11	-	-	-	-	-	wzi64	KL64	O2	aac(3)-IId^;aadA2^;rmtB;strA.v1^;strB.v1	-	-	qnrB4	-	-	-	-	sul2	tet(G).v1	-	dfrA12	DHA-1;TEM-1D.v1^	TEM-30*	CTX-M-14	-	OXA-48	SHV-11.v1	35Q	OmpK35-70%	-	GyrA-83I;ParC-80I
KLE_CA3112AA_AS	GCF_002113865	Public	L3			Norway		2010	Klebsiella pneumoniae	ST11	Other-pCR	-		1	2	10	24	ybt 16; ICEKp12	-	-	-	-	-	wzi24	KL24	O2	aac(3)-IIa.v1^;aac(6')-Ib'.v1;aac(6')-Ib-cr.v2;aac(6')-Ib-cr.v2;aadA*;aadA2^;aph(3')-VI;aph3-Ia.v1^;armA	-	-	qnrS1	-	mphE.v2;msrE	CatB4.v1;CatB4.v1	-	sul1	tet(A).v1	-	dfrA12	OXA-1;OXA-1;OXA-9.v1;TEM-1D.v1^	-	CTX-M-15;CTX-M-15	-	NDM-1	SHV-11.v1	35Q	OmpK35-40%	-	GyrA-83F;GyrA-87A;ParC-80I
KLE_EA3540AA_AS	GCA_003038215	Public	L1	KL47	KL47.5	China	Sichuan	2016	Klebsiella pneumoniae	ST11	Other-pCR	pST11-Vir-2	hv-CRKP	4	2	12	19	ybt 9; ICEKp3	-	iuc 1	-	-	rmpA2_6*-55%	wzi209	KL47	OL101	aac(3)-IId^;aac(6')-Ib-cr.v2^;aph3-Ia.v1^;rmtB	-	fosA3	qnrS1	-	mphA	catB3.v2	arr-3	sul1;sul1	tet(A).v1	-	dfrA1.v1	LAP-2;OXA-1;TEM-1D.v1^	-	CTX-M-65;SHV-12	-	KPC-2	SHV-11.v1^	238S;240K;35Q;35Q	OmpK35-17%;OmpK36GD	-	GyrA-83I;GyrA-87G;ParC-80I
KLE_CA3103AA_AS	SRR5168493	Public	L3						Klebsiella pneumoniae	ST11	pST11-KPC-4	-		1	2	10	14	ybt 15; ICEKp11	-	-	-	-	-	wzi24	KL24	O2	aac(6')-Ib'.v1;aac(6')-Ib-cr.v2;strA.v1^;strB.v1	-	-	qnrB9.2^	-	mphA	CatB4.v1;catII.2*	-	sul2	tet(A).v1	-	dfrA14.v2*	OXA-1	-	CTX-M-15	-	NDM-1	SHV-11.v1	35Q	-	-	GyrA-83F;GyrA-87A;ParC-80I
KLE_EA3541AA_AS	GCA_002258055	Public	L2			China	Sichuan	2015	Klebsiella pneumoniae	ST11	pST11-KPC-5	-		1	2	9	15	ybt 9; ICEKp3	-	-	-	-	-	wzi50	KL15	O4	aac(3)-IIa.v1^;aadA2^;aph3-Ia.v1^;strA.v1^;strB.v1	-	-	-	-	ermB.v1*;mphA;mphA	floR.v1*	-	sul1;sul2	tet(A).v2*	-	dfrA12	CMY-2.v2	-	-	-	KPC-2	SHV-11.v1	35Q	-	-	GyrA-83I;ParC-80I
KLE_CA3009AA_AS	GCF_002893825	Public	L1	KL47	KL47.5	China	Hong Kong	2015	Klebsiella pneumoniae	ST11	pST11-KPC-3	-		1	2	7	8	ybt 9; ICEKp3	-	-	-	-	-	wzi209	KL47	OL101	aadA2;rmtB	-	fosA3	-	-	-	catII.2*	-	-	-	-	-	TEM-1D.v1^	-	CTX-M-65;SHV-12	-	KPC-2	-	238S;240K;35Q	OmpK35-17%;OmpK36GD	-	GyrA-83I;GyrA-87G;ParC-80I
KLE_EA3556AA_AS	GCA_002258145	Public	L1	KL47		China	Sichuan	2015	Klebsiella pneumoniae	ST11	pST11-KPC-2	-		1	2	7	7	ybt 9; ICEKp3	-	-	-	-	-	wzi209	KL47	OL101	aadA2;rmtB	-	fosA3	-	-	-	catII.2*	-	-	-	-	-	TEM-1D.v1^	-	CTX-M-65	-	KPC-2	SHV-11.v1	35Q	OmpK35-17%;OmpK36GD	-	GyrA-83I;GyrA-87G;ParC-80I
KLE_EA3559AA_AS	GCA_003037325	Public	L1	KL47	KL47.2	China	Sichuan	2017	Klebsiella pneumoniae	ST11	pST11-KPC-2	-		1	2	5	5	ybt 9; ICEKp3	-	-	-	-	-	wzi209	KL47	OL101	rmtB	-	-	-	-	-	-	-	-	-	-	-	TEM-1D.v1^	-	CTX-M-65;SHV-12	-	KPC-2	SHV-11.v1^	238S;240K;35Q;35Q	OmpK35-17%;OmpK36GD	-	GyrA-83I;GyrA-87G;ParC-80I
KLE_CA3390AA_AS	GCF_003931835	Public	L2			China	Henan	2018	Klebsiella pneumoniae	ST11	-	-		0	0	3	2	-	-	-	-	-	-	wzi93	KL112	O2	aadA2	-	-	-	-	-	-	-	sul1	-	-	-	-	-	-	-	-	SHV-11.v1	35Q	OmpK35-17%	-	GyrA-83I;ParC-80I
KLE_CA3023AA_AS	GCF_002848565	Public	L2			China	Shanghai	2008	Klebsiella pneumoniae	ST11	Double-pCR	-		1	2	10	20	ybt 9; ICEKp3	-	-	-	-	-	wzi74	KL103	O2	aac(6')-Ib4^;aadA1.v1^;aadA2^;aphA15;rmtB;strA.v1^;strB.v1	-	fosA3	-	-	-	catB2.v1	-	sul2	tet(G).v1	-	dfrA12	TEM-1D.v1^;TEM-1D.v1^;TEM-1D.v1^	-	CTX-M-14;CTX-M-3;SHV-12	-	KPC-2;VIM-1	SHV-11.v1	238S;240K;35Q;35Q	OmpK35-40%	-	GyrA-83I;ParC-80I
KLE_CA2951AA_AS	GCF_003112125	Public	L1	KL64		China	Zhejiang	2017	Klebsiella pneumoniae	ST11	pST11-Vir-1-KPC	pST11-Vir-1-KPC	hv-CRKP	4	2	9	13	ybt 9; ICEKp3	-	iuc 1	-	rmp 1; KpVP-1	rmpA2_3-47%	wzi64	KL64	O2	aadA2;rmtB	-	-	qnrS1	-	-	catII.2*	-	sul2	tet(A).v1	-	dfrA14.v2*	LAP-2;TEM-1D.v1^	-	CTX-M-65;SHV-12;SHV-12	-	KPC-2	-	238S;238S;240K;240K;35Q;35Q	OmpK35-17%;OmpK36GD	-	GyrA-83I;GyrA-87G;ParC-80I
KLE_EA3434AA_AS	GCF_011769805	Public	L3			Czechia	Prague	2019	Klebsiella pneumoniae	ST11	Double-pCR	-		0	2	6	14	-	-	-	-	-	-	wzi24	KL24	O2	aac(3)-IIa.v1^;aac(6')-Ib;aac(6')-Ib;rmtF;rmtF	-	-	qnrS1	-	ermB.v1*;mphA*?	-	arr-2;arr-2	-	-	-	-	-	-	CTX-M-15;CTX-M-15	-	NDM-1;OXA-181	SHV-11.v1	35Q	OmpK35-40%	-	GyrA-83F;GyrA-87A;ParC-80I
KLE_AA0044AA_AS	GCF_000240185	Public	L2						Klebsiella pneumoniae	ST11	pST11-KPC-4	-		1	3	9	13	ybt 9; ICEKp3	-	-	-	-	-	wzi74	KL103	O2	aadA2^;rmtB;strA.v1^;strB.v1	-	-	-	-	-	-	-	sul2	tet(G).v1	-	dfrA12*	TEM-1;TEM-1;TEM-1	-	CTX-M-14;CTX-M-14	-	KPC-2	SHV-11.v1	35Q	OmpK35-40%	PmrB-10%	GyrA-83I;ParC-80I
KLE_AA0042AA_AS	SRR1582895	Public	L2			United States	Virginia	2011	Klebsiella pneumoniae	ST11	pST11-KPC-4	-		0	2	6	9	-	-	-	-	-	-	wzi177	KL125	O3	aac(3)-IIa.v1^;aac(6')-Ib-cr.v2	-	-	-	-	-	CatB4.v1;catII.2*	-	-	-	-	-	OXA-1;TEM-1D.v1^	-	CTX-M-15	-	KPC-3;KPC-3	SHV-11.v1	35Q	OmpK35-70%	-	GyrA-83I;GyrA-87Y;ParC-80I
KLE_CA3091AA_AS	SRR5168498	Public	L3						Klebsiella pneumoniae	ST11	Other-pCR	-		0	2	10	21	-	-	-	-	-	-	wzi24	KL24	O2	aac(3)-IIa.v1^;aac(3)-IId^;aac(6')-Ib'.v1;aac(6')-Ib-cr.v2;aac(6')-Ib3^;rmtC;strA.v1^;strB.v1	-	-	qnrB9.2^	-	mphA	CatB4.v1	-	sul1;sul1^;sul2	tet(A).v1	-	dfrA14.v2*	CMY-6;OXA-1;TEM-1D.v1^	-	CTX-M-15	-	NDM-1	SHV-11.v1;SHV-11.v1	35Q;35Q	-	-	GyrA-83F;GyrA-87A;ParC-80I
KLE_EA3618AA_AS	GCF_005347525	Public	L2			India		2018	Klebsiella pneumoniae	ST11	-	-		1	0	2	0	ybt 9; ICEKp3	-	-	-	-	-	wzi74	KL103	O2	-	-	-	-	-	-	-	-	-	-	-	-	-	-	-	-	-	SHV-11.v1	35Q	OmpK35-40%	PmrB-10%	GyrA-83I;ParC-80I
KLE_CA4132AA_AS	GCA_004141975	Public	L3			Canada	Quebec	2012	Klebsiella pneumoniae	ST11	pST11-KPC-5	-		0	2	7	9	-	-	-	-	-	-	wzi24	KL24	O2	aac(3)-IIa.v1^;aac(6')-Ib'.v1;rmtC	-	-	qnrB9.2^	-	mphA	-	-	sul1*	tet(A).v1	-	-	-	-	CTX-M-15	-	NDM-1	SHV-11.v1;SHV-11.v1	35Q;35Q	-	-	GyrA-83F;GyrA-87A;ParC-80I
KLE_EA3639AA_AS	GCF_004141975	Public	L3			Canada	Quebec	2012	Klebsiella pneumoniae	ST11	pST11-KPC-5	-		0	2	7	9	-	-	-	-	-	-	wzi24	KL24	O2	aac(3)-IIa.v1^;aac(6')-Ib'.v1;rmtC	-	-	qnrB9.2^	-	mphA	-	-	sul1*	tet(A).v1	-	-	-	-	CTX-M-15	-	NDM-1	SHV-11.v1;SHV-11.v1	35Q;35Q	-	-	GyrA-83F;GyrA-87A;ParC-80I
KLE_CA3136AA_AS	GCF_001908895	Public	L2			Germany		2014	Klebsiella pneumoniae	ST11	Other-pCR	-		1	2	7	8	ybt 9; ICEKp3	-	-	-	-	-	wzi50	KL15	O4	aac(3)-IIa.v1^;aac(6')-Ib-cr.v2;aph3-Ia.v1^	-	-	-	-	-	CatB4.v1	-	-	-	-	dfrA14.v2*	OXA-1	-	CTX-M-15	-	OXA-48	SHV-11.v1	35Q	-	-	GyrA-83I;ParC-80I
KLE_CA3149AA_AS	GCF_001902415	Public	L2			Germany		2013	Klebsiella pneumoniae	ST11	Other-pCR	-		1	2	9	12	ybt 9; ICEKp3	-	-	-	-	-	wzi50	KL15	O4	aac(3)-IIa.v1^;aac(6')-Ib-cr.v2;aadA2^;aph3-Ia.v1^	-	-	-	-	mphA	CatB4.v1	-	sul1	-	-	dfrA12;dfrA14.v2*	OXA-1	-	CTX-M-15	-	OXA-48	SHV-11.v1	35Q	-	-	GyrA-83I;ParC-80I
KLE_AA0076AA_AS	GCF_000445405	Public	L2					2010	Klebsiella pneumoniae	ST11	pST11-KPC-5	-		0	2	10	13	-	-	-	-	-	-	wzi177	KL125	O3	aadA2^;aph3-Ia.v1^;rmtB	-	-	-	-	mphA	catA1^	-	sul1	tet(A).v1;tet(G).v1	-	dfrA12	TEM-1D.v1^	-	CTX-M-24;VEB-3	-	KPC-2	SHV-11.v1	35Q	-	-	GyrA-83I;ParC-80I
KLE_EA3328AA_AS	GCA_012971505	Public	L2			South Korea	Gyeonggi-do	2016	Klebsiella pneumoniae	ST11	-	-		0	1	6	9	-	-	-	-	-	-	wzi123	KL136	O2	aadA2;strA.v1^;strB.v1	-	-	qnrB1.v2^	-	-	-	-	sul2	-	-	dfrA14.v2*	TEM-1D.v1^	-	CTX-M-14;CTX-M-15	-	-	SHV-11.v1	35Q	OmpK35-17%	-	GyrA-83I;ParC-80I
KLE_CA2953AA_AS	GCA_003111805	Public	L1	KL47		China	Zhejiang	2017	Klebsiella pneumoniae	ST11	Other-pCR	-		1	2	8	9	ybt 9; ICEKp3	-	-	-	-	-	wzi209	KL47	OL101	aadA16*;aadA2;rmtB	-	fosA3	-	-	-	-	-	sul1	-	-	dfrA27	TEM-1D.v1^	-	CTX-M-14^	-	KPC-2	SHV-11.v1	35Q	OmpK35-17%;OmpK36GD	-	GyrA-83I;GyrA-87G;ParC-80I
KLE_EA2501AA_AS	SRR9140931	Public	L2			China	Taiwan	2013	Klebsiella pneumoniae	ST11	Other-pCR	-		1	2	10	14	ybt 15; ICEKp11	-	-	-	-	-	wzi64	KL64	O2	aac(3)-IId^;aadA2^;rmtB;strA.v1^;strB.v1	-	-	qnrB4	-	-	catA1*	-	sul2	tet(G).v1	-	dfrA12	DHA-1	TEM-30*	CTX-M-14	-	OXA-48	SHV-11.v1	35Q	OmpK35-70%	-	GyrA-83I;ParC-80I
KLE_EA2500AA_AS	SRR9140932	Public	L2			China	Taiwan	2013	Klebsiella pneumoniae	ST11	Other-pCR	-		1	2	10	14	ybt 15; ICEKp11	-	-	-	-	-	wzi64	KL64	O2	aac(3)-IId^;aadA2^;rmtB;strA.v1^;strB.v1	-	-	qnrB4	-	-	catA1*	-	sul2	tet(G).v1	-	dfrA12	DHA-1	TEM-30*	CTX-M-14	-	OXA-48	SHV-11.v1	35Q	OmpK35-70%	-	GyrA-83I;ParC-80I
KLE_EA2502AA_AS	SRR9140930	Public	L2			China	Taiwan	2014	Klebsiella pneumoniae	ST11	Other-pCR	-		1	2	9	14	ybt 15; ICEKp11	-	-	-	-	-	wzi64	KL64	O2	aac(3)-IId^;aadA2^;rmtB;strA.v1^;strB.v1	-	-	qnrB4	-	-	catA1*	-	sul2	tet(G).v1	-	dfrA12	DHA-1;TEM-1D.v1^	-	CTX-M-14	-	OXA-48	SHV-11.v1	35Q	OmpK35-70%	-	GyrA-83I;ParC-80I
KLE_CA8056AA_AS	ERR3372103	Public	L2			Argentina			Klebsiella pneumoniae	ST11	-	-		0	1	9	15	-	-	-	-	-	-	wzi64	KL64	O2	aac(3)-IIa.v1^;aac(6')-Ib-cr.v2;aadA2;aph3-Ia.v1^	-	-	qnrB2.v1^	-	mphA	CatB4.v1;catA1^	-	sul1;sul1	tet(A).v1	-	dfrA12	OXA-1;TEM-1D.v1^	-	CTX-M-15	-	-	SHV-11.v1	35Q	-	-	GyrA-83I;ParC-80I
KLE_AA6326AA_AS	ERR1204815	Public	L2			Austria		2014	Klebsiella pneumoniae	ST11	-	-		0	0	5	5	-	-	-	-	-	-	wzi50	KL15	O4	aph3-Ia.v1^	-	-	qnrB4	-	-	catA1^	-	sul1	-	-	-	DHA-1	-	-	-	-	SHV-11.v1	35Q	OmpK35-40%	-	GyrA-83I;ParC-80I
KLE_AA6462AA_AS	ERR1204962	Public	L2			Czechia		2014	Klebsiella pneumoniae	ST11	-	-		0	0	7	11	-	-	-	-	-	-	wzi50	KL15	O4	aac(6')-Ib-cr.v2^;aph3-Ia.v1^	-	-	qnrB4	-	mphA	catA1^;catB3.v2	arr-3	sul1;sul1	-	-	-	DHA-1;OXA-1*	-	-	-	-	SHV-11.v1	35Q	OmpK35-40%	-	GyrA-83I;ParC-80I
KLE_FA8252AA_AS	SRR16893787	Public	L2			United States		2020	Klebsiella pneumoniae	ST11	Other-pCR	-		0	2	9	13	-	-	-	-	-	-	wzi50	KL15	O4	aac(6')-Ib-cr.v2^;aadA2^;aph3-Ia.v1^	-	-	qnrB4	-	mphA	catA1^;catB3.v2	arr-3	sul1	-	-	dfrA12	DHA-1;OXA-1*	-	-	-	NDM-5	SHV-11.v1	35Q	OmpK35-40%	-	GyrA-83I;ParC-80I
KLE_EA2507AA_AS	SRR9140925	Public	L2			China	Taiwan	2014	Klebsiella pneumoniae	ST11	Other-pCR	-		1	2	9	14	ybt 15; ICEKp11	-	-	-	-	-	wzi64	KL64	O2	aac(3)-IId^;aadA2^;rmtB;strA.v1^;strB.v1	-	-	qnrB4	-	-	catA1*	-	sul2	tet(G).v1	-	dfrA12	DHA-1;TEM-1D.v1^	-	CTX-M-14	-	OXA-48	SHV-11.v1	35Q	OmpK35-70%	-	GyrA-83I;ParC-80I
KLE_EA2496AA_AS	SRR9140936	Public	L2			China	Taiwan	2015	Klebsiella pneumoniae	ST11	Other-pCR	-		1	2	7	9	ybt 15; ICEKp11	-	-	-	-	-	wzi64	KL64	O2	strA.v1^;strB.v1	-	-	qnrB4	-	-	catA1*	-	sul2	-	-	-	DHA-1;TEM-1D.v1^	-	CTX-M-14	-	OXA-48	SHV-11.v1	35Q	OmpK35-70%	-	GyrA-83I;ParC-80I
KLE_EA2499AA_AS	SRR9140933	Public	L2			China	Taiwan	2015	Klebsiella pneumoniae	ST11	Other-pCR	-		1	3	8	9	ybt 15; ICEKp11	-	-	-	-	-	wzi64	KL64	O2	strA.v1^;strB.v1	-	-	qnrB4	-	-	catA1*	-	sul2	-	-	-	DHA-1;TEM-1D.v1^	-	CTX-M-14	-	OXA-48	SHV-11.v1	35Q	OmpK35-70%	MgrB-0%	GyrA-83I;ParC-80I
KLE_BA4398AA_AS	SRR5082395	Public	L4						Klebsiella pneumoniae	ST11	-	-		1	0	5	7	ybt 9; ICEKp3	-	-	-	-	-	wzi323	KL62	O2	ant(2'')-Ia;aph3-Ia.v1^	-	-	-	-	-	-	-	sul1;sul1	tet(B).v2*	-	dfrA10	TEM-1D.v1^	-	-	-	-	SHV-11.v1	35Q	-	-	-
KLE_CA8068AA_AS	ERR3372115	Public	L2			Argentina			Klebsiella pneumoniae	ST11	pST11-KPC-4	-		0	2	6	7	-	-	-	-	-	-	wzi202	KL127	OL101	aac(3)-IV;aac(6')-Ib'.v2*;aph(4)-Ia	-	-	-	-	-	cmlA1*	-	sul1	-	-	-	TEM-1D.v1^	-	-	-	KPC-2	SHV-11.v1	35Q	-	-	GyrA-83I;ParC-80I
KLE_CA8097AA_AS	ERR3372144	Public	L2			Argentina			Klebsiella pneumoniae	ST11	pST11-KPC-4	-		0	2	6	7	-	-	-	-	-	-	wzi202	KL127	OL101	aac(3)-IV;aadA^;aph(4)-Ia	-	-	-	-	-	cmlA1*	-	sul3	-	-	-	TEM-1D.v1^	-	-	-	KPC-2	SHV-11.v1	35Q	-	-	GyrA-83I;GyrA-87Y;ParC-80I
KLE_CA8361AA_AS	ERR3381671	Public	L2			Argentina			Klebsiella pneumoniae	ST11	pST11-KPC-4	-		0	2	7	10	-	-	-	-	-	-	wzi202	KL127	OL101	aac(3)-IV;aac(6')-Ib'.v1;aph(4)-Ia;aph3-Ia.v1^	-	-	-	-	mphA	cmlA1*	-	sul1;sul3	-	-	-	TEM-1D.v1^	-	-	-	KPC-2	SHV-11.v1	35Q	-	-	GyrA-83I;GyrA-87Y;ParC-80I
KLE_EA2492AA_AS	SRR9140940	Public	L2			China	Taiwan	2015	Klebsiella pneumoniae	ST11	Other-pCR	-		1	2	7	9	ybt 15; ICEKp11	-	-	-	-	-	wzi64	KL64	O2	strA.v1^;strB.v1	-	-	qnrB4	-	-	catA1*	-	sul2	-	-	-	DHA-1;TEM-1D.v1^	-	CTX-M-14	-	OXA-48	SHV-11.v1	35Q	OmpK35-70%	-	GyrA-83I;ParC-80I
KLE_EA2493AA_AS	SRR9140939	Public	L2			China	Taiwan	2015	Klebsiella pneumoniae	ST11	Other-pCR	-		1	2	8	13	ybt 15; ICEKp11 (truncated)	-	-	-	-	-	wzi64	KL64	O2	aac(3)-IId^;aadA2^;rmtB;strA.v1^;strB.v1	-	-	qnrB4	-	-	-	-	sul2	tet(G).v1	-	dfrA12	DHA-1;TEM-1D.v1^	-	CTX-M-14	-	OXA-48	SHV-11.v1	35Q	OmpK35-70%;OmpK36-82%	-	GyrA-83I;ParC-80I
KLE_EA2494AA_AS	SRR9140938	Public	L2			China	Taiwan	2015	Klebsiella pneumoniae	ST11	Other-pCR	-		1	2	7	9	ybt 15; ICEKp11	-	-	-	-	-	wzi64	KL64	O2	strA.v1^;strB.v1	-	-	qnrB4	-	-	catA1*	-	sul2	-	-	-	DHA-1;TEM-1D.v1^	-	CTX-M-14	-	OXA-48	SHV-11.v1	35Q	OmpK35-70%	-	GyrA-83I;ParC-80I
KLE_EA2498AA_AS	SRR9140934	Public	L2			China	Taiwan	2015	Klebsiella pneumoniae	ST11	Other-pCR	-		1	3	8	9	ybt 15; ICEKp11	-	-	-	-	-	wzi64	KL64	O2	strA.v1^;strB.v1	-	-	qnrB4	-	-	catA1*	-	sul2	-	-	-	DHA-1;TEM-1D.v1^	-	CTX-M-14	-	OXA-48	SHV-11.v1	35Q	OmpK35-70%	MgrB-0%	GyrA-83I;ParC-80I
KLE_EA2503AA_AS	SRR9140929	Public	L2			China	Taiwan	2014	Klebsiella pneumoniae	ST11	Other-pCR	-		1	2	9	14	ybt 15; ICEKp11	-	-	-	-	-	wzi64	KL64	O2	aac(3)-IId^;aadA2^;rmtB;strA.v1^;strB.v1	-	-	qnrB4	-	-	catA1*	-	sul2	tet(G).v1	-	dfrA12	DHA-1;TEM-1D.v1^	-	CTX-M-14	-	OXA-48	SHV-11.v1	35Q	OmpK35-70%	-	GyrA-83I;ParC-80I
KLE_EA2504AA_AS	SRR9140928	Public	L2			China	Taiwan	2014	Klebsiella pneumoniae	ST11	Other-pCR	-		1	2	9	14	ybt 15; ICEKp11	-	-	-	-	-	wzi64	KL64	O2	aac(3)-IId^;aadA2^;rmtB;strA.v1^;strB.v1	-	-	qnrB4	-	-	catA1*	-	sul2	tet(G).v1	-	dfrA12	DHA-1;TEM-1D.v1^	-	CTX-M-14	-	OXA-48	SHV-11.v1	35Q	OmpK35-70%	-	GyrA-83I;ParC-80I
KLE_EA3277AA_AS	SRR11665755	Public	L2			Canada	Ontario	2016	Klebsiella pneumoniae	ST11	-	-		1	1	6	7	ybt 10; ICEKp4	-	-	-	-	-	wzi75	KL105	O2	aac(3)-IIa.v1^;aac(6')-Ib-cr.v2	-	-	qnrB1.v2^	-	-	CatB4.v1	-	-	-	-	dfrA14.v2*	OXA-1	-	CTX-M-15	-	-	SHV-11.v1	35Q	-	-	GyrA-83I;ParC-80I
KLE_DA5571AA_AS	SRR10506359	Public	L2			Canada	Ontario	2016	Klebsiella pneumoniae	ST11	-	-		1	1	6	7	ybt 10; ICEKp4	-	-	-	-	-	wzi75	KL105	O2	aac(3)-IIa.v1^;aac(6')-Ib-cr.v2	-	-	qnrB1.v2^	-	-	CatB4.v1	-	-	-	-	dfrA14.v2*	OXA-1	-	CTX-M-15	-	-	SHV-11.v1	35Q	-	-	GyrA-83I;ParC-80I
KLE_FA1562AA_AS	ERR5056512	Public	L4			Norway		2015	Klebsiella pneumoniae	ST11	-	-		1	0	2	2	ybt 7; ICEKp7	-	-	-	-	-	-	KL110	O2	aadA^	-	-	-	-	-	-	-	sul1*	-	-	-	-	-	-	-	-	SHV-11.v1	35Q	-	-	-
KLE_AA9595AA_AS	ERR1516329	Public	L2			Spain			Klebsiella pneumoniae	ST11	-	-		0	1	5	5	-	-	-	-	-	-	wzi84	KL28	O2	aadA2	-	-	qnrS1	-	-	-	-	sul1	-	-	-	LAP-2	-	CTX-M-32	-	-	SHV-11.v1	35Q	-	-	GyrA-83I;ParC-80I
KLE_EA3735AA_AS	ERR2868912	Public	L4			Netherlands		2013	Klebsiella pneumoniae	ST11	-	-		0	0	0	0	-	-	-	-	-	-	-	KL110	O2	-	-	-	-	-	-	-	-	-	-	-	-	-	-	-	-	-	SHV-11.v1	35Q	-	-	-
KLE_AA6339AA_AS	ERR1204830	Public	L2			Austria		2013	Klebsiella pneumoniae	ST11	-	-		0	0	8	9	-	-	-	-	-	-	wzi50	KL15	O4	aac(6')-Ib-cr.v2^	-	-	qnrB4	-	mphA	catB3.v2	arr-3	sul1	tet(A).v1	-	-	DHA-1;OXA-1*	-	-	-	-	SHV-11.v1	35Q	OmpK35-40%	-	GyrA-83I;ParC-80I
KLE_AA6460AA_AS	ERR1204960	Public	L2			Czechia		2013	Klebsiella pneumoniae	ST11	-	-		0	0	7	9	-	-	-	-	-	-	wzi50	KL15	O4	aac(6')-Ib-cr.v2^	-	-	qnrB4	-	mphA	catA1^;catB3.v2	arr-3	sul1	-	-	-	DHA-1;OXA-1	-	-	-	-	SHV-11.v1	35Q	OmpK36-66%	-	GyrA-83I;ParC-80I
KLE_CA8919AA_AS	ERR3424726	Public	L2			Argentina			Klebsiella pneumoniae	ST11	-	-		0	0	2	1	-	-	-	-	-	-	wzi39	KL39	O3	-	-	-	-	-	-	catA1^	-	-	-	-	-	-	-	-	-	-	SHV-11.v1	35Q	OmpK35-27%	-	GyrA-83I;ParC-80I
KLE_AA0602AA_AS	ERR1541548	Public	L2			France		2014	Klebsiella pneumoniae	ST11	-	-		1	0	9	13	ybt 10; ICEKp4	-	-	-	-	-	wzi75	KL105	O2	aac(6')-Ib-cr.v2^;aadA2^;aph3-Ia.v1^	-	-	qnrB4	-	mphA	catB3.v2	arr-3	sul1;sul1	tet(A).v1	-	dfrA12	DHA-1;OXA-1	-	-	-	-	SHV-11.v1	35Q	-	-	GyrA-83I;ParC-80I
KLE_AA9579AA_AS	ERR1516313	Public	L2			Spain			Klebsiella pneumoniae	ST11	-	-		0	1	6	9	-	-	-	-	-	-	wzi243	KL13	O3	aac(3)-IV;aadA2;aadA^;aph(3')-IIa;aph(4)-Ia	-	-	-	-	mphA	cmlA1*	-	sul3	-	-	-	-	-	CTX-M-1	-	-	SHV-11.v1	35Q	-	-	GyrA-83I;ParC-80I
KLE_AA7097AA_AS	ERR1218575	Public	L2			Thailand		2015	Klebsiella pneumoniae	ST11	-	-		1	1	8	11	ybt 15; ICEKp11	-	-	-	-	-	wzi50	KL15	O4	aac(3)-IId^;aph3-Ia.v1^	-	-	qnrB4	-	lnuF.v1;mphA	catA1^	-	sul1	-	-	dfrA12	DHA-1;TEM-1D.v1^	-	CTX-M-15	-	-	SHV-11.v1	35Q	-	-	GyrA-83I;ParC-80I
KLE_AA6449AA_AS	ERR1204949	Public	L3			Czechia		2013	Klebsiella pneumoniae	ST11	-	-		0	1	7	11	-	-	-	-	-	-	wzi24	KL24	O2	aac(3)-IIa.v1^;aac(6')-Ib-cr.v2;aadA2^;strA.v1^;strB.v1	-	-	-	-	-	CatB4.v1;catA1^	-	sul1	-	-	dfrA12	OXA-1	-	CTX-M-15	-	-	SHV-11.v1	35Q	OmpK35-59%	-	GyrA-83F;GyrA-87A;ParC-80I
KLE_AA7851AA_AS	SRR3185098	Public	L3			Germany	Rhineland-Palatinate	2013	Klebsiella pneumoniae	ST11	-	-		1	0	1	0	ybt 15; ICEKp11	-	-	-	-	-	wzi24	KL24	O2	-	-	-	-	-	-	-	-	-	-	-	-	-	-	-	-	-	SHV-11.v1	35Q	-	-	GyrA-83F;GyrA-87A;ParC-80I
KLE_AA9581AA_AS	ERR1516315	Public	L2			Spain			Klebsiella pneumoniae	ST11	-	-		0	1	6	9	-	-	-	-	-	-	wzi243	KL13	O3	aac(3)-IV;aadA2;aadA^;aph(3')-IIa;aph(4)-Ia	-	-	-	-	mphA	cmlA1*	-	sul3	-	-	-	-	-	CTX-M-1	-	-	SHV-11.v1	35Q	-	-	GyrA-83I;ParC-80I
KLE_AA6440AA_AS	ERR1204940	Public	L3			Slovakia		2013	Klebsiella pneumoniae	ST11	-	-		0	0	6	10	-	-	-	-	-	-	wzi24	KL24	O2	aac(6')-Ib-cr.v2;aadA2^;strA.v1^;strB.v1	-	-	-	-	-	CatB4.v1;catA1^	-	sul1	-	-	dfrA12	OXA-1;TEM-1D.v1^	-	-	-	-	SHV-11.v1	35Q	OmpK35-18%	-	GyrA-83F;GyrA-87A;ParC-80I
KLE_FA0396AA_AS	SRR13356626	Public	L2			France		2014	Klebsiella pneumoniae	ST11	-	-		1	0	7	10	ybt 10; ICEKp4	-	-	-	-	-	wzi75	KL105	O2	aac(6')-Ib-cr.v2^;aadA2	-	-	qnrB4	-	mphA	catB3.v2	arr-3	sul1;sul1	-	-	-	DHA-1;OXA-1	-	-	-	-	SHV-11.v1	35Q	-	-	GyrA-83I;ParC-80I
KLE_EA4487AA_AS	ERR4372129	Public	L4			United Kingdom		2016	Klebsiella pneumoniae	ST11	Other-pCR	-		0	2	1	1	-	-	-	-	-	-	wzi273	KL30	O2	-	-	-	-	-	-	-	-	-	-	-	-	-	-	-	-	OXA-48	SHV-11.v1	35Q	-	-	-
KLE_CA8983AA_AS	ERR3424790	Public	L2			Argentina			Klebsiella pneumoniae	ST11	-	-		0	1	7	13	-	-	-	-	-	-	wzi50	KL15	O4	aac(3)-IIa.v1;aac(3)-IV;aadA2^;aadA^	-	-	-	-	-	catII.1*;cmlA1*	-	sul1;sul1;sul3	-	-	dfrA12	OXA-2;TEM-1D.v1^	-	CTX-M-35	-	-	SHV-11.v1	35Q	OmpK35-69%	-	GyrA-83I;ParC-80I
KLE_DA4040AA_AS	SRR10294876	Public	L2			Oman		2015	Klebsiella pneumoniae	ST11	Other-pCR	-		0	2	6	9	-	-	-	-	-	-	wzi14	KL14	O3	aac(3)-IId^;aadA*;aph(3')-VI;rmtC	-	-	-	-	-	-	-	sul1	-	-	-	CMY-6;TEM-1D.v1^	-	CTX-M-15	-	NDM-1	SHV-11.v1	35Q	OmpK35-66%	-	GyrA-83I;ParC-80I
KLE_DA3856AA_AS	SRR10295068	Public	L2			Oman		2015	Klebsiella pneumoniae	ST11	Other-pCR	-		0	2	6	9	-	-	-	-	-	-	wzi14	KL14	O3	aac(3)-IId^;aadA*;aph(3')-VI;rmtC	-	-	-	-	-	-	-	sul1	-	-	-	CMY-6;TEM-1D.v1^	-	CTX-M-15	-	NDM-1	SHV-11.v1	35Q	OmpK35-66%	-	GyrA-83I;ParC-80I
KLE_AA5824AA_AS	ERR1024592	Public	L2			Brazil			Klebsiella pneumoniae	ST11	Other-pCR	-		0	2	7	11	-	-	-	-	-	-	wzi64	KL64	O2	-	-	-	qnrS1	-	-	-	-	sul1;sul1;sul2	tet(A).v1;tet(D)	-	dfrA1.v1	LAP-2;OXA-2	-	CTX-M-2	-	KPC-2	SHV-11.v1	35Q	OmpK35-40%;OmpK36GD	-	GyrA-83I;ParC-80I
KLE_CA6746AA_AS	ERR3144765	Public	L2			Central_America			Klebsiella pneumoniae	ST11	-	-		1	1	8	13	ybt 10; ICEKp4	-	-	-	-	-	wzi75	KL105	O2	aac(3)-IIa.v1^;aac(6')-Ib-cr.v2;aadA2;strA.v1*;strB.v1*	-	-	-	-	-	CatB4.v1	-	sul1;sul2	tet(D)	-	dfrA14.v2*	OXA-1;TEM-1D.v1^	-	CTX-M-15	-	-	SHV-11.v1	35Q	-	-	GyrA-83I;ParC-80I
KLE_DA3751AA_AS	SRR10255013	Public	L2			Canada	Ontario	2015	Klebsiella pneumoniae	ST11	-	-		1	1	8	16	ybt 10; ICEKp4	-	-	-	-	-	wzi75	KL105	O2	aac(3)-IIa.v1^;aac(6')-Ib-cr.v2;aph3-Ia.v1^;strA.v1^;strB.v1	-	-	qnrB1.v2^;qnrB4	-	mphA	-	arr-3	sul1;sul1;sul2	-	-	dfrA14.v2*	DHA-1;OXA-1	-	CTX-M-15	-	-	SHV-11.v1	35Q	-	-	GyrA-83I;ParC-80I
KLE_DA5561AA_AS	SRR10505787	Public	L2			Canada	Ontario	2016	Klebsiella pneumoniae	ST11	-	-		1	1	8	16	ybt 10; ICEKp4	-	-	-	-	-	wzi75	KL105	O2	aac(3)-IIa.v1^;aac(6')-Ib-cr.v2^;aph3-Ia.v1^;strA.v1^;strB.v1	-	-	qnrB4	-	mphA	-	arr-3	sul1;sul1;sul2	-	-	dfrA14.v2*	DHA-1;OXA-1;TEM-1D.v1^	-	CTX-M-15	-	-	SHV-11.v1	35Q	-	-	GyrA-83I;ParC-80I
KLE_DA5570AA_AS	SRR10506361	Public	L2			Canada	Ontario	2016	Klebsiella pneumoniae	ST11	-	-		1	1	9	12	ybt 10; ICEKp4	-	-	-	-	-	wzi75	KL105	O2	aac(6')-Ib-cr.v2^;strA.v1^;strB.v1	-	-	-	-	mphA	catB3.v2	arr-3	sul1;sul2	-	-	dfrA14.v2*	OXA-1;TEM-1D.v1^	-	CTX-M-15	-	-	SHV-11.v1	35Q	-	-	GyrA-83I;ParC-80I
KLE_DA5573AA_AS	SRR10506353	Public	L2			Canada	Ontario	2016	Klebsiella pneumoniae	ST11	-	-		1	1	8	13	ybt 10; ICEKp4	-	-	-	-	-	wzi75	KL105	O2	aac(3)-IIa.v1^;aac(6')-Ib-cr.v2;aph3-Ia.v1^;strA.v1^;strB.v1	-	-	qnrB1.v2^	-	mphA	CatB4.v1	-	sul2	-	-	dfrA14.v2*	OXA-1;TEM-1D.v1^	-	CTX-M-15	-	-	SHV-11.v1	35Q	-	-	GyrA-83I;ParC-80I
KLE_FA6455AA_AS	SRR15132467	Public	L2			Canada	Ontario	2015	Klebsiella pneumoniae	ST11	-	-		1	1	8	16	ybt 10; ICEKp4	-	-	-	-	-	wzi75	KL105	O2	aac(3)-IIa.v1^;aac(6')-Ib-cr.v2;aph3-Ia.v1^;strA.v1^;strB.v1	-	-	qnrB1.v2^;qnrB4	-	mphA	-	arr-3	sul1;sul1;sul2	-	-	dfrA14.v2*	DHA-1;OXA-1	-	CTX-M-15	-	-	SHV-11.v1	35Q	-	-	GyrA-83I;ParC-80I
KLE_FA7539AA_AS	SRR15197810	Public	L2			Canada	Ontario	2016	Klebsiella pneumoniae	ST11	-	-		1	1	8	16	ybt 10; ICEKp4	-	-	-	-	-	wzi75	KL105	O2	aac(3)-IIa.v1^;aac(6')-Ib-cr.v2^;aph3-Ia.v1^;strA.v1^;strB.v1	-	-	qnrB4	-	mphA	-	arr-3	sul1;sul1;sul2	-	-	dfrA14.v2*	DHA-1;OXA-1;TEM-1D.v1^	-	CTX-M-15	-	-	SHV-11.v1	35Q	-	-	GyrA-83I;ParC-80I
KLE_BA7464AA_AS	SRR5666622	Public	L2			United States		2015	Klebsiella pneumoniae	ST11	Other-pCR	-		1	2	8	10	ybt 10; ICEKp4 (truncated)	-	-	-	-	-	wzi75	KL105	O2	aac(6')-Ib-cr.v2^;aadA2;aph3-Ia.v1^	-	-	-	-	mphA	catB3.v2	arr-3	sul1	-	-	-	OXA-1;TEM-1D.v1^	-	-	-	KPC-3	SHV-11.v1	35Q	-	-	GyrA-83I;ParC-80I
KLE_BA7472AA_AS	SRR5666611	Public	L2			United States		2015	Klebsiella pneumoniae	ST11	pST11-KPC-4	-		1	2	8	11	ybt 10; ICEKp4 (truncated)	-	-	-	-	-	wzi75	KL105	O2	aac(6')-Ib-cr.v2;aadA2^;aph3-Ia.v1^	-	-	qnrS1	-	mphA	-	arr-3	sul1	-	-	dfrA12	OXA-1;TEM-1D.v1^	-	-	-	KPC-3	SHV-11.v1	35Q	-	-	GyrA-83I;ParC-80I
KLE_BA7515AA_AS	SRR5666547	Public	L2			United States		2015	Klebsiella pneumoniae	ST11	Other-pCR	-		1	2	8	11	ybt 10; ICEKp4 (truncated)	-	-	-	-	-	wzi75	KL105	O2	aac(6')-Ib-cr.v2^;aadA2;aph3-Ia.v1^	-	-	qnrS1	-	mphA	catB3.v2	arr-3	sul1	-	-	-	OXA-1;TEM-1D.v1^	-	-	-	KPC-3	SHV-11.v1	35Q	-	-	GyrA-83I;ParC-80I
KLE_BA7525AA_AS	SRR5666537	Public	L2			United States		2014	Klebsiella pneumoniae	ST11	Other-pCR	-		1	2	8	10	ybt 10; ICEKp4 (truncated)	-	-	-	-	-	wzi75	KL105	O2	aac(6')-Ib-cr.v2^;aadA2;aph3-Ia.v1^	-	-	-	-	mphA	catB3.v2	arr-3	sul1	-	-	-	OXA-1;TEM-1D.v1^	-	-	-	KPC-3	SHV-11.v1	35Q	-	-	GyrA-83I;ParC-80I
KLE_BA7543AA_AS	SRR5666512	Public	L2			United States		2015	Klebsiella pneumoniae	ST11	Other-pCR	-		1	2	8	11	ybt 10; ICEKp4 (truncated)	-	-	-	-	-	wzi75	KL105	O2	aac(6')-Ib-cr.v2^;aadA2;aph3-Ia.v1^	-	-	qnrS1	-	mphA	catB3.v2	arr-3	sul1	-	-	-	OXA-1;TEM-1D.v1^	-	-	-	KPC-3	SHV-11.v1	35Q	-	-	GyrA-83I;ParC-80I
KLE_BA7604AA_AS	SRR5666415	Public	L2			United States		2014	Klebsiella pneumoniae	ST11	Other-pCR	-		1	2	8	11	ybt 10; ICEKp4 (truncated)	-	-	-	-	-	wzi75	KL105	O2	aac(6')-Ib-cr.v2^;aadA2;aph3-Ia.v1^	-	-	qnrS1	-	mphA	catB3.v2	arr-3	sul1	-	-	-	OXA-1;TEM-1D.v1^	-	-	-	KPC-3	SHV-11.v1	35Q	-	-	GyrA-83I;ParC-80I
KLE_CA6601AA_AS	ERR3144620	Public	L2			Central_America			Klebsiella pneumoniae	ST11	-	-		1	1	8	14	ybt 10; ICEKp4	-	-	-	-	-	wzi75	KL105	O2	aac(3)-IId^;aac(6')-Ib-cr.v2;strA.v1*;strB.v1*	-	-	qnrB1.v2^	-	-	CatB4.v1;catII.2*	-	sul2	tet(D)	-	dfrA14.v2*	OXA-1;TEM-1D.v1^;TEM-1D.v1^	-	CTX-M-15	-	-	SHV-11.v1	35Q	-	-	GyrA-83I;ParC-80I
KLE_CA6609AA_AS	ERR3144628	Public	L2			Central_America			Klebsiella pneumoniae	ST11	-	-		1	1	10	19	ybt 10; ICEKp4	-	-	-	-	-	wzi75	KL105	O2	aac(3)-IIa.v1^;aac(6')-Ib-cr.v2^;aph3-Ia.v1^;strA.v1^;strB.v1	-	-	qnrB1.v2^;qnrB4	-	mphA	catB3.v2	arr-3	sul1;sul1;sul2	tet(A).v1	-	dfrA14.v2*	DHA-1;OXA-1;TEM-1D.v1^	-	CTX-M-15	-	-	SHV-11.v1	35Q	-	-	GyrA-83I;ParC-80I
KLE_CA8435AA_AS	ERR3381745	Public	L2			Argentina			Klebsiella pneumoniae	ST11	Other-pCR	-		1	2	2	1	ybt 15; ICEKp11	-	-	-	-	-	wzi202	KL127	OL101	-	-	-	-	-	-	-	-	-	-	-	-	-	-	-	-	KPC-2	SHV-11.v1	35Q	-	-	GyrA-83I;ParC-80I
KLE_CA8993AA_AS	ERR3424800	Public	L2			Argentina			Klebsiella pneumoniae	ST11	-	-		0	1	8	13	-	-	-	-	-	-	wzi64	KL64	O2	aac(3)-IId^;aadA2^;aph3-Ia.v1^;strA.v1*;strB.v1*	-	-	qnrB2.v1^	-	mphA	catA1^	-	sul1	-	-	dfrA12	OXA-2;TEM-1D.v1^	-	CTX-M-2	-	-	SHV-11.v1	35Q	OmpK35-41%	-	GyrA-83I;ParC-80I
KLE_DA5632AA_AS	SRR10452806	Public	L2			Canada	Ontario	2009	Klebsiella pneumoniae	ST11	-	-		1	1	7	9	ybt 10; ICEKp4	-	-	-	-	-	wzi75	KL105	O2	aadA2^;ant(2'')-Ia	-	-	qnrA1^	-	mphA	-	-	sul1;sul1	tet(A).v1	-	dfrA12	-	-	CTX-M-15	-	-	SHV-11.v1	35Q	-	-	GyrA-83I;ParC-80I
KLE_CA8372AA_AS	ERR3381682	Public	L2			Argentina			Klebsiella pneumoniae	ST11	pST11-KPC-4	-		0	2	7	10	-	-	-	-	-	-	wzi202	KL127	OL101	aac(3)-IV;aac(6')-Ib'.v1;aadA^;aph(4)-Ia;aph3-Ia.v1^	-	-	-	-	mphA	cmlA1*	-	sul3	-	-	-	TEM-1D.v1^	-	-	-	KPC-2	SHV-11.v1	35Q	-	-	GyrA-83I;GyrA-87Y;ParC-80I
KLE_FA3939AA_AS	SRR14450039	Public	L2			Colombia		2017	Klebsiella pneumoniae	ST11	Other-pCR	-		1	2	9	12	ybt 10; ICEKp4	-	-	-	-	-	wzi75	KL105	O2	aac(3)-IId^;strA.v1*;strB.v1*	-	-	qnrB1.v2^	-	-	CatB4.v1	-	sul2	tet(D)	-	dfrA14.v2*	OXA-1;TEM-104?	-	CTX-M-15	-	KPC-3	SHV-11.v1	35Q	-	-	GyrA-83I;ParC-80I
KLE_CA8378AA_AS	ERR3381688	Public	L2			Argentina			Klebsiella pneumoniae	ST11	Other-pCR	-		0	2	6	10	-	-	-	-	-	-	wzi29	KL106	O2	aadA;aadA2;strA.v1;strB.v1	-	-	qnrB19^	-	-	-	-	sul1;sul1	tet(B).v2*	-	-	-	-	CTX-M-2	-	KPC-2	SHV-11.v1	35Q	-	-	GyrA-83I;ParC-80I
KLE_CA7997AA_AS	ERR3372044	Public	L2			Argentina			Klebsiella pneumoniae	ST11	pST11-KPC-4	-		0	3	7	9	-	-	-	-	-	-	-	KL127	OL101	aac(3)-IV;aac(6')-Ib'.v1*;aadA?;aph(4)-Ia;aph3-Ia.v1^	-	-	-	-	-	cmlA1*	-	sul1	-	-	-	TEM-1D.v1^	-	-	-	KPC-2	SHV-11.v1	35Q	-	MgrB-0%	GyrA-83I;ParC-80I
KLE_CA7970AA_AS	ERR3372017	Public	L2			Argentina			Klebsiella pneumoniae	ST11	pST11-KPC-4	-		0	2	7	10	-	-	-	-	-	-	wzi202	KL127	OL101	aac(3)-IV;aac(6')-Ib'.v1*;aph(4)-Ia	-	-	-	-	-	cmlA1*	-	sul1;sul1;sul3	-	-	dfrA16.v2	TEM-1D.v1^	-	-	-	KPC-3	SHV-11.v1	35Q	-	-	GyrA-83I;GyrA-87N;ParC-80I
KLE_CA8237AA_AS	ERR3372284	Public	L2			Argentina			Klebsiella pneumoniae	ST11	Other-pCR	-		0	2	6	8	-	-	-	-	-	-	wzi202	KL127	OL101	aac(3)-IV;aac(6')-Ib'.v1;aadA^;aph(4)-Ia	-	-	-	-	-	cmlA1*	-	sul3	-	-	-	TEM-1D.v1^	-	-	-	KPC-3	SHV-11.v1	35Q	-	-	GyrA-83I;GyrA-87N;ParC-80I
KLE_AA9469AA_AS	ERR1516184	Public	L2			Spain			Klebsiella pneumoniae	ST11	-	-		0	1	7	10	-	-	-	-	-	-	wzi340	unknown	O3	aac(3)-IV;aadA2^;aadA^;aph(4)-Ia	-	-	-	-	-	cmlA1*	-	sul1;sul3	tet(A).v1	-	dfrA12	-	-	TEM-52^	-	-	SHV-11.v1	35Q	-	-	GyrA-83I;ParC-80I
KLE_AA5790AA_AS	ERR1024558	Public	L2			Brazil			Klebsiella pneumoniae	ST11	Other-pCR	-		0	2	6	9	-	-	-	-	-	-	wzi64	KL64	O2	-	-	-	qnrS1	-	-	-	-	sul1;sul2	tet(A).v1;tet(D)	-	dfrA1.v1	LAP-2;OXA-2	-	-	-	KPC-2	SHV-11.v1	35Q	OmpK35-40%;OmpK36GD	-	GyrA-83I;ParC-80I
KLE_AA6414AA_AS	ERR1204914	Public	L3			Slovakia		2014	Klebsiella pneumoniae	ST11	-	-		0	0	6	7	-	-	-	-	-	-	wzi24	KL24	O2	aac(6')-Ib-cr.v2;aadA2^	-	-	-	-	-	CatB4.v1;catA1^	-	sul1	-	-	dfrA12	OXA-1	-	-	-	-	SHV-11.v1	35Q	-	-	GyrA-83F;GyrA-87A;ParC-80I
KLE_AA8465AA_AS	ERR1334671	Public	L2			Portugal		2014	Klebsiella pneumoniae	ST11	-	-		1	0	8	10	ybt 10; ICEKp4	-	-	-	-	-	wzi75	KL105	O2	aac(6')-Ib-cr.v2^;aph3-Ia.v1^	-	-	qnrB4	-	mphA	catB3.v2	arr-3	sul1	tet(A).v1	-	-	DHA-1;OXA-1	-	-	-	-	SHV-11.v1	35Q	-	-	GyrA-83I;ParC-80I
KLE_AA9463AA_AS	ERR1516178	Public	L2			Spain			Klebsiella pneumoniae	ST11	-	-		0	1	8	12	-	-	-	-	-	-	wzi243	KL13	O3	aac(3)-IV;aadA^;aph(3')-IIa;aph(4)-Ia	-	-	-	-	mphA	catA1^;cmlA1*	-	sul1;sul3	tet(A).v1	-	dfrA12	-	-	CTX-M-1	-	-	SHV-11.v1	35Q	-	-	GyrA-83I;GyrA-87G;ParC-80I
KLE_AA9465AA_AS	ERR1516180	Public	L2			Spain			Klebsiella pneumoniae	ST11	-	-		0	1	7	11	-	-	-	-	-	-	wzi243	KL13	O3	aac(3)-IV;aadA^;aph(3')-IIa;aph(4)-Ia	-	-	-	-	mphA	catA1^;cmlA1*	-	sul1;sul3	-	-	dfrA12	-	-	CTX-M-1	-	-	SHV-11.v1	35Q	OmpK35-59%;OmpK36-27%	-	GyrA-83I;GyrA-87G;ParC-80I
KLE_AA9466AA_AS	ERR1516181	Public	L2			Spain			Klebsiella pneumoniae	ST11	-	-		0	1	7	12	-	-	-	-	-	-	wzi243	KL13	O3	aac(3)-IIa.v1^;aac(3)-IV;aadA^;aph(3')-IIa;aph(4)-Ia	-	-	-	-	mphA	catA1^;cmlA1*	-	sul1;sul3	-	-	dfrA12	-	-	CTX-M-1	-	-	SHV-11.v1	35Q	-	-	GyrA-83I;GyrA-87G;ParC-80I
KLE_AA9504AA_AS	ERR1516219	Public	L2			Spain			Klebsiella pneumoniae	ST11	-	-		0	1	7	10	-	-	-	-	-	-	wzi243	KL13	O3	aadA2;aadA^;aph(4)-Ia	-	-	-	-	mphA	catA1^;cmlA1*	-	sul1;sul3	-	-	dfrA12	-	-	CTX-M-1	-	-	SHV-11.v1	35Q	-	-	GyrA-83I;ParC-80I
KLE_CA8392AA_AS	ERR3381702	Public	L2			Argentina			Klebsiella pneumoniae	ST11	Other-pCR	-		0	2	9	12	-	-	-	-	-	-	wzi64	KL64	O2	aac(3)-IIa.v1;aadA2^;aph3-Ia.v1^	-	-	qnrB2.v1^	-	mphA	catA1^	-	sul1	-	-	dfrA12	OXA-2;TEM-1D.v1^	-	CTX-M-2	-	KPC-2	SHV-11.v1	35Q	OmpK35-41%	-	GyrA-83I;ParC-80I
KLE_AA7849AA_AS	SRR3185097	Public	L3					2014	Klebsiella pneumoniae	ST11	pST11-KPC-4	-		1	2	10	13	ybt 15; ICEKp11	-	-	-	-	-	wzi24	KL24	O2	aac(6')-Ib'.v1;strA.v1^;strB.v1	-	-	qnrB9.2^	-	mphA	CatB4.v1;catII.2*	-	sul2	tet(A).v1	-	dfrA14.v2*	OXA-1	-	CTX-M-15	-	NDM-1	SHV-11.v1	35Q	-	-	GyrA-83F;GyrA-87A;ParC-80I
KLE_BA8323AA_AS	ERR1795083	Public	L3			Greece			Klebsiella pneumoniae	ST11	pST11-KPC-4	-		1	3	10	9	ybt 15; ICEKp11	-	-	-	-	-	wzi24	KL24	O2	aac(3)-IIa.v1^;aac(6')-Ib'.v1	-	-	-	-	mphA	CatB4.v1	-	-	tet(A).v1	-	dfrA14.v2*	OXA-1	-	CTX-M-15	-	NDM-1	SHV-11.v1	35Q	-	MgrB-60%	GyrA-83F;GyrA-87A;ParC-80I
KLE_FA4006AA_AS	SRR14450019	Public	L2			Colombia		2018	Klebsiella pneumoniae	ST11	-	-		1	2	9	12	ybt 10; ICEKp4	-	-	-	-	-	wzi75	KL105	O2	aac(3)-IId^;strA.v1*;strB.v1*	-	-	qnrB1.v2^	-	-	CatB4.v1	-	sul2	tet(D)	-	dfrA14.v2*	OXA-1;TEM-104?	-	CTX-M-15	-	KPC-3	SHV-11.v1	35Q	-	-	GyrA-83I;ParC-80I
KLE_AA6457AA_AS	ERR1204957	Public	L2			Czechia		2014	Klebsiella pneumoniae	ST11	-	-		1	0	6	12	ybt 10; ICEKp4	-	-	-	-	-	wzi2	KL2	O2	aac(6')-Ib-cr.v2^;aac(6')-Im;aph(2'')-IIa*	-	-	qnrB4	-	-	catA1^;catB3.v2	arr-3	sul1;sul1;sul2	-	-	-	DHA-1;OXA-1	-	-	-	-	SHV-11.v1	35Q	-	-	GyrA-83I;ParC-80I
KLE_AA6517AA_AS	ERR1205028	Public	L3			Poland		2013	Klebsiella pneumoniae	ST11	Other-pCR	-		1	2	8	9	ybt 15; ICEKp11	-	-	-	-	-	wzi24	KL24	O2	aac(6')-Ib'.v1;strA.v1^;strB.v1	-	-	-	-	mphA	-	-	sul2	tet(A).v1	-	dfrA14.v2*	TEM-1D.v1^	-	-	-	NDM-1	SHV-11.v1	35Q	OmpK36GD	-	GyrA-83F;GyrA-87A;ParC-80I
KLE_AA6847AA_AS	ERR1217244	Public	L3			Italy		2013	Klebsiella pneumoniae	ST11	pST11-KPC-4	-		1	2	10	14	ybt 15; ICEKp11	-	-	-	-	-	wzi24	KL24	O2	aac(6')-Ib'.v1;aac(6')-Ib-cr.v2;strA.v1^;strB.v1	-	-	qnrB9.2^	-	mphA	CatB4.v1;catII.2*	-	sul2	tet(A).v1	-	dfrA14.v2*	OXA-1	-	CTX-M-15	-	NDM-1	SHV-11.v1	35Q	-	-	GyrA-83F;GyrA-87A;ParC-80I
KLE_FA0161AA_AS	ERR4987334	Public	L2			Spain	Valencian Community		Klebsiella pneumoniae	ST11	-	-		1	1	9	17	ybt 10; ICEKp4	-	-	-	-	-	wzi75	unknown	O2	aac(3)-IId^;aac(6')-Ib-cr.v2^;aadA2^;aph3-Ia.v1^;armA	-	-	qnrB4	-	mphA;mphE.v2;msrE	catB3.v2	arr-3	sul1	-	-	dfrA12	DHA-1;OXA-1;TEM-1D.v1^	-	CTX-M-3	-	-	SHV-11.v1	35Q	-	-	GyrA-83I;ParC-80I
KLE_AA6933AA_AS	ERR1217330	Public	L2			Italy		2014	Klebsiella pneumoniae	ST11	-	-		1	1	8	13	ybt 10; ICEKp4	-	-	-	-	-	wzi75	KL105	O2	aac(6')-Ib-cr.v2^;aadA2;aph3-Ia.v1^	-	-	qnrB4	-	mphA	catB3.v2	arr-3	sul1;sul1	-	-	-	DHA-1;OXA-1;TEM-1D.v1^	-	CTX-M-15	-	-	SHV-11.v1	35Q	-	-	GyrA-83I;ParC-80I
KLE_CA7914AA_AS	ERR3371961	Public	L2			Argentina			Klebsiella pneumoniae	ST11	Other-pCR	-		0	2	9	14	-	-	-	-	-	-	wzi29	KL106	O2	aac(3)-IV;aadA;aph(4)-Ia;strA.v1;strB.v1	-	-	qnrB19^	-	-	catB3.v2	arr-3	sul1;sul1	tet(B).v2*	-	-	OXA-1	-	CTX-M-2	-	KPC-2	SHV-11.v1	35Q	-	-	GyrA-83I;ParC-80I
KLE_AA6493AA_AS	ERR1205001	Public	L2			Estonia		2013	Klebsiella pneumoniae	ST11	-	-		1	0	8	13	ybt 10; ICEKp4	-	-	-	-	-	wzi75	KL105	O2	aac(6')-Ib-cr.v2^;aadA2;aph3-Ia.v1^	-	-	qnrB4	-	mphA	catA1^;catB3.v2	arr-3	sul1;sul1	-	-	dfrA12	DHA-1;OXA-1	-	-	-	-	SHV-11.v1	35Q	-	-	GyrA-83I;ParC-80I
KLE_DA5577AA_AS	SRR10512964	Public	L2			Canada	Ontario	2016	Klebsiella pneumoniae	ST11	-	-		1	1	8	16	ybt 10; ICEKp4	-	-	-	-	-	wzi75	KL105	O2	aac(3)-IIa.v1^;aac(6')-Ib-cr.v2^;aph3-Ia.v1^;strA.v1^;strB.v1	-	-	qnrB4	-	mphA	-	arr-3	sul1;sul1;sul2	-	-	dfrA14.v2*	DHA-1;OXA-1;TEM-1D.v1^	-	CTX-M-15	-	-	SHV-11.v1	35Q	-	-	GyrA-83I;ParC-80I
KLE_FA7540AA_AS	SRR15197809	Public	L2			Canada	Ontario	2016	Klebsiella pneumoniae	ST11	-	-		1	1	8	16	ybt 10; ICEKp4	-	-	-	-	-	wzi75	KL105	O2	aac(3)-IIa.v1^;aac(6')-Ib-cr.v2^;aph3-Ia.v1^;strA.v1^;strB.v1	-	-	qnrB4	-	mphA	-	arr-3	sul1;sul1;sul2	-	-	dfrA14.v2*	DHA-1;OXA-1;TEM-1D.v1^	-	CTX-M-15	-	-	SHV-11.v1	35Q	-	-	GyrA-83I;ParC-80I
KLE_AA4084AA_AS	ERR459450	Public	L2						Klebsiella pneumoniae	ST11	-	-		0	3	11	13	-	-	-	-	-	-	wzi230	KL81	OL101	aac(6')-Ib'.v1*;aadA*;strA.v1*;strB.v1*	-	-	-	-	mphA	catA1^	-	sul2	tet(A).v1;tet(D)	-	dfrA14.v2*	OXA-9.v1	-	CTX-M-15	-	NDM-1	SHV-11.v1	35Q	-	MgrB-0%	GyrA-83I;ParC-80I
KLE_AA4085AA_AS	ERR459451	Public	L2						Klebsiella pneumoniae	ST11	-	-		0	2	7	11	-	-	-	-	-	-	wzi230	KL81	OL101	aac(6')-Ib'.v1*;aadA*;strA.v1*;strB.v1*	-	-	-	-	-	-	-	sul2	tet(A).v1;tet(D)	-	dfrA14.v2*	OXA-9.v1;TEM-1D.v1^	-	-	-	NDM-1	SHV-11.v1	35Q	-	-	GyrA-83I;ParC-80I
KLE_BA2364AA_AS	ERR559461	Public	L2						Klebsiella pneumoniae	ST11	Other-pCR	-		0	2	10	13	-	-	-	-	-	-	wzi230	KL81	OL101	aac(6')-Ib'.v1*;aadA*;strA.v1*;strB.v1*	-	-	-	-	mphA	catA1^	-	sul2	tet(A).v1;tet(D)	-	dfrA14.v2*	OXA-9.v1	-	CTX-M-15	-	NDM-1	SHV-11.v1	35Q	-	-	GyrA-83I;ParC-80I
KLE_BA7466AA_AS	SRR5666619	Public	L2			United States		2015	Klebsiella pneumoniae	ST11	Other-pCR	-		1	2	8	11	ybt 10; ICEKp4 (truncated)	-	-	-	-	-	wzi75	KL105	O2	aac(6')-Ib-cr.v2^;aadA2;aph3-Ia.v1^	-	-	qnrS1	-	mphA	catB3.v2	arr-3	sul1	-	-	-	OXA-1;TEM-1D.v1^	-	-	-	KPC-3	-	-	-	-	GyrA-83I;ParC-80I
KLE_BA8320AA_AS	ERR1795080	Public	L3			Greece			Klebsiella pneumoniae	ST11	pST11-KPC-4	-		1	2	10	12	ybt 15; ICEKp11	-	-	-	-	-	wzi24	KL24	O2	aac(6')-Ib'.v1;strA.v1^;strB.v1	-	-	-	-	mphA	CatB4.v1	-	sul2	tet(A).v1	-	dfrA14.v2*	OXA-1;TEM-1D.v1^	-	CTX-M-15	-	NDM-1	SHV-11.v1	35Q	-	-	GyrA-83F;GyrA-87A;ParC-80I
KLE_BA8327AA_AS	ERR1795087	Public	L3			Greece			Klebsiella pneumoniae	ST11	Other-pCR	-		1	3	5	3	ybt 15; ICEKp11	-	-	-	-	-	wzi24	KL24	O2	aac(6')-Ib'.v1	-	-	-	-	-	-	-	-	-	-	dfrA14.v2*	-	-	-	-	NDM-1	SHV-11.v1	35Q	-	MgrB-62%	GyrA-83F;GyrA-87A;ParC-80I
KLE_CA8246AA_AS	ERR3372293	Public	L2			Argentina			Klebsiella pneumoniae	ST11	Other-pCR	-		0	2	8	10	-	-	-	-	-	-	wzi202	KL127	OL101	aac(3)-IV;aadA;aph(4)-Ia	-	-	-	-	-	catB3.v2	arr-3	sul1;sul1	-	-	-	OXA-1	-	CTX-M-2	-	KPC-2	SHV-11.v1	35Q	-	-	GyrA-83I;GyrA-87N;ParC-80I
KLE_AA5807AA_AS	ERR1024575	Public	L2			Brazil			Klebsiella pneumoniae	ST11	Other-pCR	-		0	2	8	12	-	-	-	-	-	-	wzi64	KL64	O2	aph(3')-VIa*	-	-	qnrS1	-	-	-	-	sul1;sul1;sul2	tet(A).v1;tet(D)	-	dfrA1.v1	LAP-2;OXA-2	-	CTX-M-2	-	KPC-2	SHV-11.v1	35Q	OmpK35-40%;OmpK36GD	-	GyrA-83I;ParC-80I
KLE_AA5832AA_AS	ERR1024600	Public	L2			Brazil			Klebsiella pneumoniae	ST11	Other-pCR	-		1	2	7	7	ybt 9; ICEKp3	-	-	-	-	-	wzi64	KL64	O2	aph(3')-VIa*	-	-	qnrS1	-	-	-	-	sul1	tet(A).v1	-	dfrA1.v1	LAP-2	-	-	-	KPC-2	SHV-11.v1	35Q	OmpK35-40%;OmpK36GD	-	GyrA-83I;ParC-80I
KLE_BA8319AA_AS	ERR1795079	Public	L3			Greece			Klebsiella pneumoniae	ST11	pST11-KPC-4	-		1	2	10	13	ybt 15; ICEKp11	-	-	-	-	-	wzi24	KL24	O2	aac(3)-IIa.v1^;aac(6')-Ib'.v1;strA.v1^;strB.v1	-	-	-	-	mphA	CatB4.v1	-	sul2	tet(A).v1	-	dfrA14.v2*	OXA-1;TEM-1D.v1^	-	CTX-M-15	-	NDM-1	SHV-11.v1	35Q	-	-	GyrA-83F;GyrA-87A;ParC-80I
KLE_DA3961AA_AS	SRR10294961	Public	L2			Oman		2015	Klebsiella pneumoniae	ST11	Double-pCR	-		1	2	7	12	ybt 14; ICEKp5	-	-	-	-	-	wzi14	KL14	O3	aac(3)-IId^;aadA*;aph(3')-VI;rmtC	-	-	-	-	-	CatB4.v1	-	sul1	-	-	-	CMY-6;OXA-1;TEM-1D.v1^	-	CTX-M-15	-	NDM-1;OXA-232	SHV-11.v1^	35Q	OmpK35-66%	-	GyrA-83I;ParC-80I
KLE_DA3922AA_AS	SRR10295001	Public	L2			Oman		2015	Klebsiella pneumoniae	ST11	Double-pCR	-		1	2	7	12	ybt 14; ICEKp5	-	-	-	-	-	wzi14	KL14	O3	aac(3)-IId^;aadA*;aph(3')-VI;rmtC	-	-	-	-	-	CatB4.v1	-	sul1	-	-	-	CMY-6;OXA-1;TEM-1D.v1^	-	CTX-M-15	-	NDM-1;OXA-232	SHV-11.v1^	35Q	OmpK35-66%	-	GyrA-83I;ParC-80I
KLE_DA3932AA_AS	SRR10294991	Public	L2			Oman		2015	Klebsiella pneumoniae	ST11	Double-pCR	-		1	2	7	12	ybt 14; ICEKp5	-	-	-	-	-	wzi14	KL14	O3	aac(3)-IId^;aadA*;aph(3')-VI;rmtC	-	-	-	-	-	CatB4.v1	-	sul1	-	-	-	CMY-6;OXA-1;TEM-1D.v1^	-	CTX-M-15	-	NDM-1;OXA-232	SHV-11.v1^	35Q	OmpK35-66%	-	GyrA-83I;ParC-80I
KLE_DA4017AA_AS	SRR10294902	Public	L2			Oman		2015	Klebsiella pneumoniae	ST11	Double-pCR	-		1	2	7	12	ybt 14; ICEKp5	-	-	-	-	-	wzi14	KL14	O3	aac(3)-IId^;aadA*;aph(3')-VI;rmtC	-	-	-	-	-	CatB4.v1	-	sul1	-	-	-	CMY-6;OXA-1;TEM-1D.v1^	-	CTX-M-15	-	NDM-1;OXA-232	SHV-11.v1^	35Q	OmpK35-66%	-	GyrA-83I;ParC-80I
KLE_AA7278AA_AS	ERR1228245	Public	L3			Bulgaria		2014	Klebsiella pneumoniae	ST11	Other-pCR	-		1	2	10	15	ybt 15; ICEKp11	-	-	-	-	-	wzi24	KL24	O2	aac(3)-IIa.v1^;aac(6')-Ib-cr.v2*;strA.v1^;strB.v1	-	-	-	-	mphA	CatB4.v1;floR.v2*	-	sul2	tet(A).v1?	-	dfrA14.v2*	CMY-4.v1;OXA-1;TEM-1D.v1^	-	CTX-M-15	-	NDM-1	SHV-11.v1	35Q	-	-	GyrA-83F;GyrA-87A;ParC-80I
KLE_AA5786AA_AS	ERR1024554	Public	L2			Brazil			Klebsiella pneumoniae	ST11	Other-pCR	-		0	2	7	11	-	-	-	-	-	-	wzi64	KL64	O2	-	-	-	qnrS1	-	-	-	-	sul1;sul1;sul2	tet(A).v1;tet(D)	-	dfrA1.v1	LAP-2;OXA-2	-	CTX-M-2	-	KPC-2	SHV-11.v1	35Q	OmpK35-40%;OmpK36GD	-	GyrA-83I;ParC-80I
KLE_FA0432AA_AS	SRR13356590	Public	L2			France		2016	Klebsiella pneumoniae	ST11	-	-		1	0	7	14	ybt 10; ICEKp4	-	-	-	-	-	wzi75	KL105	O2	aac(3)-IV^;aac(6')-Ib-cr.v2^;aadA2;aph(4)-Ia	-	-	qnrB4	-	mphA	catB3.v2;floR.v1*	arr-3	sul1;sul1;sul2	-	-	-	DHA-1;OXA-1	-	-	-	-	SHV-11.v1	35Q	-	-	GyrA-83I;ParC-80I
KLE_DA4559AA_AS	SRR10376989	Public	L2			United States		2016	Klebsiella pneumoniae	ST11	Other-pCR	-		1	2	8	10	ybt 10; ICEKp4 (truncated)	-	-	-	-	-	wzi75	KL105	O2	aac(6')-Ib-cr.v2^;aadA2;aph3-Ia.v1^	-	-	-	-	mphA	catB3.v2	arr-3	sul1	-	-	-	OXA-1;TEM-1D.v1^	-	-	-	KPC-3	SHV-11.v1	35Q	-	-	GyrA-83I;ParC-80I
KLE_DA9079AA_AS	ERR3712885	Public	L3			Netherlands			Klebsiella pneumoniae	ST11	Other-pCR	-		1	2	8	10	ybt 16; ICEKp12	-	-	-	-	-	wzi24	KL24	O2	aac(3)-IId^;aac(6')-Ib3*;rmtC	-	-	-	-	mphA	CatB4.v1?	-	sul1	-	-	-	CMY-6;OXA-1	-	CTX-M-15	-	NDM-1	SHV-11.v1	35Q	OmpK35-40%	-	GyrA-83F;GyrA-87A;ParC-80I
KLE_BA3468AA_AS	SRR4414009	Public	L2			United States		2015	Klebsiella pneumoniae	ST11	Other-pCR	-		1	2	8	11	ybt 10; ICEKp4 (truncated)	-	-	-	-	-	wzi75	KL105	O2	aac(6')-Ib-cr.v2^;aadA2;aph3-Ia.v1^	-	-	qnrS1	-	mphA	catB3.v2	arr-3	sul1	-	-	-	OXA-1;TEM-1D.v1^	-	-	-	KPC-3	SHV-11.v1	35Q	-	-	GyrA-83I;ParC-80I
KLE_FA0436AA_AS	SRR13356586	Public	L2			France		2012	Klebsiella pneumoniae	ST11	-	-		1	0	7	10	ybt 10; ICEKp4	-	-	-	-	-	wzi75	KL105	O2	aac(6')-Ib-cr.v2^;aph3-Ia.v1^	-	-	qnrB4	-	mphA	catB3.v2	arr-3	sul1;sul1	-	-	-	DHA-1;OXA-1	-	-	-	-	SHV-11.v1	35Q	-	-	GyrA-83I;ParC-80I
KLE_CA0806AA_AS	ERR2719288	Public	L2			United Kingdom			Klebsiella pneumoniae	ST11	-	-		1	1	10	13	ybt 10; ICEKp4	-	-	-	-	-	wzi75	KL105	O2	aac(3)-IIa.v1^;aac(6')-Ib-cr.v2^	-	-	qnrB4	-	mphA	catB3.v2	arr-3	sul1;sul1	tet(A).v1	-	dfrA14.v2*	DHA-1;OXA-1	-	CTX-M-15	-	-	SHV-11.v1	35Q	-	-	GyrA-83I;ParC-80I
KLE_AA9097AA_AS	ERR1415611	Public	L2			Romania		2014	Klebsiella pneumoniae	ST11	-	-		1	0	8	10	ybt 10; ICEKp4	-	-	-	-	-	wzi75	KL105	O2	aac(6')-Ib-cr.v2^;aadA2	-	-	qnrB4	-	mphA	catB3.v2	arr-3	sul1	tet(A).v1	-	-	DHA-1;OXA-1	-	-	-	-	SHV-11.v1	35Q	-	-	GyrA-83I;ParC-80I
KLE_AA7449AA_AS	ERR1228391	Public	L2			Spain		2014	Klebsiella pneumoniae	ST11	Double-pCR	-		0	2	10	17	-	-	-	-	-	-	wzi75	KL105	O2	aac(6')-Ib4^;aadA1.v1^;aadA2;rmtC	-	-	qnrB4	-	mphA	catA1^;catB2.v1;catB3.v2	arr-3	sul1	tet(A).v1	-	dfrB1	DHA-1;OXA-1	-	-	-	NDM-1;VIM-1	SHV-11.v1	35Q	-	-	GyrA-83I;ParC-80I
KLE_AA8592AA_AS	ERR1334741	Public	L2			Slovakia		2014	Klebsiella pneumoniae	ST11	-	-		1	0	6	14	ybt 10; ICEKp4	-	-	-	-	-	wzi75	KL105	O2	aac(6')-Ib'.v1*;aadA*;aadA2	-	-	qnrB4	-	-	CatB4.v1?;catA1^	-	sul1;sul1	-	-	dfrA12;dfrA14.v2*	DHA-1;OXA-1;OXA-9.v1;TEM-1D.v1^	-	-	-	-	SHV-11.v1	35Q	-	-	GyrA-83I;ParC-80I
KLE_AA7621AA_AS	ERR1289747	Public	L3			Greece		2014	Klebsiella pneumoniae	ST11	pST11-KPC-4	-		1	2	10	13	ybt 15; ICEKp11	-	-	-	-	-	wzi24	KL24	O2	aac(3)-IIa.v1^;aac(6')-Ib'.v1;strA.v1^;strB.v1	-	-	-	-	mphA	CatB4.v1	-	sul2	tet(A).v1	-	dfrA14.v2*	OXA-1;TEM-1D.v1^	-	CTX-M-15	-	NDM-1	SHV-11.v1	35Q	-	-	GyrA-83F;GyrA-87A;ParC-80I
KLE_BA2356AA_AS	ERR486777	Public	L2			United Kingdom		2006	Klebsiella pneumoniae	ST11	-	-		0	1	8	13	-	-	-	-	-	-	wzi177	KL125	O3	aac(3)-IId^;aac(6')-Ib-cr.v2;aph3-Ia.v1^	-	-	-	-	mphA	CatB4.v1	-	-	tet(A).v1;tet(D)	-	dfrA14.v2*	OXA-1;TEM-1D.v1^;TEM-1D.v1^	-	CTX-M-15;SHV-12^	-	-	-	238S;240K;35Q	OmpK35-70%	-	GyrA-83I;ParC-80I
KLE_AA5791AA_AS	ERR1024559	Public	L2			Brazil			Klebsiella pneumoniae	ST11	Other-pCR	-		0	2	7	11	-	-	-	-	-	-	wzi64	KL64	O2	-	-	-	qnrS1	-	-	-	-	sul1;sul1;sul2	tet(A).v1;tet(D)	-	dfrA1.v1	LAP-2;OXA-2	-	CTX-M-2	-	KPC-2	SHV-11.v1	35Q	OmpK35-40%;OmpK36GD	-	GyrA-83I;ParC-80I
KLE_DA9513AA_AS	ERR3713195	Public	L3						Klebsiella pneumoniae	ST11	Other-pCR	-		1	3	8	7	ybt 15; ICEKp11	-	-	-	-	-	wzi24	KL24	O2	aac(6')-Ib-cr.v2;strA.v1^	-	-	-	-	-	CatB4.v1	-	sul2	-	-	dfrA14.v2*	OXA-1	-	-	-	NDM-1	SHV-11.v1	35Q	-	MgrB-60%	GyrA-83F;GyrA-87A;ParC-80I
KLE_CA7812AA_AS	ERR3371859	Public	L2			Argentina			Klebsiella pneumoniae	ST11	pST11-KPC-5	-		0	2	9	12	-	-	-	-	-	-	wzi64	KL64	O2	aac(3)-IIa.v1;aadA2^;aph3-Ia.v1^	-	-	qnrB2.v1^	-	mphA	catA1^	-	sul1	-	-	dfrA12	OXA-2;TEM-1D.v1^	-	CTX-M-2	-	KPC-2	SHV-11.v1	35Q	OmpK35-41%	-	GyrA-83I;ParC-80I
KLE_CA7805AA_AS	ERR3371852	Public	L2			Argentina			Klebsiella pneumoniae	ST11	Other-pCR	-		0	2	9	12	-	-	-	-	-	-	wzi64	KL64	O2	aac(3)-IIa.v1;aadA2^;aph3-Ia.v1^	-	-	qnrB2.v1^	-	mphA	catA1^	-	sul1	-	-	dfrA12	OXA-2;TEM-1D.v1^	-	CTX-M-2	-	KPC-2	SHV-11.v1	35Q	OmpK35-41%	-	GyrA-83I;ParC-80I
KLE_AA0613AA_AS	ERR1541559	Public	L2			Czechia		2014	Klebsiella pneumoniae	ST11	-	-		1	0	6	10	ybt 10; ICEKp4	-	-	-	-	-	wzi2	KL2	O2	aac(6')-Ib-cr.v2^	-	-	qnrB4	-	-	catA1^;catB3.v2	arr-3	sul1;sul1;sul2	-	-	-	DHA-1;OXA-1	-	-	-	-	SHV-11.v1	35Q	-	-	GyrA-83I;ParC-80I
KLE_CA7948AA_AS	ERR3371995	Public	L2			Argentina			Klebsiella pneumoniae	ST11	-	-		0	1	7	10	-	-	-	-	-	-	wzi39	KL39	O3	aac(6')-Ib'.v1*;aadA*;aph3-Ia.v1^	-	-	-	-	mphA*	-	-	sul1	-	-	dfrA16.v2	OXA-9.v1;TEM-1D.v1^	-	CTX-M-2;OXA-163	-	-	SHV-11.v1	35Q	OmpK35-27%	-	GyrA-83I;GyrA-87N;ParC-80I
KLE_CA6667AA_AS	ERR3144686	Public	L2			Central_America			Klebsiella pneumoniae	ST11	-	-		1	1	8	14	ybt 10; ICEKp4	-	-	-	-	-	wzi75	KL105	O2	aac(3)-IId^;aac(6')-Ib-cr.v2;aadA2;strA.v1*;strB.v1*	-	-	-	-	-	CatB4.v1;catII.2*	-	sul1;sul2	tet(D)	-	dfrA14.v2*	OXA-1;TEM-1D.v1^	-	CTX-M-15	-	-	SHV-11.v1	35Q	-	-	GyrA-83I;ParC-80I
KLE_CA6691AA_AS	ERR3144710	Public	L2			Central_America			Klebsiella pneumoniae	ST11	-	-		1	1	7	9	ybt 10; ICEKp4	-	-	-	-	-	wzi75	KL105	O2	aac(3)-IIa.v1^;aac(6')-Ib-cr.v2;aadA2	-	-	qnrB1.v2^	-	-	CatB4.v1	-	sul1	-	-	dfrA14.v2*	OXA-1	-	CTX-M-15	-	-	SHV-11.v1	35Q	-	-	GyrA-83I;ParC-80I
KLE_CA6738AA_AS	ERR3144757	Public	L2			Central_America			Klebsiella pneumoniae	ST11	-	-		1	1	7	8	ybt 10; ICEKp4 (truncated)	-	-	-	-	-	wzi75	KL105	O2	aac(6')-Ib-cr.v2;aadA2	-	-	qnrB1.v2^	-	-	CatB4.v1	-	sul1	-	-	dfrA14.v2*	OXA-1	-	CTX-M-15	-	-	SHV-11.v1	35Q	-	-	GyrA-83I;ParC-80I
KLE_CA6676AA_AS	ERR3144695	Public	L2			Central_America			Klebsiella pneumoniae	ST11	-	-		1	1	8	14	ybt 10; ICEKp4	-	-	-	-	-	wzi75	KL105	O2	aac(3)-IId^;aac(6')-Ib-cr.v2;aadA2;strA.v1*;strB.v1*	-	-	-	-	-	CatB4.v1;catII.2*	-	sul1;sul2	tet(D)	-	dfrA14.v2*	OXA-1;TEM-1D.v1^	-	CTX-M-15	-	-	SHV-11.v1	35Q	-	-	GyrA-83I;ParC-80I
KLE_CA6700AA_AS	ERR3144719	Public	L2			Central_America			Klebsiella pneumoniae	ST11	-	-		1	1	8	14	ybt 10; ICEKp4	-	-	-	-	-	wzi75	KL105	O2	aac(3)-IId^;aac(6')-Ib-cr.v2;aadA2;strA.v1*;strB.v1*	-	-	-	-	-	CatB4.v1;catII.2*	-	sul1;sul2	tet(D)	-	dfrA14.v2*	OXA-1;TEM-1D.v1^	-	CTX-M-15	-	-	SHV-11.v1	35Q	-	-	GyrA-83I;ParC-80I
KLE_BA9009AA_AS	SRR6710666	Public	L2			United States	Michigan	2015	Klebsiella pneumoniae	ST11	pST11-KPC-4	-		2	2	5	4	ybt 17; ICEKp10	clb 3	-	-	-	-	wzi27	KL27	O2	-	-	-	-	-	-	-	-	sul3	-	-	-	TEM-1D.v1^	-	CTX-M-15	-	KPC-2	SHV-11.v1	35Q	-	-	GyrA-83I;GyrA-87Y;ParC-80I
KLE_BA9018AA_AS	SRR6711483	Public	L2			United States	Michigan	2015	Klebsiella pneumoniae	ST11	pST11-KPC-4	-		2	2	8	9	ybt 17; ICEKp10	clb 3	-	-	-	-	wzi27	KL27	O2	aadA2^;aph3-Ia.v1^	-	-	-	-	mphA	-	-	sul1;sul3	-	-	dfrA12	TEM-1D.v1^	-	CTX-M-15	-	KPC-2	SHV-11.v1	35Q	-	-	GyrA-83I;GyrA-87Y;ParC-80I
KLE_DA4575AA_AS	SRR10376964	Public	L3			United States		2016	Klebsiella pneumoniae	ST11	pST11-KPC-4	-		1	2	5	4	ybt 15; ICEKp11	-	-	-	-	-	wzi24	KL24	O2	aac(6')-Ib'.v1	-	-	-	-	mphA	-	-	-	tet(A).v1	-	-	-	-	-	-	NDM-1	SHV-11.v1	35Q	-	-	GyrA-83F;GyrA-87A;ParC-80I
KLE_EA5364AA_AS	SRR12509404	Public	L2			United States	Wyoming	2016	Klebsiella pneumoniae	ST11	Other-pCR	-		2	2	8	12	ybt 17; ICEKp10	clb 3	-	-	-	-	wzi27	KL27	O2	aac(6')-Ib-cr.v2;aadA2^;ant(2'')-Ia;aph3-Ia.v1^	-	-	-	-	mphA;mphE.v2;msrE	catB3.v2	-	-	-	-	dfrA12	OXA-1	-	CTX-M-15	-	KPC-2	SHV-11.v1	35Q	-	-	GyrA-83I;GyrA-87Y;ParC-80I
KLE_AA7351AA_AS	ERR1228343	Public	L3						Klebsiella pneumoniae	ST11	Other-pCR	-		1	2	5	7	ybt 10; ICEKp4	-	-	-	-	-	wzi24	KL24	O2	aac(3)-IIa.v1^;aac(6')-Ib-cr.v2	-	-	qnrB1.v1	-	-	CatB4.v1;catA1^	-	-	-	-	-	OXA-1	-	-	-	OXA-48	SHV-11.v1	35Q	OmpK35-40%	-	GyrA-83F;GyrA-87A;ParC-80I
KLE_FA7749AA_AS	SRR13195679	Public	L2			United States		2020	Klebsiella pneumoniae	ST11	Other-pCR	-		1	2	10	11	ybt 10; ICEKp4	-	-	-	-	-	wzi75	KL105	O2	aac(3)-IIa.v1^;aac(6')-Ib-cr.v2^;aadA2	-	-	-	-	mphA	-	arr-3	sul1	tet(A).v1	-	dfrA14.v2*	OXA-1	-	CTX-M-15	-	OXA-48	SHV-11.v1	35Q	-	-	GyrA-83I;ParC-80I
KLE_BA2919AA_AS	SRR4065642	Public	L2			United States		2014	Klebsiella pneumoniae	ST11	Other-pCR	-		1	2	5	5	ybt 10; ICEKp4 (truncated)	-	-	-	-	-	wzi75	KL105	O2	aadA2	-	-	qnrS1	-	-	-	-	sul1	-	-	-	TEM-1D.v1^	-	-	-	KPC-3	SHV-11.v1	35Q	-	-	GyrA-83I;ParC-80I
KLE_BA7609AA_AS	SRR5666410	Public	L2			United States		2014	Klebsiella pneumoniae	ST11	Other-pCR	-		1	2	5	5	ybt 10; ICEKp4 (truncated)	-	-	-	-	-	wzi75	KL105	O2	aadA2	-	-	qnrS1	-	-	-	-	sul1	-	-	-	TEM-1D.v1^	-	-	-	KPC-3	SHV-11.v1	35Q	-	-	GyrA-83I;ParC-80I
KLE_DA5553AA_AS	SRR10500279	Public	L2			Canada	Ontario	2014	Klebsiella pneumoniae	ST11	-	-		1	1	9	18	ybt 10; ICEKp4	-	-	-	-	-	wzi75	KL105	O2	aac(3)-IIa.v1^;aac(6')-Ib-cr.v2^;aph3-Ia.v1^;strA.v1^;strB.v1	-	-	qnrB1.v2^;qnrB4	-	mphA	catB3.v2	arr-3	sul1;sul1;sul2	-	-	dfrA14.v2*	DHA-1;OXA-1;TEM-1D.v1^	-	CTX-M-15	-	-	SHV-11.v1	35Q	-	-	GyrA-83I;ParC-80I
KLE_FA0444AA_AS	SRR13356578	Public	L2			France		2016	Klebsiella pneumoniae	ST11	-	-		1	0	7	14	ybt 10; ICEKp4	-	-	-	-	-	wzi75	KL105	O2	aac(3)-IV^;aac(6')-Ib-cr.v2^;aadA2;aph(4)-Ia	-	-	qnrB4	-	mphA	catB3.v2;floR.v1*	arr-3	sul1;sul1;sul2	-	-	-	DHA-1;OXA-1	-	-	-	-	SHV-11.v1	35Q	-	-	GyrA-83I;ParC-80I
KLE_FA0402AA_AS	SRR13356620	Public	L2			France		2014	Klebsiella pneumoniae	ST11	-	-		1	0	8	14	ybt 10; ICEKp4?	-	-	-	-	-	wzi75	KL105	O2	aac(3)-IV^;aac(6')-Ib-cr.v2^;aadA2;aph(4)-Ia	-	-	qnrB4	-	mphA	catB3.v2	arr-3	sul1;sul1;sul2	-	-	dfrA12	DHA-1;OXA-1	-	-	-	-	SHV-11.v1	35Q	-	-	GyrA-83I;ParC-80I
KLE_BA7198AA_AS	ERR1852931	Public	L2			Philippines			Klebsiella pneumoniae	ST11	-	-		1	0	8	13	ybt 10; ICEKp4	-	-	-	-	-	wzi75	KL105	O2	aac(6')-Ib-cr.v2^;aadA2;strA.v1;strB.v1	-	-	qnrB4	-	mphA	catB3.v2	arr-3	sul1;sul1	tet(A).v1	-	-	DHA-1;OXA-1	-	-	-	-	SHV-11.v1	35Q	-	-	GyrA-83I;ParC-80I
KLE_AA6341AA_AS	ERR1204832	Public	L2			Estonia		2013	Klebsiella pneumoniae	ST11	-	-		1	1	7	9	ybt 10; ICEKp4	-	-	-	-	-	wzi75	KL105	O2	aac(3)-IIa.v1^;aac(6')-Ib-cr.v2;aadA2	-	-	-	-	-	CatB4.v1	arr-3	sul1	-	-	-	OXA-1;TEM-1D.v1	-	CTX-M-15	-	-	SHV-11.v1	35Q	-	-	GyrA-83I;ParC-80I
KLE_CA6698AA_AS	ERR3144717	Public	L2			Central_America			Klebsiella pneumoniae	ST11	-	-		1	1	8	13	ybt 10; ICEKp4	-	-	-	-	-	wzi75	KL105	O2	aac(3)-IIa.v1^;aac(6')-Ib-cr.v2^;aph3-Ia.v1^;strA.v1^;strB.v1	-	-	qnrB1.v2^	-	mphA	CatB4.v1	-	sul2	-	-	dfrA14.v2*	OXA-1;TEM-1D.v1^	-	CTX-M-15	-	-	SHV-11.v1	35Q	-	-	GyrA-83I;ParC-80I
KLE_FA0391AA_AS	SRR13356631	Public	L2			France		2014	Klebsiella pneumoniae	ST11	-	-		1	0	8	11	ybt 10; ICEKp4? (truncated)	-	-	-	-	-	wzi75	KL105	O2	aac(6')-Ib-cr.v2^;aadA2	-	-	qnrB4	-	mphA	catB3.v2	arr-3	sul1;sul1	tet(A).v1	-	-	DHA-1;OXA-1	-	-	-	-	SHV-11.v1	35Q	-	-	GyrA-83I;ParC-80I
KLE_AA9464AA_AS	ERR1516179	Public	L2			Spain			Klebsiella pneumoniae	ST11	-	-		0	1	8	13	-	-	-	-	-	-	wzi243	KL13	O3	aac(3)-IV;aac(3)-VIa*;aadA?;aph(3')-IIa;aph(4)-Ia	-	-	-	-	mphA	catA1^;cmlA1*	-	sul1;sul3	tet(A).v1	-	dfrA12	-	-	CTX-M-1	-	-	-	-	-	-	GyrA-83I;GyrA-87G;ParC-80I
KLE_CA6744AA_AS	ERR3144763	Public	L2			Central_America			Klebsiella pneumoniae	ST11	-	-		1	1	7	11	ybt 10; ICEKp4	-	-	-	-	-	wzi75	KL105	O2	aac(3)-IIa.v1^;aac(6')-Ib-cr.v2;strA.v1^;strB.v1	-	-	qnrB1.v2^	-	-	CatB4.v1	-	sul2	-	-	dfrA14.v2*	OXA-1;TEM-1D.v1^	-	CTX-M-15	-	-	SHV-11.v1	35Q	-	-	GyrA-83I;ParC-80I
KLE_AA6623AA_AS	ERR1216982	Public	L2			Germany		2014	Klebsiella pneumoniae	ST11	-	-		1	0	8	12	ybt 10; ICEKp4	-	-	-	-	-	wzi75	KL105	O2	aac(6')-Ib-cr.v2^;aadA2^;aph3-Ia.v1^	-	-	qnrB4	-	mphA	catA1^;catB3.v2	arr-3	sul1	-	-	dfrA12	DHA-1;OXA-1	-	-	-	-	SHV-11.v1	35Q	-	-	GyrA-83I;ParC-80I
KLE_AA7671AA_AS	ERR1289774	Public	L3			Greece		2014	Klebsiella pneumoniae	ST11	pST11-KPC-4	-		1	2	10	13	ybt 15; ICEKp11	-	-	-	-	-	wzi24	KL24	O2	aac(3)-IIa.v1^;aac(6')-Ib'.v1;strA.v1^;strB.v1	-	-	-	-	mphA	CatB4.v1	-	sul2	tet(A).v1	-	dfrA14.v2*	OXA-1;TEM-1D.v1^	-	CTX-M-15	-	NDM-1	SHV-11.v1	35Q	-	-	GyrA-83F;GyrA-87A;ParC-80I
KLE_CA6592AA_AS	ERR3144611	Public	L2			Central_America			Klebsiella pneumoniae	ST11	-	-		1	1	7	11	ybt 10; ICEKp4 (truncated)	-	-	-	-	-	wzi75	KL105	O2	aac(3)-IIa.v1^;aac(6')-Ib-cr.v2^;aph3-Ia.v1^;strA.v1^;strB.v1	-	-	-	-	mphA	CatB4.v1	-	sul2	-	-	-	OXA-1;TEM-1D.v1^	-	CTX-M-15	-	-	SHV-11.v1	35Q	-	-	GyrA-83I;ParC-80I
KLE_AA8907AA_AS	ERR1415466	Public	L2			Romania		2014	Klebsiella pneumoniae	ST11	Other-pCR	-		0	2	9	13	-	-	-	-	-	-	wzi50	KL15	O4	aac(6')-Ib-cr.v2^;aph3-Ia.v1^	-	-	qnrB4	-	mphA	catA1^;catB3.v2	arr-3	sul1;sul1	tet(A).v1	-	-	DHA-1;OXA-1*	-	-	-	OXA-48	SHV-11.v1	35Q	OmpK35-40%	-	GyrA-83I;ParC-80I
KLE_AA0603AA_AS	ERR1541549	Public	L2			Slovakia		2013	Klebsiella pneumoniae	ST11	-	-		1	1	7	16	ybt 10; ICEKp4	-	-	-	-	-	wzi75	KL105	O2	aac(3)-IIa.v1^;aac(6')-Ib'.v1;aadA*;aadA2^	-	-	qnrB4	-	-	CatB4.v1;catA1^	-	sul1;sul1	-	-	dfrA12;dfrA14.v2*	DHA-1;OXA-1;OXA-9.v1;TEM-1D.v1^	-	CTX-M-15	-	-	SHV-11.v1	35Q	OmpK36-7%	-	GyrA-83I;ParC-80I
KLE_FA3759AA_AS	SRR14450261	Public	L2			United States		2017	Klebsiella pneumoniae	ST11	-	-		2	1	6	6	ybt 17; ICEKp10	clb 3	-	-	-	-	wzi27	KL27	O2	aadA2^	-	-	-	-	mphA	-	-	sul1;sul3	-	-	dfrA12	-	-	CTX-M-15	-	-	SHV-11.v1	35Q	OmpK36-71%	-	GyrA-83I;GyrA-87Y;ParC-80I
KLE_AA6453AA_AS	ERR1204953	Public	L3			Czechia			Klebsiella pneumoniae	ST11	-	-		0	1	8	12	-	-	-	-	-	-	wzi24	KL24	O2	aac(3)-IIa.v1^;aac(6')-Ib-cr.v2;strA.v1;strB.v1	-	-	-	-	-	CatB4.v1;catA1^	-	sul1	tet(D)	-	dfrA22*	OXA-1;TEM-1D.v1^	-	CTX-M-15	-	-	SHV-11.v1	35Q	OmpK36-46%	-	GyrA-83F;GyrA-87A;ParC-80I
KLE_AA6448AA_AS	ERR1204948	Public	L3			Czechia		2013	Klebsiella pneumoniae	ST11	-	-		0	0	3	2	-	-	-	-	-	-	wzi24	KL24	O2	-	-	-	-	-	-	CatB4.v1	-	-	tet(D)	-	-	-	-	-	-	-	SHV-11.v1	35Q	-	-	GyrA-83F;GyrA-87A;ParC-80I
KLE_AA6488AA_AS	ERR1204995	Public	L3			Czechia			Klebsiella pneumoniae	ST11	-	-		0	0	3	2	-	-	-	-	-	-	wzi24	KL24	O2	-	-	-	-	-	-	CatB4.v1	-	-	tet(D)	-	-	-	-	-	-	-	SHV-11.v1	35Q	-	-	GyrA-83F;GyrA-87A;ParC-80I
KLE_DA9029AA_AS	ERR3712787	Public	L3			Netherlands			Klebsiella pneumoniae	ST11	Other-pCR	-		1	2	6	5	ybt 15; ICEKp11	-	-	-	-	-	wzi24	KL24	O2	-	-	-	-	-	-	CatB4.v1	-	-	-	-	dfrA14.v2*	OXA-1	-	CTX-M-15	-	NDM-1	SHV-11.v1	35Q	-	-	GyrA-83F;GyrA-87A;ParC-80I
KLE_FA4591AA_AS	ERR5685463	Public	L3			Pakistan		2015	Klebsiella pneumoniae	ST11	pST11-KPC-4	-		1	2	6	7	ybt 16; ICEKp12	-	-	-	-	-	wzi24	KL24	O2	aac(3)-IId^;aac(6')-Ib3^;rmtC	-	-	-	-	-	-	-	sul1	-	-	-	CMY-6	-	CTX-M-15	-	NDM-7	SHV-11.v1	35Q	OmpK35-40%	-	GyrA-83F;GyrA-87A;ParC-80I
KLE_AA7349AA_AS	ERR1228342	Public	L3						Klebsiella pneumoniae	ST11	-	-		1	1	6	5	ybt 10; ICEKp4	-	-	-	-	-	wzi24	KL24	O2	aadA2^	-	-	-	-	-	catA1^	-	sul1	-	-	dfrA12	-	-	CTX-M-15	-	-	SHV-11.v1	35Q	OmpK35-40%	-	GyrA-83F;GyrA-87A;ParC-80I
KLE_AA9503AA_AS	ERR1516218	Public	L2			Spain			Klebsiella pneumoniae	ST11	-	-		0	1	7	11	-	-	-	-	-	-	wzi243	KL13	O3	aadA2;aadA^;aph(4)-Ia	-	-	qnrS1	-	mphA	catA1^;cmlA1*	-	sul1;sul3	-	-	dfrA12	-	-	CTX-M-1	-	-	SHV-11.v1	35Q	OmpK35-75%	-	GyrA-83I;ParC-80I
KLE_CA9006AA_AS	ERR3424813	Public	L2			Argentina			Klebsiella pneumoniae	ST11	-	-		0	1	9	13	-	-	-	-	-	-	wzi64	KL64	O2	aac(3)-IIa.v1^;aac(6')-Ib-cr.v2;aadA2^;aph3-Ia.v1^	-	-	-	-	mphA	catA1^	-	sul1;sul2	tet(A).v1	-	dfrA12	OXA-1;TEM-1D.v1^	-	CTX-M-15	-	-	SHV-11.v1	35Q	OmpK35-40%	-	GyrA-83I;ParC-80I
KLE_AA6498AA_AS	ERR1205009	Public	L2			Estonia		2013	Klebsiella pneumoniae	ST11	-	-		1	0	8	12	ybt 10; ICEKp4	-	-	-	-	-	wzi75	KL105	O2	aac(6')-Ib-cr.v2^;aadA2;aph3-Ia.v1^	-	-	qnrB4	-	mphA	catA1^;catB3.v2	arr-3	sul1	-	-	dfrA12	DHA-1;OXA-1	-	-	-	-	SHV-11.v1	35Q	-	-	GyrA-83I;ParC-80I
KLE_BA7492AA_AS	SRR5666587	Public	L2			United States		2015	Klebsiella pneumoniae	ST11	Other-pCR	-		1	2	8	11	ybt 10; ICEKp4 (truncated)	-	-	-	-	-	wzi75	KL105	O2	aac(6')-Ib-cr.v2^;aadA2;aph3-Ia.v1^	-	-	qnrS1	-	mphA	catB3.v2	arr-3	sul1	-	-	-	OXA-1;TEM-1D.v1^	-	-	-	KPC-3	SHV-11.v1	35Q	-	-	GyrA-83I;ParC-80I
KLE_CA8238AA_AS	ERR3372285	Public	L2			Argentina			Klebsiella pneumoniae	ST11	pST11-KPC-4	-		0	2	6	10	-	-	-	-	-	-	wzi202	KL127	OL101	aac(3)-IV;aac(6')-Ib'.v1;aadA^;aph(4)-Ia;aph3-Ia.v1^	-	-	qnrB19^	-	-	cmlA1*	-	sul3	-	-	-	TEM-1D.v1^	-	-	-	KPC-2	SHV-11.v1	35Q	-	-	GyrA-83I;ParC-80I
KLE_AA0751AA_AS	ERR264536	Public	L3			Spain		2012	Klebsiella pneumoniae	ST11	Other-pCR	-		1	2	7	11	ybt 10; ICEKp4	-	-	-	-	-	wzi24	KL24	O2	aac(6')-Ib-cr.v2;strA.v1^;strB.v1	-	-	qnrB1.v1	-	-	CatB4.v1?;catII.2*	-	sul2	-	-	-	OXA-1;TEM-1D.v1^	-	CTX-M-15	-	OXA-245	SHV-11.v1	35Q	-	-	GyrA-83F;GyrA-87A;ParC-80I
KLE_BA0208AA_AS	ERR264539	Public	L3			Spain		2012	Klebsiella pneumoniae	ST11	Other-pCR	-		1	2	7	11	ybt 10; ICEKp4	-	-	-	-	-	wzi24	KL24	O2	aac(6')-Ib-cr.v2;strA.v1^;strB.v1	-	-	qnrB1.v1	-	-	CatB4.v1?;catII.2*	-	sul2	-	-	-	OXA-1;TEM-1D.v1^	-	CTX-M-15	-	OXA-245	SHV-11.v1	35Q	-	-	GyrA-83F;GyrA-87A;ParC-80I
KLE_BA0204AA_AS	ERR264528	Public	L3			Spain		2011	Klebsiella pneumoniae	ST11	Other-pCR	-		1	2	7	11	ybt 10; ICEKp4	-	-	-	-	-	wzi24	KL24	O2	aac(6')-Ib-cr.v2;strA.v1^;strB.v1	-	-	qnrB1.v1	-	-	CatB4.v1?;catII.2*	-	sul2	-	-	-	OXA-1;TEM-1D.v1^	-	CTX-M-15	-	OXA-48	SHV-11.v1	35Q	-	-	GyrA-83F;GyrA-87A;ParC-80I
KLE_BA0206AA_AS	ERR264537	Public	L3			Spain		2012	Klebsiella pneumoniae	ST11	Other-pCR	-		1	2	7	11	ybt 10; ICEKp4	-	-	-	-	-	wzi24	KL24	O2	aac(6')-Ib-cr.v2;strA.v1^;strB.v1	-	-	qnrB1.v1	-	-	CatB4.v1?;catII.2*	-	sul2	-	-	-	OXA-1;TEM-1D.v1^	-	CTX-M-15	-	OXA-245	SHV-11.v1	35Q	-	-	GyrA-83F;GyrA-87A;ParC-80I
KLE_BA0209AA_AS	ERR264541	Public	L3			Spain		2012	Klebsiella pneumoniae	ST11	Other-pCR	-		1	2	7	11	ybt 10; ICEKp4	-	-	-	-	-	wzi24	KL24	O2	aac(6')-Ib-cr.v2;strA.v1^;strB.v1	-	-	qnrB1.v1	-	-	CatB4.v1?;catII.2*	-	sul2	-	-	-	OXA-1;TEM-1D.v1^	-	CTX-M-15	-	OXA-245	SHV-11.v1	35Q	-	-	GyrA-83F;GyrA-87A;ParC-80I
KLE_BA0746AA_AS	ERR298795	Public	L3			Spain		2012	Klebsiella pneumoniae	ST11	Other-pCR	-		1	2	7	11	ybt 10; ICEKp4	-	-	-	-	-	wzi24	KL24	O2	aac(6')-Ib-cr.v2;strA.v1^;strB.v1	-	-	qnrB1.v1	-	-	CatB4.v1?;catII.2*	-	sul2	-	-	-	OXA-1;TEM-1D.v1^	-	CTX-M-15	-	OXA-245	SHV-11.v1	35Q	-	-	GyrA-83F;GyrA-87A;ParC-80I
KLE_AA0611AA_AS	ERR1541557	Public	L3			Czechia		2013	Klebsiella pneumoniae	ST11	-	-		0	1	8	10	-	-	-	-	-	-	wzi24	KL24	O2	aac(3)-IIa.v1^;aac(6')-Ib-cr.v2;strB.v1	-	-	-	-	-	CatB4.v1	-	sul1	tet(D)	-	dfrA22*	OXA-1;TEM-1D.v1^	-	CTX-M-15	-	-	SHV-1^	-	-	-	GyrA-83F;GyrA-87A;ParC-80I
KLE_DA9510AA_AS	ERR3713181	Public	L3						Klebsiella pneumoniae	ST11	Other-pCR	-		1	3	8	7	ybt 15; ICEKp11	-	-	-	-	-	wzi24	KL24	O2	aac(6')-Ib-cr.v2;strA.v1^	-	-	-	-	-	CatB4.v1	-	sul2	-	-	dfrA14.v2*	OXA-1	-	-	-	NDM-1	SHV-11.v1	35Q	-	MgrB-60%	GyrA-83F;GyrA-87A;ParC-80I
KLE_DA9440AA_AS	ERR3713048	Public	L3			Netherlands			Klebsiella pneumoniae	ST11	Other-pCR	-		1	3	8	7	ybt 15; ICEKp11	-	-	-	-	-	wzi24	KL24	O2	aac(6')-Ib-cr.v2;strA.v1^	-	-	-	-	-	CatB4.v1?	-	sul2	-	-	dfrA14.v2*	OXA-1	-	-	-	NDM-1	SHV-11.v1	35Q	-	MgrB-60%	GyrA-83F;GyrA-87A;ParC-80I
KLE_FA0477AA_AS	SRR13356545	Public	L2			France		2018	Klebsiella pneumoniae	ST11	Other-pCR	-		1	2	8	14	ybt 10; ICEKp4? (truncated)	-	-	-	-	-	wzi75	KL105	O2	aac(3)-IV^;aac(6')-Ib-cr.v2^;aph(4)-Ia	-	-	qnrB4	-	mphA	catB3.v2;floR.v1*	arr-3	sul1;sul1;sul2	-	-	-	DHA-1;OXA-1	-	-	-	OXA-48	SHV-11.v1	35Q	-	-	GyrA-83I;ParC-80I
KLE_DA3962AA_AS	SRR10294960	Public	L2			Oman		2015	Klebsiella pneumoniae	ST11	Double-pCR	-		1	2	7	12	ybt 14; ICEKp5	-	-	-	-	-	wzi14	KL14	O3	aac(3)-IId^;aadA*;aph(3')-VI;rmtC	-	-	-	-	-	CatB4.v1	-	sul1	-	-	-	CMY-6;OXA-1;TEM-1D.v1^	-	CTX-M-15	-	NDM-1;OXA-232	SHV-11.v1^	35Q	OmpK35-66%	-	GyrA-83I;ParC-80I
KLE_DA4008AA_AS	SRR10294912	Public	L2			Oman		2015	Klebsiella pneumoniae	ST11	Other-pCR	-		0	2	6	9	-	-	-	-	-	-	wzi14	KL14	O3	aac(3)-IId^;aadA*;aph(3')-VI;rmtC	-	-	-	-	-	-	-	sul1	-	-	-	CMY-6;TEM-1D.v1^	-	CTX-M-15	-	NDM-1	SHV-11.v1	35Q	OmpK35-66%	-	GyrA-83I;ParC-80I
KLE_DA3969AA_AS	SRR10294952	Public	L2			Oman		2015	Klebsiella pneumoniae	ST11	Double-pCR	-		1	2	7	12	ybt 14; ICEKp5	-	-	-	-	-	wzi14	KL14	O3	aac(3)-IId^;aadA*;aph(3')-VI;rmtC	-	-	-	-	-	CatB4.v1	-	sul1	-	-	-	CMY-6;OXA-1;TEM-1D.v1^	-	CTX-M-15	-	NDM-1;OXA-232	SHV-11.v1^	35Q	OmpK35-66%	-	GyrA-83I;ParC-80I
KLE_DA3989AA_AS	SRR10294931	Public	L2			Oman		2015	Klebsiella pneumoniae	ST11	Other-pCR	-		0	2	8	13	-	-	-	-	-	-	wzi14	KL14	O3	aac(3)-IId^;aac(6')-Ib'.v1;aadA*;aadA2^;aph(3')-VI;rmtC	-	-	-	-	-	catA1^	-	sul1	-	-	dfrA12	CMY-6;TEM-1D.v1^	-	CTX-M-15	-	NDM-1	SHV-11.v1	35Q	OmpK35-66%	-	GyrA-83I;ParC-80I
KLE_DA4042AA_AS	SRR10294874	Public	L2			Oman		2015	Klebsiella pneumoniae	ST11	Other-pCR	-		0	2	6	9	-	-	-	-	-	-	wzi14	KL14	O3	aac(3)-IId^;aadA*;aph(3')-VI;rmtC	-	-	-	-	-	-	-	sul1	-	-	-	CMY-6;TEM-1D.v1^	-	CTX-M-15	-	NDM-1	SHV-11.v1	35Q	OmpK35-66%	-	GyrA-83I;ParC-80I
KLE_DA3854AA_AS	SRR10295070	Public	L2			Oman		2015	Klebsiella pneumoniae	ST11	Double-pCR	-		1	2	7	12	ybt 14; ICEKp5	-	-	-	-	-	wzi14	KL14	O3	aac(3)-IId^;aadA*;aph(3')-VI;rmtC	-	-	-	-	-	CatB4.v1	-	sul1	-	-	-	CMY-6;OXA-1;TEM-1D.v1^	-	CTX-M-15	-	NDM-1;OXA-232	SHV-11.v1^	35Q	OmpK35-66%	-	GyrA-83I;ParC-80I
KLE_DA3984AA_AS	SRR10294937	Public	L2			Oman		2015	Klebsiella pneumoniae	ST11	Other-pCR	-		0	2	6	9	-	-	-	-	-	-	wzi14	KL14	O3	aac(3)-IId^;aadA*;aph(3')-VI;rmtC	-	-	-	-	-	-	-	sul1	-	-	-	CMY-6;TEM-1D.v1^	-	CTX-M-15	-	NDM-1	SHV-11.v1	35Q	OmpK35-66%	-	GyrA-83I;ParC-80I
KLE_AA1688AA_AS	ERR315178	Public	L2			Kenya			Klebsiella pneumoniae	ST11	-	-		1	1	7	8	ybt 9; ICEKp3	-	-	-	-	-	wzi177	KL125	O3	aac(3)-IIa.v1^;strA.v1*;strB.v1*	-	-	-	-	mphA	catII.2*	-	sul2	-	-	dfrA14.v2*	-	-	CTX-M-15	-	-	SHV-11.v1	35Q	OmpK35-70%	-	GyrA-83I;ParC-80I
KLE_CA8977AA_AS	ERR3424784	Public	L2			Argentina			Klebsiella pneumoniae	ST11	-	-		0	1	7	9	-	-	-	-	-	-	wzi39	KL39	O3	aac(6')-Ib'.v1;aadA*;aadA2	-	-	-	-	ermB.v1*	-	-	sul1	-	-	dfrA16.v2	OXA-9.v1	-	CTX-M-14;PER-2	-	-	SHV-11.v1	35Q	OmpK35-27%	-	GyrA-83I;GyrA-87Y;ParC-80I
KLE_AA5924AA_AS	SRR2724097	Public	L3			Norway		2012	Klebsiella pneumoniae	ST11	Other-pCR	-		1	2	7	11	ybt 10; ICEKp4	-	-	-	-	-	wzi24	KL24	O2	aac(6')-Ib-cr.v2;strA.v1^;strB.v1	-	-	qnrB1.v1	-	-	CatB4.v1;catII.2*	-	sul2	-	-	-	OXA-1;TEM-1D.v1^	-	CTX-M-15	-	OXA-245	SHV-11.v1	35Q	-	-	GyrA-83F;GyrA-87A;ParC-80I
KLE_AA9067AA_AS	ERR1415592	Public	L2			Romania		2014	Klebsiella pneumoniae	ST11	Other-pCR	-		1	2	9	14	ybt 10; ICEKp4	-	-	-	-	-	wzi75	KL105	O2	aac(3)-IId^;aac(6')-Ib-cr.v2^;aadA2;armA	-	-	-	-	mphA;mphE.v2;msrE	catB3.v2	arr-3	sul1	tet(A).v1	-	-	OXA-1;TEM-1D.v1^	-	-	-	NDM-1	SHV-11.v1	35Q	-	-	GyrA-83I;ParC-80I
KLE_FA9393AA_AS	SRR17883844	Public	L3			Spain		2014	Klebsiella pneumoniae	ST11	-	-		1	1	8	16	ybt 10; ICEKp4	-	-	-	-	-	wzi24	KL24	O2	aac(3)-IIa.v1^;aac(6')-Ib-cr.v2;aadA2^;aph3-Ia.v1^;strA.v1^;strB.v1	-	-	qnrB1.v1	-	mphA	CatB4.v1;catA1^	-	sul1;sul2	-	-	dfrA12	OXA-1;TEM-1D.v1^	-	CTX-M-15	-	-	SHV-11.v1	35Q	OmpK35-17%	-	GyrA-83F;GyrA-87A;ParC-80I
KLE_DA9260AA_AS	ERR3712417	Public	L3			Netherlands			Klebsiella pneumoniae	ST11	pST11-KPC-4	-		1	2	10	13	ybt 15; ICEKp11	-	-	-	-	-	wzi24	KL24	O2	aac(6')-Ib'.v1;strA.v1^;strB.v1	-	-	qnrB9.2^	-	mphA	CatB4.v1;catII.2*	-	sul2	tet(A).v1	-	dfrA14.v2*	OXA-1	-	CTX-M-15	-	NDM-1	SHV-11.v1	35Q	-	-	GyrA-83F;GyrA-87A;ParC-80I
KLE_AA5801AA_AS	ERR1024569	Public	L2			Brazil			Klebsiella pneumoniae	ST11	Other-pCR	-		0	2	7	10	-	-	-	-	-	-	wzi64	KL64	O2	aph(3')-VIa*	-	-	qnrS1	-	-	-	-	sul1;sul1;sul2	tet(D)	-	-	LAP-2;OXA-2	-	CTX-M-2	-	KPC-2	SHV-11.v1	35Q	OmpK35-40%;OmpK36GD	-	GyrA-83I;ParC-80I
KLE_AA5804AA_AS	ERR1024572	Public	L2			Brazil			Klebsiella pneumoniae	ST11	Other-pCR	-		0	2	7	8	-	-	-	-	-	-	wzi64	KL64	O2	aph(3')-VIa*	-	-	-	-	-	-	-	sul1;sul1;sul2	tet(D)	-	-	OXA-2	-	CTX-M-2	-	KPC-2	SHV-11.v1	35Q	OmpK35-40%;OmpK36GD	-	GyrA-83I;ParC-80I
KLE_AA5836AA_AS	ERR1024604	Public	L2			Brazil			Klebsiella pneumoniae	ST11	Other-pCR	-		0	2	8	12	-	-	-	-	-	-	wzi64	KL64	O2	aph(3')-VIa*	-	-	qnrS1	-	-	-	-	sul1;sul1;sul2	tet(A).v1;tet(D)	-	dfrA1.v1	LAP-2;OXA-2	-	CTX-M-2	-	KPC-2	SHV-11.v1	35Q	OmpK35-40%;OmpK36GD	-	GyrA-83I;ParC-80I
KLE_AA7969AA_AS	ERR1334418	Public	L3			Greece		2013	Klebsiella pneumoniae	ST11	pST11-KPC-4	-		1	2	8	7	ybt 15; ICEKp11	-	-	-	-	-	wzi24	KL24	O2	aac(6')-Ib'.v1*	-	-	-	-	mphA	CatB4.v1	-	-	tet(A).v1	-	dfrA14.v2*	OXA-1	-	-	-	NDM-1	SHV-11.v1	35Q	-	-	GyrA-83F;GyrA-87A;ParC-80I
KLE_DA3869AA_AS	SRR10295055	Public	L2			Oman		2015	Klebsiella pneumoniae	ST11	Other-pCR	-		0	2	6	9	-	-	-	-	-	-	wzi14	KL14	O3	aac(3)-IId^;aadA*;aph(3')-VI;rmtC	-	-	-	-	-	-	-	sul1	-	-	-	CMY-6;TEM-1D.v1^	-	CTX-M-15	-	NDM-1	SHV-11.v1	35Q	OmpK35-66%	-	GyrA-83I;ParC-80I
KLE_AA7609AA_AS	ERR1289741	Public	L3			Greece		2013	Klebsiella pneumoniae	ST11	pST11-KPC-4	-		1	2	10	13	ybt 15; ICEKp11	-	-	-	-	-	wzi24	KL24	O2	aac(3)-IIa.v1^;aac(6')-Ib'.v1;strA.v1^;strB.v1	-	-	-	-	mphA	CatB4.v1	-	sul2	tet(A).v1	-	dfrA14.v2*	OXA-1;TEM-1D.v1^	-	CTX-M-15	-	NDM-1	SHV-11.v1	35Q	-	-	GyrA-83F;GyrA-87A;ParC-80I
KLE_CA4347AA_AS	SRR6793812	Public	L3			United States	California	2015	Klebsiella pneumoniae	ST11	Other-pCR	-		0	2	7	7	-	-	-	-	-	-	wzi24	KL24	O2	aac(6')-Ib'.v1;rmtC	-	-	-	-	mphA	-	-	sul1*	tet(A).v1	-	-	-	-	CTX-M-15	-	NDM-1	SHV-11.v1	35Q	-	-	GyrA-83F;GyrA-87A;ParC-80I
KLE_DA4029AA_AS	SRR10294889	Public	L2			Oman		2015	Klebsiella pneumoniae	ST11	pST11-KPC-4	-		0	2	7	11	-	-	-	-	-	-	wzi14	KL14	O3	aac(3)-IId^;aadA*;aph(3')-VI;rmtC	-	-	-	-	-	CatB4.v1	-	sul1	-	-	-	CMY-6;OXA-1;TEM-1D.v1^	-	CTX-M-15	-	NDM-1	SHV-11.v1	35Q	OmpK35-66%	-	GyrA-83I;ParC-80I
KLE_FA9140AA_AS	SRR17676822	Public	L2			Spain	Andalusia	2019	Klebsiella pneumoniae	ST11	pST11-KPC-5	-		0	2	9	11	-	-	-	-	-	-	wzi141	KL25	O5	aac(3)-IIa.v1^;aac(6')-Ib-cr.v2;aadA2	-	-	qnrB1.v2^	-	-	CatB4.v1	-	sul1	tet(A).v1	-	dfrA14.v2*	OXA-1	-	CTX-M-15	-	NDM-7	SHV-11.v1	35Q	-	-	GyrA-83I;ParC-80I
KLE_BA2298AA_AS	ERR486323	Public	L2			United Kingdom		2003	Klebsiella pneumoniae	ST11	-	-		0	1	9	16	-	-	-	-	-	-	wzi50	KL15	O4	aac(3)-IIa.v1^;aac(6')-Ib-cr.v2;aadA2^;aadA^;aph3-Ia.v1^	-	-	-	-	mphA	CatB4.v1?;catA1^;cmlA1*	-	sul1;sul3	tet(A).v1	-	dfrA12	OXA-1;TEM-1D.v1^	-	CTX-M-15	-	-	SHV-11.v1	35Q	-	-	GyrA-83I;ParC-80I
KLE_CA6348AA_AS	SRR5467370	Public	L2			United States	Ohio	2014	Klebsiella pneumoniae	ST11	pST11-KPC-4	-		2	2	5	4	ybt 17; ICEKp10	clb 3	-	-	-	-	wzi27	KL27	O2	-	-	-	-	-	-	-	-	sul3	-	-	-	TEM-1D.v1^	-	CTX-M-15	-	KPC-2	SHV-11.v1	35Q	-	-	GyrA-83I;GyrA-87Y;ParC-80I
KLE_EA5362AA_AS	SRR12509407	Public	L2			United States	Wyoming	2016	Klebsiella pneumoniae	ST11	Other-pCR	-		2	2	7	11	ybt 17; ICEKp10	clb 3 (truncated)	-	-	-	-	wzi27	KL27	O2	aac(6')-Ib-cr.v2;aadA2^;ant(2'')-Ia;aph3-Ia.v1^	-	-	-	-	mphA;mphE.v2;msrE	-	-	-	-	-	dfrA12	OXA-1	-	CTX-M-15	-	KPC-2	SHV-11.v1	35Q	-	-	GyrA-83I;GyrA-87Y;ParC-80I
KLE_AA8630AA_AS	ERR1374870	Public	L2			United Kingdom			Klebsiella pneumoniae	ST11	-	-		1	0	6	7	ybt 10; ICEKp4	-	-	-	-	-	wzi75	KL105	O2	aac(6')-Ib-cr.v2;aadA2	-	-	qnrB1.v2^	-	-	CatB4.v1^	-	sul1	-	-	dfrA14.v2*	OXA-1	-	-	-	-	SHV-11.v1	35Q	-	-	GyrA-83I;ParC-80I
KLE_CA6731AA_AS	ERR3144750	Public	L2			Central_America			Klebsiella pneumoniae	ST11	-	-		1	1	7	9	ybt 10; ICEKp4	-	-	-	-	-	wzi75	KL105	O2	aac(3)-IIa.v1^;aac(6')-Ib-cr.v2;aadA2	-	-	qnrB1.v2^	-	-	CatB4.v1	-	sul1	-	-	dfrA14.v2*	OXA-1	-	CTX-M-15	-	-	SHV-11.v1	35Q	-	-	GyrA-83I;ParC-80I
KLE_FA9380AA_AS	SRR17883830	Public	L3			Spain		2014	Klebsiella pneumoniae	ST11	-	-		0	1	6	11	-	-	-	-	-	-	wzi24	KL24	O2	aac(3)-IIa.v1^;aac(6')-Ib-cr.v2;strA.v1^;strB.v1	-	-	qnrB1.v1	-	-	CatB4.v1;catII.2*	-	sul2	-	-	-	OXA-1;TEM-1D.v1^	-	CTX-M-15	-	-	SHV-11.v1	35Q	-	-	GyrA-83F;GyrA-87A;ParC-80I
KLE_EA3249AA_AS	SRR11308094	Public	L2			United States		2020	Klebsiella pneumoniae	ST11	Other-pCR	-		0	2	10	18	-	-	-	-	-	-	wzi174	KL74	O3	aac(3)-IIa.v1^;aac(6')-Ib'.v2*?;aadA2;rmtC;strA.v1^;strB.v1	-	-	qnrB9.2^	-	mphA	CatB4.v1	-	sul1;sul2	tet(A).v1	-	dfrA14.v2*	CMY-6;OXA-1;TEM-1D.v1^	-	CTX-M-15	-	NDM-1	SHV-155?	35Q	OmpK35-25%	-	GyrA-83I;ParC-80I
KLE_FA8804AA_AS	SRR15584376	Public	L3			Spain	Community of Madrid	2014	Klebsiella pneumoniae	ST11	Other-pCR	-		1	2	2	2	ybt 10; ICEKp4	-	-	-	-	-	wzi24	KL24	O2	-	-	-	qnrB19^	-	-	-	-	-	-	-	-	-	-	-	-	OXA-48	SHV-11.v1	35Q	OmpK35-40%	-	GyrA-83F;GyrA-87A;ParC-80I
KLE_EA2039AA_AS	SRR11108933	Public	L2			China	Zhejiang	2013	Klebsiella pneumoniae	ST11	-	-		1	0	8	16	ybt 10; ICEKp4	-	-	-	-	-	wzi75	KL105	O2	aac(3)-IV^;aac(6')-Ib-cr.v2^;aadA2;aph(4)-Ia;aph3-Ia.v1^	-	-	qnrB4	-	mphA	catB3.v2;floR.v1*	arr-3	sul1;sul1;sul2	-	-	dfrA12	DHA-1;OXA-1	-	-	-	-	SHV-11.v1	35Q	OmpK36-85%	-	GyrA-83I;ParC-80I
KLE_FA0478AA_AS	SRR13356544	Public	L2			France		2018	Klebsiella pneumoniae	ST11	Other-pCR	-		1	2	8	14	ybt 10; ICEKp4? (truncated)	-	-	-	-	-	wzi75	KL105	O2	aac(3)-IV^;aac(6')-Ib-cr.v2^;aph(4)-Ia	-	-	qnrB4	-	mphA	catB3.v2;floR.v1*	arr-3	sul1;sul1;sul2	-	-	-	DHA-1;OXA-1	-	-	-	OXA-48	SHV-11.v1	35Q	-	-	GyrA-83I;ParC-80I
KLE_FA0379AA_AS	SRR13356643	Public	L2			France		2018	Klebsiella pneumoniae	ST11	-	-		1	0	7	13	ybt 10; ICEKp4? (truncated)	-	-	-	-	-	wzi75	KL105	O2	aac(3)-IV^;aac(6')-Ib-cr.v2^;aph(4)-Ia	-	-	qnrB4	-	mphA	catB3.v2;floR.v1*	arr-3	sul1;sul1;sul2	-	-	-	DHA-1;OXA-1	-	-	-	-	SHV-11.v1	35Q	-	-	GyrA-83I;ParC-80I
KLE_FA0443AA_AS	SRR13356579	Public	L2			France		2016	Klebsiella pneumoniae	ST11	-	-		1	0	7	14	ybt 10; ICEKp4	-	-	-	-	-	wzi75	KL105	O2	aac(3)-IV^;aac(6')-Ib-cr.v2^;aadA2;aph(4)-Ia	-	-	qnrB4	-	mphA	catB3.v2;floR.v1*	arr-3	sul1;sul1;sul2	-	-	-	DHA-1;OXA-1	-	-	-	-	SHV-11.v1	35Q	-	-	GyrA-83I;ParC-80I
KLE_BA2170AA_AS	ERR486804	Public	L3			United Kingdom		2005	Klebsiella pneumoniae	ST11	-	-		1	1	6	9	ybt 10; ICEKp4	-	-	-	-	-	wzi24	KL24	O2	aac(3)-IIa.v1^;aac(6')-Ib-cr.v2;strA.v1;strB.v1	-	-	-	-	-	CatB4.v1?	-	sul2	-	-	-	OXA-1;TEM-1D.v1^	-	CTX-M-15	-	-	SHV-11.v1	35Q	-	-	GyrA-83F;GyrA-87A;ParC-80I
KLE_CA7860AA_AS	ERR3371907	Public	L2			Argentina			Klebsiella pneumoniae	ST11	pST11-KPC-5	-		0	2	9	11	-	-	-	-	-	-	wzi39	KL39	O3	aac(6')-Ib-cr.v2^;aadA2^;aph3-Ia.v1^	-	-	-	-	mphA	catA1^;catB3.v2	arr-3	sul1	-	-	dfrA12	OXA-1	-	-	-	KPC-2	SHV-11.v1	35Q	OmpK35-27%;OmpK36-70%	-	GyrA-83I;ParC-80I
KLE_AA9103AA_AS	ERR1415617	Public	L4			Romania		2014	Klebsiella pneumoniae	ST11	-	-		1	0	0	0	ybt 9; ICEKp3	-	-	-	-	-	-	KL110	O2	-	-	-	-	-	-	-	-	-	-	-	-	-	-	-	-	-	SHV-11.v1	35Q	-	-	-
KLE_CA8374AA_AS	ERR3381684	Public	L2			Argentina			Klebsiella pneumoniae	ST11	pST11-KPC-4	-		1	2	9	16	ybt 9; ICEKp3	-	-	-	-	-	wzi50	KL15	O4	aac(3)-IIa.v1^;aac(6')-Ib-cr.v2;aadA2^;aph3-Ia.v1^;strA.v1^;strB.v1	-	-	qnrE1	-	mphA	CatB4.v1?	-	sul1;sul2	-	-	dfrA12	OXA-1;TEM-1D.v1^	-	CTX-M-15	-	KPC-2	SHV-11.v1	35Q	-	-	GyrA-83I;ParC-80I
KLE_CA8128AA_AS	ERR3372175	Public	L2			Argentina			Klebsiella pneumoniae	ST11	Other-pCR	-		1	3	8	8	ybt 9; ICEKp3	-	-	-	-	-	wzi64	KL64	O2	aac(6')-Ib'.v1	-	-	qnrB2.v1^	-	-	-	-	sul1;sul1	tet(A).v1*	-	dfrA25	TEM-1D.v1^	-	-	-	KPC-2	SHV-11.v1	35Q	-	MgrB-62%	GyrA-83I;ParC-80I
KLE_FA0319AA_AS	SRR13077323	Public	L2			Singapore		2016	Klebsiella pneumoniae	ST11	Other-pCR	-		1	2	7	10	ybt 9; ICEKp3	-	-	-	-	-	wzi50	KL15	O4	aac(6')-Ib;aadA2^;aph3-Ia.v1^;rmtF	-	-	qnrB1.v1	-	mphA	-	-	sul1	-	-	dfrA12	-	-	CTX-M-15	-	NDM-1	SHV-11.v1	35Q	OmpK36GD	-	GyrA-83I;ParC-80I
KLE_CA8485AA_AS	ERR3381793	Public	L2			Argentina			Klebsiella pneumoniae	ST11	pST11-KPC-4	-		1	3	7	5	ybt 9; ICEKp3	-	-	-	-	-	wzi64	KL64	O2	aac(6')-Ib'.v1	-	-	-	-	-	-	-	sul1	tet(A).v1*	-	dfrA25	-	-	-	-	KPC-2	SHV-11.v1	35Q	-	MgrB-62%	GyrA-83I;ParC-80I
KLE_AA5809AA_AS	ERR1024577	Public	L2			Brazil			Klebsiella pneumoniae	ST11	-	-		0	0	2	1	-	-	-	-	-	-	wzi64	KL64	O2	aph(3')-VIa*	-	-	-	-	-	-	-	-	-	-	-	-	-	-	-	-	SHV-11.v1	35Q	OmpK35-40%;OmpK36GD	-	GyrA-83I;ParC-80I
KLE_AA5812AA_AS	ERR1024580	Public	L2			Brazil			Klebsiella pneumoniae	ST11	Other-pCR	-		0	2	8	12	-	-	-	-	-	-	wzi64	KL64	O2	aph(3')-VIa*	-	-	qnrS1	-	-	-	-	sul1;sul1;sul2	tet(A).v1;tet(D)	-	dfrA1.v1	LAP-2;OXA-2	-	CTX-M-2	-	KPC-2	SHV-11.v1	35Q	OmpK35-40%;OmpK36GD	-	GyrA-83I;ParC-80I
KLE_AA5815AA_AS	ERR1024583	Public	L2			Brazil			Klebsiella pneumoniae	ST11	Other-pCR	-		0	2	8	12	-	-	-	-	-	-	wzi64	KL64	O2	aph(3')-VIa*	-	-	qnrS1	-	-	-	-	sul1;sul1;sul2	tet(A).v1;tet(D)	-	dfrA1.v1	LAP-2;OXA-2	-	CTX-M-2	-	KPC-2	SHV-11.v1	35Q	OmpK35-40%;OmpK36GD	-	GyrA-83I;ParC-80I
KLE_AA5818AA_AS	ERR1024586	Public	L2			Brazil			Klebsiella pneumoniae	ST11	Other-pCR	-		0	2	7	9	-	-	-	-	-	-	wzi64	KL64	O2	aph(3')-VIa*	-	-	qnrS1	-	-	-	-	sul1;sul2	tet(A).v1;tet(D)	-	dfrA1.v1	LAP-2	-	-	-	KPC-2	SHV-11.v1	35Q	OmpK35-40%;OmpK36GD	-	GyrA-83I;ParC-80I
KLE_FA7108AA_AS	ERR6294097	Public	L4			Norway		2009	Klebsiella pneumoniae	ST11	-	-		1	0	1	1	ybt 7; ICEKp7	-	-	-	-	-	-	KL110	O2	-	-	-	-	-	-	-	-	-	tet(D)	-	-	-	-	-	-	-	SHV-11.v1	35Q	-	-	-
KLE_AA5797AA_AS	ERR1024565	Public	L2			Brazil			Klebsiella pneumoniae	ST11	Other-pCR	-		0	2	4	3	-	-	-	-	-	-	wzi64	KL64	O2	aph(3')-VIa*	-	-	-	-	-	-	-	sul2	-	-	-	-	-	-	-	KPC-2	SHV-11.v1	35Q	OmpK35-40%;OmpK36GD	-	GyrA-83I;ParC-80I
KLE_FA5783AA_AS	SRR15047237	Public	L2			Switzerland		2020	Klebsiella pneumoniae	ST11	Double-pCR	-		0	2	11	19	-	-	-	-	-	-	wzi75	KL105	O2	aac(3)-IId^;aac(6')-Ib-cr.v2^	-	-	qnrB4;qnrS1	-	mphA	catA1^;catB3.v2	arr-3	sul1;sul1	tet(D)	-	dfrA5	DHA-1;OXA-1;TEM-1D.v1^;TEM-1D.v1^	-	CTX-M-15	-	NDM-4;OXA-181	SHV-11.v1	35Q	-	-	GyrA-83I;ParC-80I
KLE_CA0079AA_AS	SRR7012040	Public	L2			China	Sichuan	2017	Klebsiella pneumoniae	ST11	pST11-KPC-4	-		1	2	8	9	ybt 9; ICEKp3	-	-	-	-	-	wzi39	KL39	O3	aadA2^	-	-	qnrB1.v2^	-	-	floR.v1*	-	sul1	tet(D)	-	dfrA12;dfrA14.v2*	-	-	CTX-M-27	-	KPC-2	SHV-11.v1	35Q	OmpK35-21%	-	GyrA-83I;ParC-80I
KLE_CA0722AA_AS	SRR7540331	Public	L2			China	Sichuan	2018	Klebsiella pneumoniae	ST11	Other-pCR	-		1	2	10	15	ybt 9; ICEKp3	-	-	-	-	-	wzi39	KL39	O3	aac(6')-Ib-cr.v2;aadA16*;aadA2^;aph3-Ia.v1^	-	-	qnrB2.v2^	-	mphA	floR.v1*	arr-3	sul1;sul1	tet(D)	-	dfrA12;dfrA27	-	-	CTX-M-27	-	NDM-1	SHV-11.v1^	35Q	OmpK35-21%	-	GyrA-83I;ParC-80I
KLE_CA0724AA_AS	SRR7540329	Public	L2			China	Sichuan	2018	Klebsiella pneumoniae	ST11	Other-pCR	-		1	2	10	16	ybt 9; ICEKp3	-	-	-	-	-	wzi39	KL39	O3	aac(6')-Ib-cr.v2;aadA16*;aadA2^;aph3-Ia.v1^	-	-	qnrB2.v2^;qnrS1	-	mphA	floR.v1*	arr-3	sul1;sul1	tet(D)	-	dfrA12;dfrA27	-	-	CTX-M-27	-	OXA-181	SHV-11.v1	35Q	OmpK35-21%	-	GyrA-83I;ParC-80I
KLE_AA7093AA_AS	ERR1218571	Public	L2			Thailand		2015	Klebsiella pneumoniae	ST11	-	-		1	0	2	1	ybt 9; ICEKp3	-	-	-	-	-	wzi50	KL15	O4	aac(6')-Iaf*	-	-	-	-	-	-	-	-	-	-	-	-	-	-	-	-	-	-	-	-	GyrA-83I;ParC-80I
KLE_AA8596AA_AS	ERR1335201	Public	L2			Thailand			Klebsiella pneumoniae	ST11	-	-		1	0	4	5	ybt 9; ICEKp3	-	-	-	-	-	wzi50	KL15	O4	aac(3)-IId^;aac(6')-Iaf*;aadA^	-	-	-	-	-	-	-	sul1	-	-	-	TEM-1D.v1^	-	-	-	-	-	-	-	-	GyrA-83I;ParC-80I
KLE_AA9485AA_AS	ERR1516200	Public	L2			Spain			Klebsiella pneumoniae	ST11	-	-		0	1	8	7	-	-	-	-	-	-	wzi243	KL13	O3	aac(6')-Ib-cr.v2^	-	-	-	-	mphA	catB3.v2	arr-3	sul1	-	-	-	OXA-1	-	CTX-M-1	-	-	SHV-11.v1	35Q	OmpK35-18%	-	GyrA-83I;ParC-80I
KLE_BA4459AA_AS	SRR10740813	Public	L2			Pakistan		2013	Klebsiella pneumoniae	ST11	Other-pCR	-		0	3	12	21	-	-	-	-	-	-	wzi74	KL103	O2	aac(3)-IIa.v1^;aac(6')-Ib-cr.v2;aadA*;aph(3')-VI;armA;strA.v1;strB.v1	-	-	qnrS1	-	msrE*	CatB4.v1;catA1^;cmlA5	arr-2	sul1^	tet(A).v1^	-	dfrA1.v1	OXA-1;OXA-10;TEM-1D.v1^	-	CTX-M-15	-	NDM-1	SHV-11.v1	35Q	OmpK35-19%	MgrB-0%	GyrA-83I;ParC-80I
KLE_BA0212AA_AS	ERR264544	Public	L3			Spain		2012	Klebsiella pneumoniae	ST11	Other-pCR	-		1	2	7	11	ybt 10; ICEKp4	-	-	-	-	-	wzi24	KL24	O2	aac(6')-Ib-cr.v2;strA.v1^;strB.v1	-	-	qnrB1.v1	-	-	CatB4.v1?;catII.2*	-	sul2	-	-	-	OXA-1;TEM-1D.v1^	-	CTX-M-15	-	OXA-245	SHV-11.v1	35Q	-	-	GyrA-83F;GyrA-87A;ParC-80I
KLE_AA6325AA_AS	ERR1204814	Public	L2			Austria		2014	Klebsiella pneumoniae	ST11	-	-		1	1	10	15	ybt 10; ICEKp4 (truncated)	-	-	-	-	-	wzi50	KL15	O4	aac(6')-Ib-cr.v2;aadA16*;aph3-Ia.v1^	-	-	qnrB4	-	mphA	catA1^;catB3.v2	arr-3	sul1;sul1	tet(A).v1*	-	dfrA27	DHA-1;OXA-1	-	CTX-M-15	-	-	SHV-11.v1	35Q	OmpK36-21%	-	GyrA-83I;ParC-80I
KLE_AA6328AA_AS	ERR1204817	Public	L2			Austria		2014	Klebsiella pneumoniae	ST11	-	-		1	1	10	14	ybt 10; ICEKp4 (truncated)	-	-	-	-	-	wzi50	KL15	O4	aac(6')-Ib-cr.v2;aadA16*;aph3-Ia.v1^	-	-	qnrB4	-	mphA	catA1^;catB3.v2	arr-3	sul1	tet(A).v1*	-	dfrA27	DHA-1;OXA-1	-	CTX-M-15	-	-	SHV-11.v1	35Q	OmpK36-21%	-	GyrA-83I;ParC-80I
KLE_AA6383AA_AS	ERR1204876	Public	L2			France		2013	Klebsiella pneumoniae	ST11	-	-		0	0	8	12	-	-	-	-	-	-	wzi75	KL105	O2	aac(6')-Ib-cr.v2^;aadA2^;aph3-Ia.v1^	-	-	-	-	mphA	catA1^;catB3.v2	arr-3	sul1;sul1	-	-	dfrA12	DHA-1;OXA-1	-	-	-	-	SHV-11.v1	35Q	-	-	GyrA-83I;ParC-80I
KLE_BA0205AA_AS	ERR264529	Public	L3			Spain		2012	Klebsiella pneumoniae	ST11	Other-pCR	-		1	2	7	11	ybt 10; ICEKp4	-	-	-	-	-	wzi24	KL24	O2	aac(6')-Ib-cr.v2;strA.v1^;strB.v1	-	-	qnrB1.v1	-	-	CatB4.v1?;catII.2*	-	sul2	-	-	-	OXA-1;TEM-1D.v1^	-	CTX-M-15	-	OXA-245	SHV-11.v1	35Q	-	-	GyrA-83F;GyrA-87A;ParC-80I
KLE_AA0747AA_AS	ERR264532	Public	L3			Spain		2012	Klebsiella pneumoniae	ST11	Other-pCR	-		1	2	7	11	ybt 10; ICEKp4	-	-	-	-	-	wzi24	KL24	O2	aac(6')-Ib-cr.v2;strA.v1^;strB.v1	-	-	qnrB1.v1	-	-	CatB4.v1?;catII.2*	-	sul2	-	-	-	OXA-1;TEM-1D.v1^	-	CTX-M-15	-	OXA-245	SHV-11.v1	35Q	-	-	GyrA-83F;GyrA-87A;ParC-80I
KLE_AA0755AA_AS	ERR264540	Public	L3			Spain		2012	Klebsiella pneumoniae	ST11	Other-pCR	-		1	2	7	11	ybt 10; ICEKp4	-	-	-	-	-	wzi24	KL24	O2	aac(6')-Ib-cr.v2;strA.v1^;strB.v1	-	-	qnrB1.v1	-	-	CatB4.v1?;catII.2*	-	sul2	-	-	-	OXA-1;TEM-1D.v1^	-	CTX-M-15	-	OXA-245	SHV-11.v1	35Q	-	-	GyrA-83F;GyrA-87A;ParC-80I
KLE_BA1126AA_AS	SRR1299112	Public	L2			China		2013	Klebsiella pneumoniae	ST11	Other-pCR	-		0	2	10	18	-	-	-	-	-	-	wzi174	KL74	O3	aac(3)-IIa.v1^;aac(6')-Ib'.v2*?;aadA2;rmtC;strA.v1^;strB.v1	-	-	qnrB9.2^	-	mphA	CatB4.v1	-	sul1;sul2	tet(A).v1	-	dfrA14.v2*	CMY-6;OXA-1;TEM-1D.v1^	-	CTX-M-15	-	NDM-1	SHV-11.v1^	35Q	OmpK35-25%	-	GyrA-83I;ParC-80I
KLE_BA1127AA_AS	SRR1299115	Public	L2			China		2013	Klebsiella pneumoniae	ST11	Other-pCR	-		0	2	10	18	-	-	-	-	-	-	wzi174	KL74	O3	aac(3)-IIa.v1^;aac(6')-Ib'.v2*?;aadA2;rmtC;strA.v1^;strB.v1	-	-	qnrB9.2^	-	mphA	CatB4.v1	-	sul1;sul2	tet(A).v1	-	dfrA14.v2*	CMY-6;OXA-1;TEM-1D.v1^	-	CTX-M-15	-	NDM-1	SHV-11.v1^	35Q	OmpK35-25%	-	GyrA-83I;ParC-80I
KLE_AA6908AA_AS	ERR1217305	Public	L2			Italy		2013	Klebsiella pneumoniae	ST11	-	-		0	1	10	16	-	-	-	-	-	-	wzi75	KL105	O2	aac(3)-IIa.v1^;aac(6')-Ib-cr.v2^;aadA2^	-	-	qnrB4	-	mphA	catA1^;catB3.v2;floR.v1*	arr-3	sul1;sul1	tet(B).v2*	-	dfrA12	DHA-1;OXA-1	-	CTX-M-15	-	-	SHV-11.v1	35Q	-	-	GyrA-83I;ParC-80I
KLE_AA7094AA_AS	ERR1218572	Public	L2			Thailand		2015	Klebsiella pneumoniae	ST11	-	-		1	1	9	11	ybt 9; ICEKp3	-	-	-	-	-	wzi50	KL15	O4	aac(3)-IIa.v1^;aac(6')-Ib-cr.v2;aadA2^	-	-	-	-	mphA	CatB4.v1	-	sul1	tet(A).v1^	-	dfrA12	OXA-1;TEM-1D.v1^	-	CTX-M-15	-	-	SHV-11.v1	35Q	-	-	GyrA-83I;ParC-80I
KLE_CA7980AA_AS	ERR3372027	Public	L2			Argentina			Klebsiella pneumoniae	ST11	-	-		1	0	8	10	ybt 9; ICEKp3	-	-	-	-	-	wzi50	KL15	O4	aac(6')-Ib-cr.v2;strB.v1	-	-	qnrB1.v2^	-	-	catB3.v2	arr-3	sul1	tet(A).v1	-	dfrA14.v2*	OXA-1;TEM-1D.v1^	-	-	-	-	SHV-11.v1	35Q	-	-	GyrA-83I;ParC-80I
KLE_CA7981AA_AS	ERR3372028	Public	L2			Argentina			Klebsiella pneumoniae	ST11	-	-		1	0	8	8	ybt 9; ICEKp3	-	-	-	-	-	wzi50	KL15	O4	aac(6')-Ib-cr.v2	-	-	qnrB1.v2^	-	-	catB3.v2	arr-3	sul1	tet(A).v1	-	dfrA14.v2*	OXA-1	-	-	-	-	SHV-11.v1	35Q	-	-	GyrA-83I;ParC-80I
KLE_AA9337AA_AS	ERR1474547	Public	L2			United States			Klebsiella pneumoniae	ST11	Other-pCR	-		0	2	10	18	-	-	-	-	-	-	wzi174	KL74	O3	aac(3)-IIa.v1^;aac(6')-Ib'.v2*?;aadA2;rmtC;strA.v1^;strB.v1	-	-	qnrB9.2^	-	mphA	CatB4.v1	-	sul1;sul2	tet(A).v1	-	dfrA14.v2*	CMY-6;OXA-1;TEM-1D.v1^	-	CTX-M-15	-	NDM-1	SHV-155?	35Q	OmpK35-25%	-	GyrA-83I;ParC-80I
KLE_CA7727AA_AS	SRR9122679	Public	L2			Oman			Klebsiella pneumoniae	ST11	Other-pCR	-		0	3	7	9	-	-	-	-	-	-	wzi14	KL14	O3	aac(3)-IId^;aadA*;aph(3')-VI;rmtC	-	-	-	-	-	-	-	sul1	-	-	-	CMY-6;TEM-1D.v1^	-	CTX-M-15	-	NDM-1	SHV-11.v1	35Q	OmpK35-66%	MgrB-81%	GyrA-83I;ParC-80I
KLE_CA7731AA_AS	SRR9122675	Public	L2			Oman			Klebsiella pneumoniae	ST11	Other-pCR	-		0	3	7	9	-	-	-	-	-	-	wzi14	KL14	O3	aac(3)-IId^;aadA*;aph(3')-VI;rmtC	-	-	-	-	-	-	-	sul1	-	-	-	CMY-6;TEM-1D.v1^	-	CTX-M-15	-	NDM-1	SHV-11.v1	35Q	OmpK35-66%	MgrB-81%	GyrA-83I;ParC-80I
KLE_CA8063AA_AS	ERR3372110	Public	L2			Argentina			Klebsiella pneumoniae	ST11	Other-pCR	-		0	3	9	14	-	-	-	-	-	-	wzi39	KL39	O3	aac(3)-IV;aac(6')-Ib'.v1;aadA2;aadA^;aph(4)-Ia;aph3-Ia.v1^	-	-	-	-	mphA*	catA1^;cmlA1*	-	sul1;sul3	-	-	dfrA12	TEM-1D.v1^	-	-	-	KPC-2	SHV-11.v1	35Q	OmpK35-27%;OmpK36TD	MgrB-53%	GyrA-83I;GyrA-87N;ParC-80I
KLE_CA8102AA_AS	ERR3372149	Public	L2			Argentina			Klebsiella pneumoniae	ST11	Other-pCR	-		1	3	9	14	ybt 10; ICEKp4	-	-	-	-	-	wzi39	KL39	O3	aac(3)-IV;aac(6')-Ib'.v1;aadA2^;aadA^;aph(4)-Ia;aph3-Ia.v1^	-	-	-	-	mphA*	catA1^;cmlA1*	-	sul1;sul3	-	-	dfrA12	TEM-1D.v1^	-	-	-	KPC-2	SHV-11.v1	35Q	OmpK35-27%;OmpK36TD	MgrB-53%	GyrA-83I;GyrA-87N;ParC-80I
KLE_CA8333AA_AS	ERR3381643	Public	L2			Argentina			Klebsiella pneumoniae	ST11	Other-pCR	-		0	3	9	14	-	-	-	-	-	-	wzi39	KL39	O3	aac(3)-IV;aac(6')-Ib'.v1;aadA2;aadA^;aph(4)-Ia;aph3-Ia.v1^	-	-	-	-	mphA*	catA1^;cmlA1*	-	sul1;sul3	-	-	dfrA12	TEM-1D.v1^	-	-	-	KPC-2	SHV-11.v1	35Q	OmpK35-27%;OmpK36TD	MgrB-53%	GyrA-83I;GyrA-87N;ParC-80I
KLE_CA8465AA_AS	ERR3381775	Public	L2			Argentina			Klebsiella pneumoniae	ST11	pST11-KPC-4	-		1	2	9	12	ybt 9; ICEKp3	-	-	-	-	-	wzi50	KL15	O4	aac(3)-IIa.v1^;aac(6')-Ib-cr.v2;aadA2^;aph3-Ia.v1^	-	-	-	-	mphA	CatB4.v1	-	sul1	-	-	dfrA12	OXA-1;TEM-1D.v1^	-	CTX-M-15	-	KPC-2	SHV-11.v1	35Q	-	-	GyrA-83I;GyrA-87N;ParC-80I
KLE_CA8950AA_AS	ERR3424757	Public	L2			Argentina			Klebsiella pneumoniae	ST11	-	-		0	1	8	14	-	-	-	-	-	-	wzi39	KL39	O3	aac(6')-Ib'.v1;aadA*;aadA2^;aph3-Ia.v1^;rmtD	-	-	qnrB19^	-	mphA*	catA13*;catA1^	-	sul1	-	-	dfrA12	OXA-9.v1;TEM-1D.v1^	-	CTX-M-2	-	-	SHV-11.v1	35Q	OmpK35-27%	-	GyrA-83I;ParC-80I
KLE_FA5234AA_AS	SRR16464336	Public	L2			United States	Pennsylvania	2019	Klebsiella pneumoniae	ST11	Other-pCR	-		1	2	8	11	ybt 10; ICEKp4	-	-	-	-	-	wzi75	KL105	O2	aac(6')-Ib-cr.v2^;aadA2	-	-	qnrB4	-	mphA	catB3.v2	arr-3	sul1;sul1	-	-	-	DHA-1;OXA-1	-	-	-	NDM-5	SHV-11.v1	35Q	-	-	GyrA-83I;ParC-80I
KLE_FA9377AA_AS	SRR17883827	Public	L3			Spain		2014	Klebsiella pneumoniae	ST11	-	-		0	1	6	11	-	-	-	-	-	-	wzi24	KL24	O2	aac(3)-IIa.v1^;aac(6')-Ib-cr.v2;strA.v1^;strB.v1	-	-	qnrB1.v1	-	-	CatB4.v1;catII.2*	-	sul2	-	-	-	OXA-1;TEM-1D.v1^	-	CTX-M-15	-	-	SHV-11.v1	35Q	-	-	GyrA-83F;GyrA-87A;ParC-80I
KLE_CA0195AA_AS	DRR121841	Public	L2			Thailand	Bangkok	2016	Klebsiella pneumoniae	ST11	Other-pCR	-		1	2	9	11	ybt 9; ICEKp3	-	-	-	-	-	wzi50	KL15	O4	aac(3)-IIa.v1^;aac(6')-Ib-cr.v2;aadA2^;aph3-Ia.v1^	-	-	-	-	mphA	CatB4.v1	-	sul1	-	-	dfrA12	OXA-1	-	CTX-M-15	-	NDM-1	SHV-11.v1	35Q	-	-	GyrA-83I;ParC-80I
KLE_CA7947AA_AS	ERR3371994	Public	L2			Argentina			Klebsiella pneumoniae	ST11	Other-pCR	-		1	3	7	7	ybt 9; ICEKp3	-	-	-	-	-	wzi64	KL64	O2	aac(6')-Ib'.v1	-	-	qnrB2.v1^	-	-	-	-	sul1;sul1	tet(A).v1*	-	dfrA25	-	-	-	-	KPC-2	SHV-11.v1	35Q	-	MgrB-62%	GyrA-83I;ParC-80I
KLE_CA8118AA_AS	ERR3372165	Public	L2			Argentina			Klebsiella pneumoniae	ST11	Other-pCR	-		1	3	7	7	ybt 9; ICEKp3	-	-	-	-	-	wzi64	KL64	O2	aac(6')-Ib'.v1	-	-	qnrB2.v1^	-	-	-	-	sul1;sul1	tet(A).v1*	-	dfrA25	-	-	-	-	KPC-2	SHV-11.v1	35Q	-	MgrB-62%	GyrA-83I;ParC-80I
KLE_CA8119AA_AS	ERR3372166	Public	L2			Argentina			Klebsiella pneumoniae	ST11	Other-pCR	-		1	3	7	5	ybt 9; ICEKp3	-	-	-	-	-	wzi64	KL64	O2	aac(6')-Ib'.v1	-	-	-	-	-	-	-	sul1	tet(A).v1*	-	dfrA25	-	-	-	-	KPC-2	SHV-11.v1	35Q	-	MgrB-62%	GyrA-83I;ParC-80I
KLE_CA8124AA_AS	ERR3372171	Public	L2			Argentina			Klebsiella pneumoniae	ST11	Other-pCR	-		1	3	9	11	ybt 9; ICEKp3	-	-	-	-	-	wzi64	KL64	O2	aac(6')-Ib'.v1;rmtG^	-	-	qnrB2.v1^	-	-	-	-	sul1;sul1;sul2	tet(A).v1*	-	dfrA25	TEM-1D.v1^	-	OXA-163	-	KPC-2	SHV-11.v1	35Q	-	MgrB-62%	GyrA-83I;ParC-80I
KLE_CA8160AA_AS	ERR3372207	Public	L2			Argentina			Klebsiella pneumoniae	ST11	Other-pCR	-		1	3	7	7	ybt 9; ICEKp3	-	-	-	-	-	wzi64	KL64	O2	aac(6')-Ib'.v1	-	-	qnrB2.v1^	-	-	-	-	sul1;sul1	tet(A).v1*	-	dfrA25	-	-	-	-	KPC-2	SHV-11.v1	35Q	-	MgrB-62%	GyrA-83I;ParC-80I
KLE_CA8347AA_AS	ERR3381657	Public	L2			Argentina			Klebsiella pneumoniae	ST11	Other-pCR	-		1	3	8	8	ybt 9; ICEKp3	-	-	-	-	-	wzi64	KL64	O2	aac(6')-Ib'.v1	-	-	qnrB2.v1^	-	-	-	-	sul1;sul1	tet(A).v1*	-	dfrA25	TEM-1D.v1^	-	-	-	KPC-2	SHV-11.v1	35Q	-	MgrB-62%	GyrA-83I;ParC-80I
KLE_CA8420AA_AS	ERR3381730	Public	L2			Argentina			Klebsiella pneumoniae	ST11	pST11-KPC-4	-		1	2	10	14	ybt 9; ICEKp3	-	-	-	-	-	wzi50	KL15	O4	aac(3)-IIa.v1^;aadA2^	-	-	qnrB2.v1^	-	mphA	CatB4.v1	-	sul1;sul1	tet(A).v1*	-	dfrA12;dfrA25	OXA-1;TEM-1D.v1^	-	CTX-M-15	-	KPC-2	SHV-11.v1	35Q	-	-	GyrA-83I;ParC-80I
KLE_FA1162AA_AS	DRR122289	Public	L2			Thailand	Bangkok	2016	Klebsiella pneumoniae	ST11	Other-pCR	-		1	2	9	11	ybt 9; ICEKp3	-	-	-	-	-	wzi50	KL15	O4	aac(3)-IIa.v1^;aac(6')-Ib-cr.v2;aadA2^;aph3-Ia.v1^	-	-	-	-	mphA	CatB4.v1	-	sul1	-	-	dfrA12	OXA-1	-	CTX-M-15	-	OXA-232	SHV-11.v1	35Q	OmpK36-85%	-	GyrA-83I;ParC-80I
KLE_FA1242AA_AS	DRR275430	Public	L2			Thailand	Surin_Province	2016	Klebsiella pneumoniae	ST11	Other-pCR	-		1	2	9	11	ybt 9; ICEKp3	-	-	-	-	-	wzi50	KL15	O4	aac(6')-Ib-cr.v2;aadA2^;aph3-Ia.v1^	-	-	-	-	mphA	CatB4.v1	-	sul1	-	-	dfrA12	OXA-1;TEM-1D.v1^	-	CTX-M-15	-	NDM-1	SHV-11.v1	35Q	-	-	GyrA-83I;ParC-80I
KLE_FA1267AA_AS	DRR122559	Public	L2			Thailand	Surin_Province	2016	Klebsiella pneumoniae	ST11	Other-pCR	-		1	2	9	10	ybt 9; ICEKp3	-	-	-	-	-	wzi50	KL15	O4	aac(6')-Ib-cr.v2;aadA2^;aph3-Ia.v1^	-	-	-	-	mphA	CatB4.v1	-	sul1	-	-	dfrA12	OXA-1	-	CTX-M-15	-	NDM-1	SHV-11.v1	35Q	-	-	GyrA-83I;ParC-80I
KLE_FA1274AA_AS	DRR122568	Public	L2			Thailand	Surin_Province	2016	Klebsiella pneumoniae	ST11	Other-pCR	-		1	2	9	10	ybt 9; ICEKp3	-	-	-	-	-	wzi50	KL15	O4	aac(6')-Ib-cr.v2;aadA2^;aph3-Ia.v1^	-	-	-	-	mphA	CatB4.v1	-	sul1	-	-	dfrA12	OXA-1	-	CTX-M-15	-	NDM-1	SHV-11.v1	35Q	-	-	GyrA-83I;ParC-80I
KLE_FA1896AA_AS	DRR150298	Public	L2			Thailand	Surat Thani	2015	Klebsiella pneumoniae	ST11	Other-pCR	-		1	2	9	11	ybt 9; ICEKp3	-	-	-	-	-	wzi50	KL15	O4	aac(3)-IIa.v1^;aac(6')-Ib-cr.v2;aadA2^;aph3-Ia.v1^	-	-	-	-	mphA	CatB4.v1	-	sul1	-	-	dfrA12	OXA-1	-	CTX-M-15	-	NDM-1	SHV-11.v1	35Q	-	-	GyrA-83I;ParC-80I
KLE_FA1903AA_AS	DRR150309	Public	L2			Thailand	Surat Thani	2015	Klebsiella pneumoniae	ST11	Other-pCR	-		1	2	9	10	ybt 9; ICEKp3	-	-	-	-	-	wzi50	KL15	O4	aac(6')-Ib-cr.v2;aadA2^;aph3-Ia.v1^	-	-	-	-	mphA	CatB4.v1	-	sul1	-	-	dfrA12	OXA-1	-	CTX-M-15	-	NDM-1	SHV-11.v1	35Q	-	-	GyrA-83I;ParC-80I
KLE_FA1915AA_AS	DRR150326	Public	L2			Thailand	Surat Thani	2015	Klebsiella pneumoniae	ST11	Other-pCR	-		1	2	9	10	ybt 9; ICEKp3	-	-	-	-	-	wzi50	KL15	O4	aac(6')-Ib-cr.v2;aadA2^;aph3-Ia.v1^	-	-	-	-	mphA	CatB4.v1	-	sul1	-	-	dfrA12	OXA-1	-	CTX-M-15	-	NDM-1	SHV-11.v1	35Q	-	-	GyrA-83I;ParC-80I
KLE_FA1916AA_AS	DRR150328	Public	L2			Thailand	Surat Thani	2015	Klebsiella pneumoniae	ST11	Other-pCR	-		1	2	9	10	ybt 9; ICEKp3	-	-	-	-	-	wzi50	KL15	O4	aac(6')-Ib-cr.v2;aadA2^;aph3-Ia.v1^	-	-	-	-	mphA	CatB4.v1	-	sul1	-	-	dfrA12	OXA-1	-	CTX-M-15	-	NDM-1	SHV-11.v1	35Q	-	-	GyrA-83I;ParC-80I
KLE_FA2216AA_AS	DRR150983	Public	L2			Thailand	Bangkok	2016	Klebsiella pneumoniae	ST11	Other-pCR	-		1	2	9	11	ybt 9; ICEKp3	-	-	-	-	-	wzi50	KL15	O4	aac(3)-IIa.v1^;aac(6')-Ib-cr.v2;aadA2^;aph3-Ia.v1^	-	-	-	-	mphA	CatB4.v1	-	sul1	-	-	dfrA12	OXA-1	-	CTX-M-15	-	NDM-1	SHV-11.v1	35Q	-	-	GyrA-83I;ParC-80I
KLE_DA3882AA_AS	SRR10295042	Public	L2			Oman		2015	Klebsiella pneumoniae	ST11	Other-pCR	-		0	2	6	9	-	-	-	-	-	-	wzi14	KL14	O3	aac(3)-IId^;aadA*;aph(3')-VI;rmtC	-	-	-	-	-	-	-	sul1	-	-	-	CMY-6;TEM-1D.v1^	-	CTX-M-15	-	NDM-1	SHV-11.v1	35Q	OmpK35-66%	-	GyrA-83I;ParC-80I
KLE_DA3927AA_AS	SRR10294996	Public	L2			Oman		2015	Klebsiella pneumoniae	ST11	Double-pCR	-		1	2	7	12	ybt 14; ICEKp5	-	-	-	-	-	wzi14	KL14	O3	aac(3)-IId^;aadA*;aph(3')-VI;rmtC	-	-	-	-	-	CatB4.v1	-	sul1	-	-	-	CMY-6;OXA-1;TEM-1D.v1^	-	CTX-M-15	-	NDM-1;OXA-232	SHV-11.v1^	35Q	OmpK35-66%	-	GyrA-83I;ParC-80I
KLE_DA4046AA_AS	SRR10294870	Public	L2			Oman		2015	Klebsiella pneumoniae	ST11	Other-pCR	-		0	2	6	9	-	-	-	-	-	-	wzi14	KL14	O3	aac(3)-IId^;aadA*;aph(3')-VI;rmtC	-	-	-	-	-	-	-	sul1	-	-	-	CMY-6;TEM-1D.v1^	-	CTX-M-15	-	NDM-1	SHV-11.v1	35Q	OmpK35-66%	-	GyrA-83I;ParC-80I
KLE_CA7709AA_AS	SRR9122697	Public	L2			Oman			Klebsiella pneumoniae	ST11	Other-pCR	-		0	2	6	9	-	-	-	-	-	-	wzi14	KL14	O3	aac(3)-IId^;aadA*;aph(3')-VI;rmtC	-	-	-	-	-	-	-	sul1	-	-	-	CMY-6;TEM-1D.v1^	-	CTX-M-15	-	NDM-1	SHV-11.v1	35Q	OmpK35-66%	-	GyrA-83I;ParC-80I
KLE_DA3958AA_AS	SRR10294965	Public	L2			Oman		2015	Klebsiella pneumoniae	ST11	Double-pCR	-		1	2	7	12	ybt 14; ICEKp5	-	-	-	-	-	wzi14	KL14	O3	aac(3)-IId^;aadA*;aph(3')-VI;rmtC	-	-	-	-	-	CatB4.v1	-	sul1	-	-	-	CMY-6;OXA-1;TEM-1D.v1^	-	CTX-M-15	-	NDM-1;OXA-232	SHV-11.v1^	35Q	OmpK35-66%	-	GyrA-83I;ParC-80I
KLE_BA9403AA_AS	SRR6763912	Public	L2			United States	Michigan	2014	Klebsiella pneumoniae	ST11	pST11-KPC-4	-		2	2	8	9	ybt 17; ICEKp10	clb 3	-	-	-	-	wzi27	KL27	O2	aadA2^;aph3-Ia.v1^	-	-	-	-	mphA	-	-	sul1;sul3	-	-	dfrA12	TEM-1D.v1^	-	CTX-M-15	-	KPC-2	SHV-11.v1	35Q	-	-	GyrA-83I;GyrA-87Y;ParC-80I
KLE_DA3871AA_AS	SRR10295053	Public	L2			Oman		2015	Klebsiella pneumoniae	ST11	Other-pCR	-		0	2	6	9	-	-	-	-	-	-	wzi14	KL14	O3	aac(3)-IId^;aadA*;aph(3')-VI;rmtC	-	-	-	-	-	-	-	sul1	-	-	-	CMY-6;TEM-1D.v1^	-	CTX-M-15	-	NDM-1	SHV-11.v1	35Q	OmpK35-66%	-	GyrA-83I;ParC-80I
KLE_DA3888AA_AS	SRR10295036	Public	L2			Oman		2015	Klebsiella pneumoniae	ST11	Other-pCR	-		0	2	6	9	-	-	-	-	-	-	wzi14	KL14	O3	aac(3)-IId^;aadA*;aph(3')-VI;rmtC	-	-	-	-	-	-	-	sul1	-	-	-	CMY-6;TEM-1D.v1^	-	CTX-M-15	-	NDM-1	SHV-11.v1	35Q	OmpK35-66%	-	GyrA-83I;ParC-80I
KLE_CA8480AA_AS	ERR3381788	Public	L2			Argentina			Klebsiella pneumoniae	ST11	pST11-KPC-4	-		0	3	9	12	-	-	-	-	-	-	wzi39	KL39	O3	aac(6')-Ib'.v1;aadA2;aadA^;aph(4)-Ia;aph3-Ia.v1^	-	-	-	-	mphA*	catA1^;cmlA1*	-	sul1	-	-	dfrA12	TEM-1D.v1^	-	-	-	KPC-2	SHV-11.v1	35Q	OmpK35-27%	MgrB-57%	GyrA-83I;GyrA-87N;ParC-80I
KLE_DA3924AA_AS	SRR10294999	Public	L2			Oman		2015	Klebsiella pneumoniae	ST11	Double-pCR	-		1	2	7	12	ybt 14; ICEKp5	-	-	-	-	-	wzi14	KL14	O3	aac(3)-IId^;aadA*;aph(3')-VI;rmtC	-	-	-	-	-	CatB4.v1	-	sul1	-	-	-	CMY-6;OXA-1;TEM-1D.v1^	-	CTX-M-15	-	NDM-1;OXA-232	SHV-11.v1^	35Q	OmpK35-66%	-	GyrA-83I;ParC-80I
KLE_DA4004AA_AS	SRR10294916	Public	L2			Oman		2015	Klebsiella pneumoniae	ST11	Other-pCR	-		0	2	6	7	-	-	-	-	-	-	wzi14	KL14	O3	aac(3)-IId^;aadA*	-	-	-	-	-	-	-	sul1	-	-	-	CMY-6;TEM-1D.v1^	-	CTX-M-15	-	NDM-1	SHV-11.v1	35Q	OmpK35-66%;OmpK36-34%	-	GyrA-83I;ParC-80I
KLE_DA3902AA_AS	SRR10295022	Public	L2			Oman		2015	Klebsiella pneumoniae	ST11	Other-pCR	-		0	2	6	9	-	-	-	-	-	-	wzi14	KL14	O3	aac(3)-IId^;aadA*;aph(3')-VI;rmtC	-	-	-	-	-	-	-	sul1	-	-	-	CMY-6;TEM-1D.v1^	-	CTX-M-15	-	NDM-1	SHV-11.v1	35Q	OmpK35-66%	-	GyrA-83I;ParC-80I
KLE_AA6422AA_AS	ERR1204922	Public	L3			Slovakia		2014	Klebsiella pneumoniae	ST11	-	-		0	1	7	9	-	-	-	-	-	-	wzi2	KL2	O2	aac(6')-Ib-cr.v2;strA.v1^;strB.v1	-	-	-	-	-	CatB4.v1	-	sul2	tet(D)	-	-	OXA-1;TEM-1D.v1^	-	CTX-M-15	-	-	SHV-11.v1	35Q	OmpK35-59%;OmpK36-0%	-	GyrA-83F;GyrA-87A;ParC-80I
KLE_AA6443AA_AS	ERR1204943	Public	L2			Czechia		2014	Klebsiella pneumoniae	ST11	Other-pCR	-		1	2	5	6	ybt 9; ICEKp3	-	-	-	-	-	wzi50	KL15	O4	aac(6')-Ib;rmtF	-	-	qnrS2	-	mphA	-	arr-2	-	-	-	-	-	-	-	-	NDM-1	SHV-11.v1	35Q	-	-	GyrA-83I;ParC-80I
KLE_AA8304AA_AS	ERR1334587	Public	L3			Greece		2014	Klebsiella pneumoniae	ST11	Other-pCR	-		1	3	7	6	ybt 15; ICEKp11	-	-	-	-	-	wzi24	KL24	O2	aac(3)-IIa.v1^;aac(6')-Ib'.v1	-	-	-	-	-	CatB4.v1	-	-	-	-	dfrA14.v2*	OXA-1	-	-	-	NDM-1	SHV-11.v1	35Q	-	MgrB-49%	GyrA-83F;GyrA-87A;ParC-80I
KLE_DA3998AA_AS	SRR10294922	Public	L2			Oman		2015	Klebsiella pneumoniae	ST11	Other-pCR	-		0	2	6	7	-	-	-	-	-	-	wzi14	KL14	O3	aac(3)-IId^;aadA*	-	-	-	-	-	-	-	sul1	-	-	-	CMY-6;TEM-1D.v1^	-	CTX-M-15	-	NDM-1	SHV-11.v1	35Q	OmpK35-66%;OmpK36-34%	-	GyrA-83I;ParC-80I
KLE_CA8239AA_AS	ERR3372286	Public	L2			Argentina			Klebsiella pneumoniae	ST11	Other-pCR	-		0	2	8	12	-	-	-	-	-	-	wzi39	KL39	O3	aac(6')-Ib'.v1;aadA2;aadA^;aph3-Ia.v1^	-	-	-	-	mphA*	catA1^;cmlA1*	-	sul1;sul3	-	-	dfrA12	TEM-1D.v1^	-	-	-	KPC-2	SHV-11.v1	35Q	OmpK35-27%	-	GyrA-83I;GyrA-87N;ParC-80I
KLE_AA5793AA_AS	ERR1024561	Public	L2			Brazil			Klebsiella pneumoniae	ST11	Other-pCR	-		0	2	6	9	-	-	-	-	-	-	wzi64	KL64	O2	-	-	-	qnrS1	-	-	-	-	sul1;sul2	tet(A).v1;tet(D)	-	dfrA1.v1	LAP-2;OXA-2	-	-	-	KPC-2	SHV-11.v1	35Q	OmpK35-40%;OmpK36GD	-	GyrA-83I;ParC-80I
KLE_AA5794AA_AS	ERR1024562	Public	L2			Brazil			Klebsiella pneumoniae	ST11	-	-		0	1	6	9	-	-	-	-	-	-	wzi64	KL64	O2	-	-	-	qnrS1	-	-	-	-	sul1;sul2	tet(A).v1;tet(D)	-	dfrA1.v1	LAP-2;OXA-2	-	CTX-M-2	-	-	SHV-11.v1	35Q	OmpK35-40%;OmpK36GD	-	GyrA-83I;ParC-80I
KLE_CA7816AA_AS	ERR3371863	Public	L2			Argentina			Klebsiella pneumoniae	ST11	Other-pCR	-		0	2	7	10	-	-	-	-	-	-	wzi64	KL64	O2	aac(3)-IIa.v1;aadA2^	-	-	qnrB2.v1^	-	-	catA1^	-	sul1;sul1	-	-	dfrA12	OXA-2;TEM-1D.v1^	-	-	-	KPC-2	SHV-11.v1	35Q	OmpK35-41%	-	GyrA-83I;ParC-80I
KLE_CA7829AA_AS	ERR3371876	Public	L2			Argentina			Klebsiella pneumoniae	ST11	pST11-KPC-5	-		0	2	8	12	-	-	-	-	-	-	wzi64	KL64	O2	aac(3)-IIa.v1;aadA2^;aph3-Ia.v1^	-	-	qnrB2.v1^	-	mphA	catA1^	-	sul1;sul1	-	-	dfrA12	OXA-2;TEM-1D.v1^	-	-	-	KPC-2	SHV-11.v1	35Q	OmpK35-41%	-	GyrA-83I;ParC-80I
KLE_CA7840AA_AS	ERR3371887	Public	L2			Argentina			Klebsiella pneumoniae	ST11	Other-pCR	-		0	3	10	12	-	-	-	-	-	-	wzi64	KL64	O2	aac(3)-IIa.v1;aadA2^;aph3-Ia.v1^	-	-	qnrB2.v1^	-	mphA	catA1^	-	sul1	-	-	dfrA12	OXA-2;TEM-1D.v1^	-	CTX-M-2	-	KPC-2	SHV-11.v1	35Q	OmpK35-41%;OmpK36-40%	MgrB-0%	GyrA-83I;ParC-80I
KLE_CA8080AA_AS	ERR3372127	Public	L2			Argentina			Klebsiella pneumoniae	ST11	Other-pCR	-		0	3	9	14	-	-	-	-	-	-	wzi39	KL39	O3	aac(3)-IV;aac(6')-Ib'.v1;aadA2;aadA^;aph(4)-Ia;aph3-Ia.v1^	-	-	-	-	mphA*	catA1^;cmlA1*	-	sul1;sul3	-	-	dfrA12	TEM-1D.v1^	-	-	-	KPC-2	SHV-11.v1	35Q	OmpK35-27%;OmpK36TD	MgrB-53%	GyrA-83I;GyrA-87N;ParC-80I
KLE_CA8385AA_AS	ERR3381695	Public	L2			Argentina			Klebsiella pneumoniae	ST11	Other-pCR	-		0	2	8	10	-	-	-	-	-	-	wzi39	KL39	O3	aac(6')-Ib'.v1;aadA2;aph3-Ia.v1^	-	-	-	-	mphA*	catA1^;cmlA1*?	-	sul1	-	-	dfrA12	TEM-1D.v1^	-	-	-	KPC-2	SHV-11.v1	35Q	OmpK35-27%	-	GyrA-83I;GyrA-87N;ParC-80I
KLE_CA8422AA_AS	ERR3381732	Public	L2			Argentina			Klebsiella pneumoniae	ST11	Other-pCR	-		0	2	7	7	-	-	-	-	-	-	wzi39	KL39	O3	aadA2;aph3-Ia.v1^	-	-	-	-	mphA*	catA1^	-	sul1	-	-	dfrA12	-	-	-	-	KPC-2	SHV-11.v1	35Q	OmpK35-27%	-	GyrA-83I;GyrA-87N;ParC-80I
KLE_CA8481AA_AS	ERR3381789	Public	L2			Argentina			Klebsiella pneumoniae	ST11	Other-pCR	-		0	2	8	12	-	-	-	-	-	-	wzi39	KL39	O3	aac(6')-Ib'.v1;aadA2;aadA^;aph3-Ia.v1^	-	-	-	-	mphA*	catA1^;cmlA1*	-	sul1;sul3	-	-	dfrA12	TEM-1D.v1^	-	-	-	KPC-2	SHV-11.v1	35Q	OmpK35-27%	-	GyrA-83I;GyrA-87N;ParC-80I
KLE_EA0755AA_AS	DRR193899	Public	L2			Japan	Osaka_Prefecture	2015	Klebsiella pneumoniae	ST11	Other-pCR	-		0	2	5	4	-	-	-	-	-	-	wzi75	KL105	O2	aadA2	-	-	-	-	-	-	-	sul1	tet(A).v1*	-	-	-	-	-	-	IMP-6	SHV-11.v1	35Q	-	-	GyrA-83I;GyrA-87G;ParC-80I
KLE_EA3250AA_AS	SRR11308093	Public	L2			China		2020	Klebsiella pneumoniae	ST11	Other-pCR	-		0	3	10	17	-	-	-	-	-	-	wzi174	KL74	O3	aac(3)-IIa.v1^;aac(6')-Ib'.v2*?;aadA2;rmtC;strA.v1^;strB.v1	-	-	qnrB9.2^	-	mphA	CatB4.v1	-	sul1;sul2	tet(A).v1	-	dfrA14.v2*	CMY-6;OXA-1;TEM-1D.v1^	-	-	-	NDM-1	SHV-155?	35Q	OmpK35-25%	MgrB-87%	GyrA-83I;ParC-80I
KLE_EA5338AA_AS	SRR12509441	Public	L2			United States	Wyoming	2016	Klebsiella pneumoniae	ST11	pST11-KPC-4	-		2	2	8	8	ybt 17; ICEKp10	clb 3	-	-	-	-	wzi27	KL27	O2	aadA2^;aph3-Ia.v1^	-	-	-	-	mphA	-	-	sul1	-	-	dfrA12	TEM-1D.v1^	-	CTX-M-15	-	KPC-2	SHV-11.v1	35Q	-	-	GyrA-83I;GyrA-87Y;ParC-80I
KLE_FA4456AA_AS	SRR11514672	Public	L2			China	Shandong	2017	Klebsiella pneumoniae	ST11	Other-pCR	-		0	2	10	14	-	-	-	-	-	-	wzi445	KL141	O4	aac(6')-Ib-cr.v2;aadA16*;aadA2;aph3-Ia.v1^	-	-	qnrB2.v2^	-	mphA	floR.v1*	arr-3	sul1;sul1	tet(D)	-	dfrA27	-	-	CTX-M-27	-	NDM-1	SHV-11.v1	35Q	OmpK35-40%	-	GyrA-83I;ParC-80I
KLE_CA6636AA_AS	ERR3144655	Public	L2			Central_America			Klebsiella pneumoniae	ST11	-	-		1	1	8	15	ybt 10; ICEKp4	-	-	-	-	-	wzi75	KL105	O2	aac(3)-IIa.v1^;aac(6')-Ib-cr.v2;aadA2;strA.v1*;strB.v1*	-	-	qnrB1.v2^	-	mphA	CatB4.v1;catII.2*	-	sul1;sul2	tet(D)	-	-	OXA-1;TEM-1D.v1^	-	CTX-M-15	-	-	SHV-11.v1	35Q	-	-	GyrA-83I;ParC-80I
KLE_CA8047AA_AS	ERR3372094	Public	L2			Argentina			Klebsiella pneumoniae	ST11	-	-		0	1	9	14	-	-	-	-	-	-	wzi64	KL64	O2	aac(3)-IIa.v1^;aac(6')-Ib-cr.v2;aadA2	-	-	qnrB2.v1^	-	mphA	CatB4.v1;catA1^	-	sul1;sul1	tet(A).v1	-	dfrA12	OXA-1;TEM-1D.v1^	-	CTX-M-15	-	-	SHV-11.v1	35Q	-	-	GyrA-83I;ParC-80I
KLE_FA3568AA_AS	SRR14449804	Public	L2			China		2017	Klebsiella pneumoniae	ST11	Other-pCR	-		0	2	6	9	-	-	-	-	-	-	wzi75	KL105	O2	aph3-Ia.v1;strA.v1;strB.v1	-	-	qnrB4	-	-	-	-	sul1	tet(A).v1	-	-	DHA-1;TEM-1D.v1^	-	-	-	NDM-5	SHV-11.v1	35Q	-	-	GyrA-83I;GyrA-87N;ParC-80I
KLE_CA8115AA_AS	ERR3372162	Public	L2			Argentina			Klebsiella pneumoniae	ST11	Other-pCR	-		1	3	7	7	ybt 9; ICEKp3	-	-	-	-	-	wzi64	KL64	O2	aac(6')-Ib'.v1	-	-	qnrB2.v1^	-	-	-	-	sul1;sul1	tet(A).v1*	-	dfrA25	-	-	-	-	KPC-2	SHV-11.v1	35Q	-	MgrB-62%	GyrA-83I;ParC-80I
KLE_FA2255AA_AS	DRR151013	Public	L2			Thailand	Bangkok	2016	Klebsiella pneumoniae	ST11	Other-pCR	-		1	2	9	11	ybt 9; ICEKp3	-	-	-	-	-	wzi50	KL15	O4	aac(3)-IIa.v1^;aac(6')-Ib-cr.v2;aadA2^;aph3-Ia.v1^	-	-	-	-	mphA	CatB4.v1	-	sul1	-	-	dfrA12	OXA-1	-	CTX-M-15	-	NDM-1	SHV-11.v1	35Q	-	-	GyrA-83I;ParC-80I
KLE_CA8921AA_AS	ERR3424728	Public	L2			Argentina			Klebsiella pneumoniae	ST11	-	-		0	0	8	15	-	-	-	-	-	-	wzi64	KL64	O2	aac(3)-IV;aadA2;aadA^;aph(4)-Ia	-	-	qnrS1	-	mphA	catA1^;cmlA1*	-	sul1;sul2;sul3	tet(A).v1*	-	dfrA12	LAP-2;TEM-1D.v1^	-	-	-	-	SHV-11.v1	35Q	OmpK35-40%	-	GyrA-83I;ParC-80I
KLE_DA4053AA_AS	SRR10294964	Public	L2			Oman		2015	Klebsiella pneumoniae	ST11	Double-pCR	-		1	2	7	12	ybt 14; ICEKp5	-	-	-	-	-	wzi14	KL14	O3	aac(3)-IId^;aadA*;aph(3')-VI;rmtC	-	-	-	-	-	CatB4.v1	-	sul1	-	-	-	CMY-6;OXA-1;TEM-1D.v1^	-	CTX-M-15	-	NDM-1;OXA-232	SHV-11.v1^	35Q	OmpK35-66%	-	GyrA-83I;ParC-80I
KLE_FA0464AA_AS	SRR13356558	Public	L2			France		2017	Klebsiella pneumoniae	ST11	-	-		1	0	7	14	ybt 10; ICEKp4	-	-	-	-	-	wzi75	KL105	O2	aac(3)-IV^;aac(6')-Ib-cr.v2^;aadA2;aph(4)-Ia	-	-	qnrB4	-	mphA	catB3.v2;floR.v1*	arr-3	sul1;sul1;sul2	-	-	-	DHA-1;OXA-1	-	-	-	-	SHV-11.v1	35Q	-	-	GyrA-83I;ParC-80I
KLE_DA3863AA_AS	SRR10295061	Public	L2			Oman		2015	Klebsiella pneumoniae	ST11	Other-pCR	-		0	2	6	9	-	-	-	-	-	-	wzi14	KL14	O3	aac(3)-IId^;aadA*;aph(3')-VI;rmtC	-	-	-	-	-	-	-	sul1	-	-	-	CMY-6;TEM-1D.v1^	-	CTX-M-15	-	NDM-1	SHV-11.v1	35Q	OmpK35-66%	-	GyrA-83I;ParC-80I
KLE_DA4038AA_AS	SRR10294879	Public	L2			Oman		2015	Klebsiella pneumoniae	ST11	Other-pCR	-		1	2	4	5	ybt 14; ICEKp5	-	-	-	-	-	wzi14	KL14	O3	aac(6')-Ib'.v1;aadA*	-	-	-	-	-	-	-	-	-	-	-	CMY-6;TEM-1D.v1^	-	-	-	OXA-232	SHV-11.v1^	35Q	OmpK35-66%	-	GyrA-83I;ParC-80I
KLE_FA0433AA_AS	SRR13356589	Public	L2			France		2016	Klebsiella pneumoniae	ST11	-	-		1	0	7	14	ybt 10; ICEKp4	-	-	-	-	-	wzi75	KL105	O2	aac(3)-IV^;aac(6')-Ib-cr.v2^;aadA2;aph(4)-Ia	-	-	qnrB4	-	mphA	catB3.v2;floR.v1*	arr-3	sul1;sul1;sul2	-	-	-	DHA-1;OXA-1	-	-	-	-	SHV-11.v1	35Q	-	-	GyrA-83I;ParC-80I
KLE_FA3950AA_AS	SRR14450016	Public	L2			Colombia		2018	Klebsiella pneumoniae	ST11	Other-pCR	-		1	2	9	14	ybt 10; ICEKp4	-	-	-	-	-	wzi75	KL105	O2	aac(6')-Ib-cr.v2^;aac(6')-Il;ant(2'')-Ia;aph(3')-VIa	-	-	-	-	mphA	catB3.v2	arr-3	sul1;sul2	-	-	dfrA17	OXA-1	-	-	-	KPC-2;NDM-1;VIM-24	SHV-11.v1	35Q	-	-	GyrA-83I;ParC-80I
KLE_DA9490AA_AS	ERR3713171	Public	L3						Klebsiella pneumoniae	ST11	Other-pCR	-		1	2	3	2	ybt 15; ICEKp11	-	-	-	-	-	wzi24	KL24	O2	aac(6')-Ib'.v1	-	-	-	-	-	-	-	-	-	-	-	-	-	-	-	NDM-1	SHV-11.v1	35Q	-	-	GyrA-83F;GyrA-87A;ParC-80I
KLE_FA8791AA_AS	SRR15584363	Public	L3			Spain	Community of Madrid	2014	Klebsiella pneumoniae	ST11	Other-pCR	-		1	3	8	11	ybt 10; ICEKp4	-	-	-	-	-	wzi24	KL24	O2	aac(3)-IIa.v1^;aac(6')-Ib-cr.v2;strA.v1^;strB.v1	-	-	qnrB1.v1	-	-	CatB4.v1	-	sul2	-	-	-	OXA-1;TEM-1D.v1^	-	CTX-M-15	-	OXA-48	SHV-11.v1	35Q	OmpK35-40%	MgrB-0%	GyrA-83F;GyrA-87A;ParC-80I
KLE_FA8940AA_AS	SRR15584341	Public	L3			Spain	Community of Madrid	2014	Klebsiella pneumoniae	ST11	Other-pCR	-		1	3	8	9	ybt 10; ICEKp4	-	-	-	-	-	wzi24	KL24	O2	aac(6')-Ib-cr.v2;strA.v1^;strB.v1	-	-	-	-	-	CatB4.v1	-	sul2	-	-	-	OXA-1;TEM-1D.v1^	-	CTX-M-15	-	OXA-48	SHV-11.v1	35Q	OmpK35-40%	MgrB-0%	GyrA-83F;GyrA-87A;ParC-80I
KLE_BA0207AA_AS	ERR264538	Public	L3			Spain		2012	Klebsiella pneumoniae	ST11	Other-pCR	-		1	2	7	11	ybt 10; ICEKp4	-	-	-	-	-	wzi24	KL24	O2	aac(6')-Ib-cr.v2;strA.v1^;strB.v1	-	-	qnrB1.v1	-	-	CatB4.v1?;catII.2*	-	sul2	-	-	-	OXA-1;TEM-1D.v1^	-	CTX-M-15	-	OXA-245	SHV-11.v1	35Q	-	-	GyrA-83F;GyrA-87A;ParC-80I
KLE_BA0210AA_AS	ERR264542	Public	L3			Spain		2012	Klebsiella pneumoniae	ST11	Other-pCR	-		1	2	7	11	ybt 10; ICEKp4	-	-	-	-	-	wzi24	KL24	O2	aac(6')-Ib-cr.v2;strA.v1^;strB.v1	-	-	qnrB1.v1	-	-	CatB4.v1?;catII.2*	-	sul2	-	-	-	OXA-1;TEM-1D.v1^	-	CTX-M-15	-	OXA-245	SHV-11.v1	35Q	-	-	GyrA-83F;GyrA-87A;ParC-80I
KLE_BA0211AA_AS	ERR264543	Public	L3			Spain		2012	Klebsiella pneumoniae	ST11	Other-pCR	-		1	2	7	11	ybt 10; ICEKp4	-	-	-	-	-	wzi24	KL24	O2	aac(6')-Ib-cr.v2;strA.v1^;strB.v1	-	-	qnrB1.v1*	-	-	CatB4.v1?;catII.2*	-	sul2	-	-	-	OXA-1;TEM-1D.v1^	-	CTX-M-15	-	OXA-245	SHV-11.v1	35Q	-	-	GyrA-83F;GyrA-87A;ParC-80I
KLE_BA0213AA_AS	ERR264545	Public	L3			Spain		2012	Klebsiella pneumoniae	ST11	Other-pCR	-		1	2	7	11	ybt 10; ICEKp4	-	-	-	-	-	wzi24	KL24	O2	aac(6')-Ib-cr.v2;strA.v1^;strB.v1	-	-	qnrB1.v1	-	-	CatB4.v1?;catII.2*	-	sul2	-	-	-	OXA-1;TEM-1D.v1^	-	CTX-M-15	-	OXA-245	SHV-11.v1	35Q	-	-	GyrA-83F;GyrA-87A;ParC-80I
KLE_BA0215AA_AS	ERR264547	Public	L3			Spain		2012	Klebsiella pneumoniae	ST11	Other-pCR	-		1	2	7	11	ybt 10; ICEKp4	-	-	-	-	-	wzi24	KL24	O2	aac(6')-Ib-cr.v2;strA.v1^;strB.v1	-	-	qnrB1.v1	-	-	CatB4.v1?;catII.2*	-	sul2	-	-	-	OXA-1;TEM-1D.v1^	-	CTX-M-15	-	OXA-245	SHV-11.v1	35Q	-	-	GyrA-83F;GyrA-87A;ParC-80I
KLE_BA9027AA_AS	SRR6713420	Public	L2			United States	Michigan	2015	Klebsiella pneumoniae	ST11	pST11-KPC-4	-		2	2	8	9	ybt 17; ICEKp10	clb 3	-	-	-	-	wzi27	KL27	O2	aadA2^;aph3-Ia.v1^	-	-	-	-	mphA	-	-	sul1;sul3	-	-	dfrA12	TEM-1D.v1^	-	CTX-M-15	-	KPC-2	SHV-11.v1	35Q	-	-	GyrA-83I;GyrA-87Y;ParC-80I
KLE_BA0214AA_AS	ERR264546	Public	L3			Spain		2012	Klebsiella pneumoniae	ST11	Other-pCR	-		1	2	7	11	ybt 10; ICEKp4	-	-	-	-	-	wzi24	KL24	O2	aac(6')-Ib-cr.v2;strA.v1^;strB.v1	-	-	qnrB1.v1	-	-	CatB4.v1?;catII.2*	-	sul2	-	-	-	OXA-1;TEM-1D.v1^	-	CTX-M-15	-	OXA-245	SHV-11.v1	35Q	-	-	GyrA-83F;GyrA-87A;ParC-80I
KLE_AA5844AA_AS	ERR1024612	Public	L2			Brazil			Klebsiella pneumoniae	ST11	-	-		0	0	2	1	-	-	-	-	-	-	wzi64	KL64	O2	-	-	-	-	-	-	-	-	-	tet(D)	-	-	-	-	-	-	-	SHV-11.v1	35Q	OmpK35-40%;OmpK36GD	-	GyrA-83I;ParC-80I
KLE_CA6699AA_AS	ERR3144718	Public	L2			Central_America			Klebsiella pneumoniae	ST11	-	-		1	1	7	9	ybt 10; ICEKp4	-	-	-	-	-	wzi75	KL105	O2	aac(3)-IIa.v1^;aac(6')-Ib-cr.v2;aadA2	-	-	qnrB1.v2^	-	-	CatB4.v1	-	sul1	-	-	dfrA14.v2*	OXA-1	-	CTX-M-15	-	-	SHV-11.v1	35Q	-	-	GyrA-83I;ParC-80I
KLE_FA4920AA_AS	SRR5092817	Public	L2			United States	Michigan	2013	Klebsiella pneumoniae	ST11	pST11-KPC-4	-		2	2	8	9	ybt 17; ICEKp10	clb 3	-	-	-	-	wzi27	KL27	O2	aadA2^;aph3-Ia.v1^	-	-	-	-	mphA	-	-	sul1;sul3	-	-	dfrA12	TEM-1D.v1^	-	CTX-M-15	-	KPC-2	SHV-11.v1	35Q	-	-	GyrA-83I;GyrA-87Y;ParC-80I
KLE_AA5810AA_AS	ERR1024578	Public	L2			Brazil			Klebsiella pneumoniae	ST11	Other-pCR	-		0	2	6	5	-	-	-	-	-	-	wzi64	KL64	O2	aph(3')-VIa*	-	-	-	-	-	-	-	sul2	tet(D)	-	-	OXA-2	-	-	-	KPC-2	SHV-11.v1	35Q	OmpK35-40%;OmpK36GD	-	GyrA-83I;ParC-80I
KLE_CA8129AA_AS	ERR3372176	Public	L2			Argentina			Klebsiella pneumoniae	ST11	Other-pCR	-		1	2	6	9	ybt 9; ICEKp3	-	-	-	-	-	wzi39	KL39	O3	aac(3)-IV;aac(6')-Ib'.v1;aadA2;aadA^;aph(4)-Ia	-	-	-	-	-	cmlA1*	-	sul3	-	-	-	TEM-1D.v1^	-	-	-	KPC-2	SHV-11.v1	35Q	OmpK35-27%	-	GyrA-83I;GyrA-87N;ParC-80I
KLE_FA4543AA_AS	ERR5685337	Public	L3			Pakistan		2015	Klebsiella pneumoniae	ST11	pST11-KPC-4	-		1	2	7	9	ybt 16; ICEKp12	-	-	-	-	-	wzi24	KL24	O2	aac(3)-IId^;aac(6')-Ib3*;rmtC	-	-	-	-	-	CatB4.v1	-	sul1	-	-	-	CMY-6;OXA-1	-	CTX-M-15	-	NDM-1	SHV-11.v1	35Q	OmpK35-40%	-	GyrA-83F;GyrA-87A;ParC-80I
KLE_FA4580AA_AS	ERR5685452	Public	L3			Pakistan		2015	Klebsiella pneumoniae	ST11	pST11-KPC-4	-		1	2	7	8	ybt 16; ICEKp12	-	-	-	-	-	wzi24	KL24	O2	aac(3)-IId^;aac(6')-Ib3^;rmtC	-	-	-	-	-	CatB4.v1	-	sul1	-	-	-	CMY-6	-	CTX-M-15	-	NDM-7	SHV-11.v1	35Q	OmpK35-40%	-	GyrA-83F;GyrA-87A;ParC-80I
KLE_AA6691AA_AS	ERR1217074	Public	L2			Malta		2013	Klebsiella pneumoniae	ST11	-	-		1	0	4	4	ybt 9; ICEKp3	-	-	-	-	-	wzi50	KL15	O4	aadA2^	-	-	-	-	-	-	-	sul1	-	-	dfrA12;dfrA14.v2*	-	-	-	-	-	SHV-11.v1	35Q	-	-	GyrA-83I;ParC-80I
KLE_AA6644AA_AS	ERR1217005	Public	L3			Germany		2013	Klebsiella pneumoniae	ST11	-	-		0	0	4	4	-	-	-	-	-	-	wzi24	KL24	O2	aac(6')-Ib'.v1*;rmtC	-	-	-	-	-	-	-	sul1^	-	-	-	CMY-6	-	-	-	-	SHV-11.v1	35Q	-	-	GyrA-83F;GyrA-87A;ParC-80I
KLE_AA7270AA_AS	ERR1228227	Public	L2			Italy		2013	Klebsiella pneumoniae	ST11	-	-		0	0	6	8	-	-	-	-	-	-	wzi50	KL52	OL101	aac(3)-IV;aadA2;aadA^;aph(4)-Ia	-	-	-	-	-	cmlA1*	-	sul3	tet(A).v1	-	-	TEM-1D.v1^	-	-	-	-	SHV-11.v1	35Q	OmpK35-50%	-	GyrA-83I;ParC-80I
KLE_AA7431AA_AS	ERR1228382	Public	L3			Spain		2013	Klebsiella pneumoniae	ST11	Other-pCR	-		1	2	8	8	ybt 10; ICEKp4	-	-	-	-	-	wzi24	KL24	O2	aadA2^;aph3-Ia.v1^	-	-	-	-	mphA	catA1^	-	sul1	-	-	dfrA12	-	-	CTX-M-15	-	OXA-48	SHV-11.v1	35Q	-	-	GyrA-83F;GyrA-87A;ParC-80I
KLE_FA8816AA_AS	SRR15584388	Public	L3			Spain	Community of Madrid	2012	Klebsiella pneumoniae	ST11	Other-pCR	-		1	2	9	17	ybt 10; ICEKp4	-	-	-	-	-	wzi24	KL24	O2	aac(3)-IIa.v1^;aac(6')-Ib-cr.v2;aadA2^;aph3-Ia.v1^;strA.v1^;strB.v1	-	-	qnrB1.v1	-	mphA	CatB4.v1;catA1^	-	sul1;sul2	-	-	dfrA12	OXA-1;TEM-1D.v1^	-	CTX-M-15	-	OXA-48	SHV-11.v1	35Q	-	-	GyrA-83F;GyrA-87A;ParC-80I
KLE_AA5787AA_AS	ERR1024555	Public	L2			Brazil			Klebsiella pneumoniae	ST11	Other-pCR	-		0	2	6	9	-	-	-	-	-	-	wzi64	KL64	O2	-	-	-	qnrS1	-	-	-	-	sul1;sul2	tet(A).v1;tet(D)	-	dfrA1.v1	LAP-2;OXA-2	-	-	-	KPC-2	SHV-11.v1	35Q	OmpK35-40%;OmpK36GD	-	GyrA-83I;ParC-80I
KLE_AA8585AA_AS	ERR1334737	Public	L2			Portugal		2014	Klebsiella pneumoniae	ST11	-	-		0	1	8	11	-	-	-	-	-	-	wzi243	KL13	O3	aac(6')-Ib-cr.v2^;aph3-Ia.v1^	-	-	qnrB4	-	mphA	catB3.v2	arr-3	sul1;sul1	-	-	-	DHA-1;OXA-1	-	CTX-M-1	-	-	SHV-11.v1	35Q	-	-	GyrA-83I;ParC-80I
KLE_AA8521AA_AS	ERR1334700	Public	L2			Portugal		2014	Klebsiella pneumoniae	ST11	-	-		0	1	8	11	-	-	-	-	-	-	wzi243	KL13	O3	aac(6')-Ib-cr.v2^;aph3-Ia.v1^	-	-	qnrB4	-	mphA	catB3.v2	arr-3	sul1;sul1	-	-	-	DHA-1;OXA-1	-	CTX-M-1	-	-	SHV-11.v1	35Q	-	-	GyrA-83I;ParC-80I
KLE_AA7712AA_AS	ERR1289794	Public	L3			Spain			Klebsiella pneumoniae	ST11	-	-		1	0	4	4	ybt 10; ICEKp4 (incomplete)	-	-	-	-	-	wzi24	KL24	O3	strA.v1^;strB.v1	-	-	-	-	-	-	-	sul2	-	-	-	TEM-1D.v1^	-	-	-	-	SHV-11.v1	35Q	-	-	GyrA-83F;GyrA-87A;ParC-80I
KLE_AA5851AA_AS	ERR1024619	Public	L2			Brazil			Klebsiella pneumoniae	ST11	-	-		0	0	2	1	-	-	-	-	-	-	wzi64	KL64	O2	aph(3')-VIa*	-	-	-	-	-	-	-	-	-	-	-	-	-	-	-	-	SHV-11.v1	35Q	OmpK35-40%;OmpK36GD	-	GyrA-83I;ParC-80I
KLE_BA9021AA_AS	SRR6711553	Public	L2			United States	Michigan	2013	Klebsiella pneumoniae	ST11	pST11-KPC-4	-		2	2	8	9	ybt 17; ICEKp10	clb 3	-	-	-	-	wzi27	KL27	O2	aadA2^;aph3-Ia.v1^	-	-	-	-	mphA	-	-	sul1;sul3	-	-	dfrA12	TEM-1D.v1^	-	CTX-M-15	-	KPC-2	SHV-11.v1	35Q	-	-	GyrA-83I;GyrA-87Y;ParC-80I
KLE_DA4044AA_AS	SRR10294872	Public	L2			Oman		2015	Klebsiella pneumoniae	ST11	Other-pCR	-		0	2	6	9	-	-	-	-	-	-	wzi14	KL14	O3	aac(3)-IId^;aadA*;aph(3')-VI;rmtC	-	-	-	-	-	-	-	sul1	-	-	-	CMY-6;TEM-1D.v1^	-	CTX-M-15	-	NDM-1	SHV-11.v1	35Q	OmpK35-66%	-	GyrA-83I;ParC-80I
KLE_AA5874AA_AS	ERR1024642	Public	L2			Brazil			Klebsiella pneumoniae	ST11	Other-pCR	-		0	2	5	4	-	-	-	-	-	-	wzi64	KL64	O2	aph(3')-VIa*	-	-	-	-	-	-	-	sul2	tet(D)	-	-	-	-	-	-	KPC-2	SHV-11.v1	35Q	OmpK35-40%;OmpK36GD	-	GyrA-83I;ParC-80I
KLE_DA3889AA_AS	SRR10295035	Public	L2			Oman		2015	Klebsiella pneumoniae	ST11	Other-pCR	-		0	2	6	9	-	-	-	-	-	-	wzi14	KL14	O3	aac(3)-IId^;aadA*;aph(3')-VI;rmtC	-	-	-	-	-	-	-	sul1	-	-	-	CMY-6;TEM-1D.v1^	-	CTX-M-15	-	NDM-1	SHV-11.v1	35Q	OmpK35-66%	-	GyrA-83I;ParC-80I
KLE_DA3934AA_AS	SRR10294989	Public	L2			Oman		2015	Klebsiella pneumoniae	ST11	Other-pCR	-		0	2	8	13	-	-	-	-	-	-	wzi14	KL14	O3	aac(3)-IId^;aac(6')-Ib'.v1;aadA*;aadA2^;aph(3')-VI;rmtC	-	-	-	-	-	catA1^	-	sul1	-	-	dfrA12	CMY-6;TEM-1D.v1^	-	CTX-M-15	-	NDM-1	SHV-11.v1	35Q	OmpK35-66%;OmpK36-75%	-	GyrA-83I;ParC-80I
KLE_FA6006AA_AS	SRR15098065	Public	L2			Australia		2019	Klebsiella pneumoniae	ST11	pST11-KPC-4	-		1	2	10	12	ybt 10; ICEKp4	-	-	-	-	-	wzi75	KL105	O2	aac(6')-Ib-cr.v2;aadA2^;aph3-Ia.v1^	-	-	-	-	mphA	CatB4.v1	-	sul1	tet(A).v1	-	dfrA12	OXA-1;TEM-1D.v1^	-	CTX-M-15	-	KPC-2	SHV-11.v1	35Q	-	-	GyrA-83I;ParC-80I
KLE_FA6018AA_AS	SRR15098053	Public	L3			Australia		2019	Klebsiella pneumoniae	ST11	pST11-KPC-4	-		0	2	7	8	-	-	-	-	-	-	wzi2	KL2	O2	aac(3)-IId^;aac(6')-Ib-cr.v1^;rmtC	-	-	-	-	-	CatB4.v1	-	sul1^	-	-	-	OXA-1	-	CTX-M-15	-	NDM-1	SHV-11.v1	35Q	OmpK35-40%	-	GyrA-83F;GyrA-87A;ParC-80I
KLE_CA6387AA_AS	SRR5467429	Public	L2			United States	North_Carolina	2015	Klebsiella pneumoniae	ST11	pST11-KPC-4	-		2	2	8	9	ybt 17; ICEKp10 (truncated)	clb 3	-	-	-	-	wzi27	KL27	O2	aadA2^;aph3-Ia.v1^	-	-	-	-	mphA	-	-	sul1;sul3	-	-	dfrA12	TEM-1D.v1^	-	CTX-M-15	-	KPC-2	SHV-11.v1	35Q	-	-	GyrA-83I;GyrA-87Y;ParC-80I
KLE_FA5704AA_AS	SRR12149874	Public	L3			Vietnam	Hanoi	2017	Klebsiella pneumoniae	ST11	Other-pCR	-		0	2	10	12	-	-	-	-	-	-	wzi24	KL24	O2	aac(3)-IId^;aac(6')-Ib-cr.v2;rmtC	-	-	qnrB9.2^	-	mphA	CatB4.v1	-	sul1	tet(A).v1	-	dfrA14.v2*	OXA-1	-	CTX-M-15	-	NDM-1	SHV-11.v1	35Q	-	-	GyrA-83F;GyrA-87A;ParC-80I
KLE_DA4779AA_AS	ERR2397531	Public	L2			Thailand		2016	Klebsiella pneumoniae	ST11	-	-		0	1	7	10	-	-	-	-	-	-	wzi95	KL123	O3	aac(6')-Ib-cr.v2;aadA16*;aadA2	-	-	qnrB2.v2^	-	-	floR.v1*	arr-3	sul1;sul1	-	-	dfrA27	-	-	CTX-M-27	-	-	SHV-11.v1	35Q	-	-	GyrA-83I;ParC-80I
KLE_DA3883AA_AS	SRR10295041	Public	L2			Oman		2015	Klebsiella pneumoniae	ST11	Other-pCR	-		0	2	6	9	-	-	-	-	-	-	wzi14	KL14	O3	aac(3)-IId^;aadA*;aph(3')-VI;rmtC	-	-	-	-	-	-	-	sul1	-	-	-	CMY-6;TEM-1D.v1^	-	CTX-M-15	-	NDM-1	SHV-11.v1	35Q	OmpK35-66%	-	GyrA-83I;ParC-80I
KLE_DA4327AA_AS	ERR3518864	Public	L2			Brazil		2018	Klebsiella pneumoniae	ST11	pST11-KPC-5	-		2	2	8	8	ybt 0; ICEKp10	clb 3	-	-	-	-	wzi64	KL64	O2	aac(3)-IIa.v1	-	-	-	-	-	catA1^	-	sul1	-	-	dfrA30*	OXA-2;TEM-1D.v1^	-	CTX-M-2	-	KPC-2	SHV-11.v1	35Q	OmpK35-40%;OmpK36GD	-	GyrA-83I;GyrA-87Y;ParC-80I
KLE_FA4909AA_AS	SRR5093492	Public	L2			United States	Michigan	2013	Klebsiella pneumoniae	ST11	pST11-KPC-4	-		2	2	8	8	ybt 17; ICEKp10	clb 3	-	-	-	-	wzi27	KL27	O2	aadA2^;aph3-Ia.v1^	-	-	-	-	mphA	-	-	sul1	-	-	dfrA12	TEM-1D.v1^	-	CTX-M-15	-	KPC-2	SHV-11.v1	35Q	-	-	GyrA-83I;GyrA-87Y;ParC-80I
KLE_FA3259AA_AS	SRR14449441	Public	L1	KL64		China		2018	Klebsiella pneumoniae	ST11	pST11-KPC-3	-		1	2	6	6	ybt 9; ICEKp3	-	-	-	-	-	wzi64	KL64	O2	aadA2;rmtB	-	fosA3	-	-	-	-	-	-	-	-	-	TEM-1D.v1^	-	CTX-M-65	-	KPC-2	SHV-11.v1	35Q	OmpK35-17%;OmpK36GD	-	GyrA-83I;GyrA-87G;ParC-80I
KLE_CA7735AA_AS	SRR9122671	Public	L2			Oman			Klebsiella pneumoniae	ST11	Other-pCR	-		0	2	6	9	-	-	-	-	-	-	wzi14	KL14	O3	aac(3)-IId^;aadA*;aph(3')-VI;rmtC	-	-	-	-	-	-	-	sul1	-	-	-	CMY-6;TEM-1D.v1^	-	CTX-M-15	-	NDM-1	SHV-11.v1	35Q	OmpK35-66%	-	GyrA-83I;ParC-80I
KLE_CA7721AA_AS	SRR9122685	Public	L2			Oman			Klebsiella pneumoniae	ST11	Other-pCR	-		0	3	7	9	-	-	-	-	-	-	wzi14	KL14	O3	aac(3)-IId^;aadA*;aph(3')-VI;rmtC	-	-	-	-	-	-	-	sul1	-	-	-	CMY-6;TEM-1D.v1^	-	CTX-M-15	-	NDM-1	SHV-11.v1	35Q	OmpK35-66%	MgrB-81%	GyrA-83I;ParC-80I
KLE_BA0696AA_AS	ERR298821	Public	L3			Spain			Klebsiella pneumoniae	ST11	Other-pCR	-		1	2	7	9	ybt 10; ICEKp4	-	-	-	-	-	wzi24	KL24	O2	aac(3)-IIa.v1*;aadA1.v1^	-	-	qnrB1.v1	-	-	CatB4.v1?;catB2.v1	-	sul1	-	-	dfrB1	OXA-1	-	-	-	VIM-1	SHV-11.v1	35Q	OmpK35-40%	-	GyrA-83F;GyrA-87A;ParC-80I
KLE_FA3301AA_AS	SRR14449399	Public	L2			China		2017	Klebsiella pneumoniae	ST11	pST11-KPC-4	-		1	2	2	1	ybt 10; ICEKp4	-	-	-	-	-	wzi75	KL105	O2	-	-	-	-	-	-	-	-	-	-	-	-	-	-	-	-	KPC-2	SHV-11.v1	35Q	-	-	GyrA-83I;ParC-80I
KLE_FA5755AA_AS	SRR13699945	Public	L2			Spain	Andalusia	2017	Klebsiella pneumoniae	ST11	pST11-KPC-4	-		0	2	9	11	-	-	-	-	-	-	wzi141	KL25	O5	aac(3)-IIa.v1^;aac(6')-Ib-cr.v2;aadA2	-	-	qnrB1.v2^	-	-	CatB4.v1	-	sul1	tet(A).v1	-	dfrA14.v2*	OXA-1	-	CTX-M-15	-	NDM-7	SHV-11.v1	35Q	-	-	GyrA-83I;ParC-80I
KLE_EA5942AA_AS	DRR238844	Public	L3			Myanmar [Burma]	Yangon	2018	Klebsiella pneumoniae	ST11	pST11-KPC-5	-		1	2	9	13	ybt 15; ICEKp11	-	-	-	-	-	wzi24	KL24	O2	aac(3)-IIa.v1^;aac(6')-Ib'.v1;aadA2^;rmtB	-	-	qnrB9.2^	-	ermB.v1*;mphA?	-	-	sul1	tet(A).v1	-	dfrA12	TEM-1D.v1^	-	CTX-M-15	-	NDM-5	SHV-11.v1	35Q	-	-	GyrA-83F;GyrA-87A;ParC-80I
KLE_BA7551AA_AS	SRR5666502	Public	L2			United States		2015	Klebsiella pneumoniae	ST11	Other-pCR	-		1	2	8	11	ybt 10; ICEKp4 (truncated)	-	-	-	-	-	wzi75	KL105	O2	aac(6')-Ib-cr.v2^;aadA2;aph3-Ia.v1^	-	-	qnrS1	-	mphA	catB3.v2	arr-3	sul1	-	-	-	OXA-1;TEM-1D.v1^	-	-	-	KPC-3	SHV-11.v1	35Q	-	-	GyrA-83I;ParC-80I
KLE_CA7319AA_AS	SRR8980903	Public	L3			Canada	Ontario	2015	Klebsiella pneumoniae	ST11	-	-		0	1	8	14	-	-	-	-	-	-	wzi177	KL125	O5	aac(6')-Ib-cr.v2;aph3-Ia.v1^;strA.v1^;strB.v1	-	-	qnrB1.v2^	-	mphA	catB3.v2	-	sul1;sul2	-	-	dfrA14.v2*;dfrA23	OXA-1;TEM-1D.v1^	-	CTX-M-15	-	-	SHV-11.v1	35Q	OmpK35-12%	-	GyrA-83F;GyrA-87A;ParC-80I
KLE_FA0375AA_AS	SRR13356647	Public	L2			France		2010	Klebsiella pneumoniae	ST11	-	-		1	0	8	12	ybt 10; ICEKp4	-	-	-	-	-	wzi75	KL105	O2	aac(6')-Ib-cr.v2^;aadA2^	-	-	qnrB4	-	mphA	catB3.v2;floR.v1*	arr-3	sul1;sul1	-	-	dfrA12	DHA-1;OXA-1	-	-	-	-	SHV-11.v1	35Q	-	-	GyrA-83I;ParC-80I
KLE_FA7804AA_AS	SRR13007252	Public	L3						Klebsiella pneumoniae	ST11	pST11-KPC-4	-		0	2	7	8	-	-	-	-	-	-	wzi24	KL24	O2	aac(3)-IId^;aac(6')-Ib3^;rmtC	-	-	-	-	-	CatB4.v1	-	sul1^	-	-	-	OXA-1	-	CTX-M-15	-	NDM-1	SHV-11.v1	35Q	OmpK35-40%	-	GyrA-83F;GyrA-87A;ParC-80I
KLE_BA1535AA_AS	SRR1561285	Public	L2			Thailand		2008	Klebsiella pneumoniae	ST11	-	-		0	1	8	9	-	-	-	-	-	-	wzi50	KL15	O4	aac(3)-IId^;aadA2^;aph3-Ia.v1^	-	-	-	-	mphA	catA1^	-	sul1	-	-	dfrA12	TEM-1D.v1^	-	CTX-M-15	-	-	SHV-11.v1	35Q	-	-	GyrA-83I;ParC-80I
KLE_EA6428AA_AS	SRR11585128	Public	L3			Spain		2016	Klebsiella pneumoniae	ST11	Other-pCR	-		1	2	6	6	ybt 10; ICEKp4	-	-	-	-	-	wzi24	KL24	O2	aac(3)-IIa.v1^;aac(6')-Ib-cr.v2	-	-	-	-	-	CatB4.v1	-	-	-	-	-	OXA-1	-	CTX-M-15	-	OXA-48	SHV-11.v1	35Q	-	-	GyrA-83F;GyrA-87A;ParC-80I
KLE_EA6463AA_AS	SRR11585089	Public	L3			Spain		2014	Klebsiella pneumoniae	ST11	Other-pCR	-		1	3	7	7	ybt 10; ICEKp4	-	-	-	-	-	wzi24	KL24	O2	aac(3)-IIa.v1^;aac(6')-Ib-cr.v2	-	-	qnrB1.v1	-	-	CatB4.v1	-	-	-	-	-	OXA-1	-	CTX-M-15	-	OXA-48	SHV-11.v1	35Q	OmpK36-32%	MgrB-0%	GyrA-83F;GyrA-87A;ParC-80I
KLE_EA6443AA_AS	SRR11585111	Public	L3			Spain		2013	Klebsiella pneumoniae	ST11	Other-pCR	-		1	2	9	11	ybt 10; ICEKp4	-	-	-	-	-	wzi24	KL24	O2	aac(6')-Ib-cr.v2;aadA2^;aph3-Ia.v1^	-	-	-	-	mphA	CatB4.v1;catA1^	-	sul1	-	-	dfrA12	OXA-1	-	CTX-M-15	-	OXA-48	SHV-11.v1	35Q	-	-	GyrA-83F;GyrA-87A;ParC-80I
KLE_FA8768AA_AS	SRR15584345	Public	L3			Spain	Community of Madrid	2013	Klebsiella pneumoniae	ST11	Other-pCR	Other-pVir		1	2	9	17	ybt 10; ICEKp4	-	-	-	-	-	wzi24	KL24	O2	aac(3)-IIa.v1^;aac(6')-Ib-cr.v2;aadA2^;aph3-Ia.v1^;strA.v1^;strB.v1	-	-	qnrB1.v1	-	mphA	CatB4.v1;catA1^	-	sul1;sul2	-	-	dfrA12	OXA-1;TEM-1D.v1^	-	CTX-M-15	-	OXA-48	SHV-11.v1	35Q	OmpK36-81%	-	GyrA-83F;GyrA-87A;ParC-80I
KLE_FA8852AA_AS	SRR15584424	Public	L3			Spain	Community of Madrid	2014	Klebsiella pneumoniae	ST11	Other-pCR	-		1	2	9	16	ybt 10; ICEKp4 (truncated)	-	-	-	-	-	wzi24	KL24	O2	aac(3)-IIa.v1^;aac(6')-Ib-cr.v2;aadA2^;aph3-Ia.v1^;strA.v1^;strB.v1	-	-	qnrB1.v1	-	mphA	CatB4.v1	-	sul1;sul2	-	-	dfrA12	OXA-1;TEM-1D.v1^	-	CTX-M-15	-	OXA-48	SHV-11.v1	35Q	-	-	GyrA-83F;GyrA-87A;ParC-80I
KLE_FA8759AA_AS	SRR15584336	Public	L3			Spain	Community of Madrid	2013	Klebsiella pneumoniae	ST11	Other-pCR	-		1	2	9	10	ybt 10; ICEKp4	-	-	-	-	-	wzi24	KL24	O2	aac(6')-Ib-cr.v2;aadA2^	-	-	-	-	mphA	CatB4.v1;catA1^	-	sul1	-	-	dfrA12	OXA-1	-	CTX-M-15	-	OXA-48	SHV-11.v1	35Q	-	-	GyrA-83F;GyrA-87A;ParC-80I
KLE_FA8784AA_AS	SRR15584356	Public	L3			Spain	Community of Madrid	2013	Klebsiella pneumoniae	ST11	Other-pCR	-		1	2	7	11	ybt 10; ICEKp4	-	-	-	-	-	wzi24	KL24	O2	aac(3)-IIa.v1^;aac(6')-Ib-cr.v2;strA.v1^;strB.v1	-	-	qnrB1.v1	-	-	CatB4.v1	-	sul2	-	-	-	OXA-1;TEM-1D.v1^	-	CTX-M-15	-	OXA-48	SHV-11.v1	35Q	-	-	GyrA-83F;GyrA-87A;ParC-80I
KLE_FA8826AA_AS	SRR15584390	Public	L3			Spain	Community of Madrid	2012	Klebsiella pneumoniae	ST11	Other-pCR	-		1	2	8	8	ybt 10; ICEKp4	-	-	-	-	-	wzi24	KL24	O2	aadA2^;aph3-Ia.v1^	-	-	-	-	mphA	catA1^	-	sul1	-	-	dfrA12	-	-	CTX-M-15	-	OXA-48	SHV-11.v1	35Q	-	-	GyrA-83F;GyrA-87A;ParC-80I
KLE_FA8837AA_AS	SRR15584409	Public	L3			Spain	Community of Madrid	2014	Klebsiella pneumoniae	ST11	Other-pCR	-		1	2	9	11	ybt 10; ICEKp4	-	-	-	-	-	wzi24	KL24	O2	aac(6')-Ib-cr.v2;aadA2^;aph3-Ia.v1^	-	-	-	-	mphA	CatB4.v1;catA1^	-	sul1	-	-	dfrA12	OXA-1	-	CTX-M-15	-	OXA-48	SHV-11.v1	35Q	-	-	GyrA-83F;GyrA-87A;ParC-80I
KLE_BA3693AA_AS	ERR1616695	Public	L2			Netherlands			Klebsiella pneumoniae	ST11	-	-		1	1	8	11	ybt 10; ICEKp4? (truncated)	-	-	-	-	-	wzi75	KL105	O2	aac(6')-Ib-cr.v2;aadA2^	-	-	qnrB4	-	mphA	-	arr-3	sul1;sul1	-	-	dfrA12	DHA-1;OXA-1	-	CTX-M-15	-	-	SHV-11.v1	35Q	-	-	GyrA-83I;ParC-80I
KLE_DA0481AA_AS	SRR9734577	Public	L2			Australia		2016	Klebsiella pneumoniae	ST11	pST11-KPC-5	-		1	2	10	17	ybt 9; ICEKp3	-	-	-	-	-	-	KL64	O2	aac(3)-IId^;aac(6')-Ib-cr.v2*;aadA*	-	-	qnrB4;qnrS1	-	mphA	catA1^;catB3.v2	arr-3	sul1;sul1	tet(D)	-	-	DHA-1;LAP-2;OXA-1	-	CTX-M-14	-	NDM-4	-	-	OmpK35-58%	-	GyrA-83I;ParC-80I
KLE_FA1078AA_AS	SRR13893537	Public	L2			United States	Maryland	2017	Klebsiella pneumoniae	ST11	Other-pCR	-		1	2	10	13	ybt 10; ICEKp4 (truncated)	-	-	-	-	-	wzi75	KL105	O2	aadA2;ant(2'')-Ia^;aph3-Ia.v1^	-	-	-	-	mphA;mphE.v2;msrE	catB3.v2	arr-3	sul1	-	-	dfrA1.v1	OXA-1	-	VEB-6	-	KPC-3	SHV-11.v1	35Q	-	-	GyrA-83I;ParC-80I
KLE_EA6461AA_AS	SRR11585091	Public	L3			Spain		2014	Klebsiella pneumoniae	ST11	Other-pCR	-		1	2	9	17	ybt 10; ICEKp4	-	-	-	-	-	wzi24	KL24	O2	aac(3)-IIa.v1^;aac(6')-Ib-cr.v2;aadA2^;aph3-Ia.v1^;strA.v1^;strB.v1	-	-	qnrB1.v1	-	mphA	CatB4.v1;catA1^	-	sul1;sul2	-	-	dfrA12	OXA-1;TEM-1D.v1^	-	CTX-M-15	-	OXA-48	SHV-11.v1	35Q	-	-	GyrA-83F;GyrA-87A;ParC-80I
KLE_DA9417AA_AS	ERR3712616	Public	L2			Netherlands			Klebsiella pneumoniae	ST11	Other-pCR	-		0	2	3	2	-	-	-	-	-	-	wzi243	KL13	O3	-	-	-	-	-	-	-	-	-	-	-	-	-	-	CTX-M-1	-	OXA-48	SHV-11.v1	35Q	-	-	GyrA-83I;ParC-80I
KLE_AA7463AA_AS	ERR1228398	Public	L2			Spain		2014	Klebsiella pneumoniae	ST11	Other-pCR	-		0	2	7	9	-	-	-	-	-	-	wzi243	KL13	O3	aac(3)-IV;aadA2^;aph(3')-IIa;aph(4)-Ia	-	-	-	-	mphA	catA1^	-	sul1	-	-	dfrA12	-	-	-	-	KPC-2	SHV-11.v1	35Q	-	-	GyrA-83I;ParC-80I
KLE_CA7982AA_AS	ERR3372029	Public	L2			Argentina			Klebsiella pneumoniae	ST11	Other-pCR	-		0	3	9	14	-	-	-	-	-	-	wzi39	KL39	O3	aac(3)-IV;aac(6')-Ib'.v1;aadA2;aadA^;aph(4)-Ia;aph3-Ia.v1^	-	-	-	-	mphA*	catA1^;cmlA1*	-	sul1;sul3	-	-	dfrA12	TEM-1D.v1^	-	-	-	KPC-2	SHV-11.v1	35Q	OmpK35-27%;OmpK36TD	MgrB-53%	GyrA-83I;GyrA-87N;ParC-80I
KLE_CA8472AA_AS	ERR3381782	Public	L2			Argentina			Klebsiella pneumoniae	ST11	Other-pCR	-		0	3	9	13	-	-	-	-	-	-	wzi39	KL39	O3	aac(3)-IV;aac(6')-Ib'.v1;aadA2^;aadA^;aph(4)-Ia;aph3-Ia.v1^	-	-	-	-	mphA*	catA1^;cmlA1*	-	sul1	-	-	dfrA12	TEM-1D.v1^	-	-	-	KPC-2	SHV-11.v1	35Q	OmpK35-27%;OmpK36TD	MgrB-53%	GyrA-83I;GyrA-87N;ParC-80I
KLE_DA8888AA_AS	ERR3712498	Public	L2			Netherlands			Klebsiella pneumoniae	ST11	pST11-KPC-4	-		1	2	7	9	ybt 9; ICEKp3 (truncated)	-	-	-	-	-	wzi50	KL15	O4	aac(6')-Ib;aph3-Ia.v1^;rmtF	-	-	qnrB1.v1	-	mphA	-	arr-2	sul1	-	-	dfrA12	-	-	-	-	NDM-1	SHV-11.v1	35Q	-	-	GyrA-83I;ParC-80I
KLE_AA0745AA_AS	ERR264530	Public	L3			Spain		2012	Klebsiella pneumoniae	ST11	Other-pCR	-		1	2	7	11	ybt 10; ICEKp4	-	-	-	-	-	wzi24	KL24	O2	aac(6')-Ib-cr.v2;strA.v1^;strB.v1	-	-	qnrB1.v1	-	-	CatB4.v1?;catII.2*	-	sul2	-	-	-	OXA-1;TEM-1D.v1^	-	CTX-M-15	-	OXA-245	SHV-11.v1	35Q	-	-	GyrA-83F;GyrA-87A;ParC-80I
KLE_FA9142AA_AS	SRR17676824	Public	L2			Spain	Andalusia	2018	Klebsiella pneumoniae	ST11	pST11-KPC-4	-		0	2	9	11	-	-	-	-	-	-	wzi141	KL25	O5	aac(3)-IIa.v1^;aac(6')-Ib-cr.v2;aadA2	-	-	qnrB1.v2^	-	-	CatB4.v1	-	sul1	tet(A).v1	-	dfrA14.v2*	OXA-1	-	CTX-M-15	-	NDM-7	SHV-11.v1	35Q	-	-	GyrA-83I;ParC-80I
KLE_CA9004AA_AS	ERR3424811	Public	L2			Argentina			Klebsiella pneumoniae	ST11	-	-		0	1	8	13	-	-	-	-	-	-	wzi39	KL39	O3	aac(6')-Ib'.v1;aadA*;aph3-Ia.v1^;rmtD	-	-	qnrB19^	-	mphA*	catA13*;catA1^	-	sul1	-	-	dfrA12	OXA-9.v1;TEM-1D.v1^	-	CTX-M-2	-	-	SHV-11.v1	35Q	OmpK35-27%	-	GyrA-83I;ParC-80I
KLE_DA3907AA_AS	SRR10295016	Public	L2			Oman		2015	Klebsiella pneumoniae	ST11	Other-pCR	-		0	2	6	9	-	-	-	-	-	-	wzi14	KL14	O3	aac(3)-IId^;aadA*;aph(3')-VI;rmtC	-	-	-	-	-	-	-	sul1	-	-	-	CMY-6;TEM-1D.v1^	-	CTX-M-15	-	NDM-1	SHV-11.v1	35Q	OmpK35-66%	-	GyrA-83I;ParC-80I
KLE_DA4054AA_AS	SRR10294959	Public	L2			Oman		2015	Klebsiella pneumoniae	ST11	Other-pCR	-		0	2	6	9	-	-	-	-	-	-	wzi14	KL14	O3	aac(3)-IId^;aadA*;aph(3')-VI;rmtC	-	-	-	-	-	-	-	sul1	-	-	-	CMY-6;TEM-1D.v1^	-	CTX-M-15	-	NDM-1	SHV-11.v1	35Q	OmpK35-66%	-	GyrA-83I;ParC-80I
KLE_BA0705AA_AS	ERR298830	Public	L3			Spain			Klebsiella pneumoniae	ST11	Other-pCR	-		1	2	9	21	ybt 10; ICEKp4	-	-	-	-	-	wzi24	KL24	O2	aac(3)-IIa.v1^;aac(6')-Ib4^;aadA1.v1^;aadA2^;aph3-Ia.v1^;strA.v1^;strB.v1	-	-	qnrB1.v1	-	mphA	CatB4.v1?;catA1^;catB2.v1;catII.2*	-	sul1;sul2	-	-	dfrA12;dfrB1	OXA-1;TEM-1D.v1^	-	CTX-M-15	-	VIM-1	SHV-11.v1	35Q	-	-	GyrA-83F;GyrA-87A;ParC-80I
KLE_AA7970AA_AS	ERR1334419	Public	L3			Greece		2013	Klebsiella pneumoniae	ST11	pST11-KPC-4	-		1	2	4	3	ybt 15; ICEKp11	-	-	-	-	-	wzi24	KL24	O2	aac(6')-Ib'.v1	-	-	-	-	-	-	-	-	-	-	dfrA14.v2*	-	-	-	-	NDM-1	SHV-11.v1	35Q	-	-	GyrA-83F;GyrA-87A;ParC-80I
KLE_EA5938AA_AS	DRR238846	Public	L3			Myanmar [Burma]	Yangon	2018	Klebsiella pneumoniae	ST11	pST11-KPC-4	-		1	2	8	12	ybt 15; ICEKp11	-	-	-	-	-	wzi24	KL24	O2	aac(3)-IIa.v1^;aac(6')-Ib'.v1;aadA2^;rmtB	-	-	qnrB9.2^	-	ermB.v1*;mphA?	-	-	sul1	-	-	dfrA12	TEM-1D.v1^	-	CTX-M-15	-	NDM-5	-	-	-	-	GyrA-83F;GyrA-87A;ParC-80I
KLE_FA5001AA_AS	SRR13246732	Public	L3			Vietnam	Hanoi	2017	Klebsiella pneumoniae	ST11	Other-pCR	-		0	2	10	12	-	-	-	-	-	-	wzi24	KL24	O2	aac(3)-IId^;aac(6')-Ib-cr.v2;rmtC	-	-	qnrB9.2^	-	mphA	CatB4.v1	-	sul1	tet(A).v1	-	dfrA14.v2*	OXA-1	-	CTX-M-15	-	NDM-1	SHV-11.v1	35Q	-	-	GyrA-83F;GyrA-87A;ParC-80I
KLE_FA0786AA_AS	ERR4822802	Public	L2			Brazil	Sao_Paulo	2016	Klebsiella pneumoniae	ST11	pST11-KPC-4	-		2	2	2	1	ybt 0; ICEKp10	clb 3	-	-	-	-	wzi64	KL64	O2	-	-	-	-	-	-	-	-	-	-	-	-	-	-	-	-	KPC-2	SHV-11.v1	35Q	OmpK35-40%;OmpK36GD	-	GyrA-83I;ParC-80I
KLE_FA8813AA_AS	SRR15584385	Public	L3			Spain	Community of Madrid	2013	Klebsiella pneumoniae	ST11	Other-pCR	-		1	2	8	8	ybt 10; ICEKp4	-	-	-	-	-	wzi24	KL24	O2	aadA2^;aph3-Ia.v1^	-	-	-	-	mphA	catA1^	-	sul1	-	-	dfrA12	-	-	CTX-M-15	-	OXA-48	SHV-11.v1	35Q	-	-	GyrA-83F;GyrA-87A;ParC-80I
KLE_FA8844AA_AS	SRR15584416	Public	L3			Spain	Community of Madrid	2012	Klebsiella pneumoniae	ST11	Other-pCR	-		1	2	9	17	ybt 10; ICEKp4	-	-	-	-	-	wzi24	KL24	O2	aac(3)-IIa.v1^;aac(6')-Ib-cr.v2;aadA2^;aph3-Ia.v1^;strA.v1^;strB.v1	-	-	qnrB1.v1	-	mphA	CatB4.v1;catA1^	-	sul1;sul2	-	-	dfrA12	OXA-1;TEM-1D.v1^	-	CTX-M-15	-	OXA-48	SHV-11.v1	35Q	-	-	GyrA-83F;GyrA-87A;ParC-80I
KLE_FA8850AA_AS	SRR15584422	Public	L3			Spain	Community of Madrid	2013	Klebsiella pneumoniae	ST11	Other-pCR	-		1	2	8	8	ybt 10; ICEKp4	-	-	-	-	-	wzi24	KL24	O2	aadA2^;aph3-Ia.v1^	-	-	-	-	mphA	catA1^	-	sul1	-	-	dfrA12	-	-	CTX-M-15	-	OXA-48	SHV-11.v1	35Q	-	-	GyrA-83F;GyrA-87A;ParC-80I
KLE_FA0413AA_AS	SRR13356609	Public	L2			France		2016	Klebsiella pneumoniae	ST11	-	-		1	0	9	13	ybt 10; ICEKp4	-	-	-	-	-	wzi75	KL105	O2	aac(3)-IV^;aac(6')-Ib-cr.v2^;aadA2;aph(4)-Ia	-	-	qnrB4	-	mphA	catB3.v2	arr-3	sul2	tet(A).v1	-	dfrA12	DHA-1;OXA-1	-	-	-	-	SHV-11.v1	35Q	-	-	GyrA-83I;ParC-80I
KLE_FA8838AA_AS	SRR15584410	Public	L3			Spain	Community of Madrid	2013	Klebsiella pneumoniae	ST11	Other-pCR	-		1	2	9	17	ybt 10; ICEKp4	-	-	-	-	-	wzi24	KL24	O2	aac(3)-IIa.v1^;aac(6')-Ib-cr.v2;aadA2^;aph3-Ia.v1^;strA.v1^;strB.v1	-	-	qnrB1.v1	-	mphA	CatB4.v1;catA1^	-	sul1;sul2	-	-	dfrA12	OXA-1;TEM-1D.v1^	-	CTX-M-15	-	OXA-48	SHV-11.v1	35Q	-	-	GyrA-83F;GyrA-87A;ParC-80I
KLE_BA2101AA_AS	ERR474482	Public	L3			United Kingdom		2005	Klebsiella pneumoniae	ST11	-	-		1	1	8	15	ybt 10; ICEKp4	-	-	-	-	-	wzi24	KL24	O2	aac(3)-IIa.v1^;aac(6')-Ib-cr.v2;aadA2^;aph3-Ia.v1^;strA.v1^;strB.v1	-	-	-	-	mphA	CatB4.v1?;catA1^	-	sul1;sul2	-	-	dfrA12	OXA-1;TEM-1D.v1^	-	CTX-M-15	-	-	SHV-11.v1	35Q	-	-	GyrA-83F;GyrA-87A;ParC-80I
KLE_EA6418AA_AS	SRR11585139	Public	L3			Spain		2014	Klebsiella pneumoniae	ST11	Other-pCR	-		0	2	9	13	-	-	-	-	-	-	wzi24	KL24	O2	aac(3)-IIa.v1^;aac(6')-Ib-cr.v2;aadA2^;aph3-Ia.v1^	-	-	qnrB1.v1	-	mphA	CatB4.v1;catA1^	-	sul1	-	-	dfrA12	OXA-1	-	CTX-M-15	-	OXA-48	SHV-11.v1	35Q	-	-	GyrA-83F;GyrA-87A;ParC-80I
KLE_EA6427AA_AS	SRR11585129	Public	L3			Spain		2016	Klebsiella pneumoniae	ST11	Other-pCR	-		1	2	9	16	ybt 10; ICEKp4	-	-	-	-	-	wzi24	KL24	O2	aac(3)-IId^;aac(6')-Ib-cr.v2;aadA2^;aadA^;aph3-Ia.v1^	-	-	-	-	-	CatB4.v1;cmlA1*	-	sul2;sul3	tet(A).v1*;tetM.v1*	-	dfrA12	OXA-1;TEM-1D.v1^	-	CTX-M-15	-	OXA-48	SHV-11.v1	35Q	-	-	GyrA-83F;GyrA-87A;ParC-80I
KLE_DA9285AA_AS	ERR3712628	Public	L2			Netherlands			Klebsiella pneumoniae	ST11	pST11-KPC-4	-		2	2	8	8	ybt 0; ICEKp10	clb 3	-	-	-	-	wzi64	KL64	O2	aac(3)-IIa.v1	-	-	-	-	-	catA1^	-	sul1	-	-	dfrA30*	OXA-2;TEM-1D.v1^	-	CTX-M-2	-	KPC-2	SHV-11.v1	35Q	OmpK35-40%;OmpK36GD	-	GyrA-83I;ParC-80I
KLE_AA4170AA_AS	ERR474484	Public	L3			United Kingdom		2005	Klebsiella pneumoniae	ST11	-	-		1	1	7	12	ybt 10; ICEKp4	-	-	-	-	-	wzi24	KL24	O2	aac(3)-IIa.v1^;aac(6')-Ib-cr.v2;aph3-Ia.v1^;strA.v1;strB.v1	-	-	-	-	mphA	CatB4.v1?;catA1^	-	sul2	-	-	-	OXA-1;TEM-1D.v1^	-	CTX-M-15	-	-	SHV-11.v1	35Q	-	-	GyrA-83F;GyrA-87A;ParC-80I
KLE_AA0748AA_AS	ERR264533	Public	L3			Spain		2012	Klebsiella pneumoniae	ST11	Other-pCR	-		1	2	7	11	ybt 10; ICEKp4	-	-	-	-	-	wzi24	KL24	O2	aac(6')-Ib-cr.v2;strA.v1^;strB.v1	-	-	qnrB1.v1	-	-	CatB4.v1?;catII.2*	-	sul2	-	-	-	OXA-1;TEM-1D.v1^	-	CTX-M-15	-	OXA-245	SHV-11.v1	35Q	-	-	GyrA-83F;GyrA-87A;ParC-80I
KLE_DA5800AA_AS	ERR2397587	Public	L2			Thailand		2016	Klebsiella pneumoniae	ST11	-	-		1	1	10	11	ybt 15; ICEKp11	-	-	-	-	-	wzi50	KL15	O4	aac(6')-Ib-cr.v2^;aph3-Ia.v1^	-	-	-	-	mphA	catB3.v2;floR.v2*	arr-3	sul1	tet(A).v2	-	dfrA1.v1	OXA-1	-	CTX-M-15	-	-	SHV-11.v1	35Q	-	-	GyrA-83I;ParC-80I
KLE_CA0780AA_AS	SRR7540271	Public	L2			China	Sichuan	2018	Klebsiella pneumoniae	ST11	Other-pCR	-		1	2	10	15	ybt 9; ICEKp3	-	-	-	-	-	wzi39	KL39	O3	aac(6')-Ib-cr.v2;aadA16*;aadA2^;aph3-Ia.v1^	-	-	qnrB2.v2^	-	mphA	floR.v1*	arr-3	sul1;sul1	tet(D)	-	dfrA12;dfrA27	-	-	CTX-M-27	-	NDM-5	SHV-11.v1	35Q	OmpK35-21%	-	GyrA-83I;ParC-80I
KLE_CA6646AA_AS	ERR3144665	Public	L2			Central_America			Klebsiella pneumoniae	ST11	-	-		1	1	6	7	ybt 10; ICEKp4	-	-	-	-	-	wzi75	KL105	O2	aac(3)-IIa.v1^;aph3-Ia.v1^	-	-	qnrB4	-	mphA	-	-	sul1	-	-	-	DHA-1	-	CTX-M-15	-	-	SHV-11.v1	35Q	-	-	GyrA-83I;ParC-80I
KLE_EA6346AA_AS	SRR11585218	Public	L3			Spain		2014	Klebsiella pneumoniae	ST11	Other-pCR	-		1	3	10	17	ybt 10; ICEKp4	-	-	-	-	-	wzi24	KL24	O2	aac(3)-IIa.v1^;aac(6')-Ib-cr.v2;aadA2^;aph3-Ia.v1^;strA.v1^;strB.v1	-	-	qnrB1.v1	-	mphA	CatB4.v1;catA1^	-	sul1;sul2	-	-	dfrA12	OXA-1;TEM-1D.v1^	-	CTX-M-15	-	OXA-48	SHV-11.v1	35Q	-	MgrB-62%	GyrA-83F;GyrA-87A;ParC-80I
KLE_EA6430AA_AS	SRR11585126	Public	L3			Spain		2013	Klebsiella pneumoniae	ST11	Other-pCR	-		1	2	6	7	ybt 10; ICEKp4	-	-	-	-	-	wzi24	KL24	O2	aac(3)-IIa.v1^;aac(6')-Ib-cr.v2	-	-	qnrB1.v1	-	-	CatB4.v1	-	-	-	-	-	OXA-1	-	CTX-M-15	-	OXA-48	SHV-11.v1	35Q	-	-	GyrA-83F;GyrA-87A;ParC-80I
KLE_FA0261AA_AS	SRR13077417	Public	L2			Singapore		2016	Klebsiella pneumoniae	ST11	-	-		1	0	8	9	ybt 10; ICEKp4	-	-	-	-	-	wzi75	KL105	O2	aac(6')-Ib-cr.v2^	-	-	qnrB4	-	mphA	catB3.v2	arr-3	sul1	tet(A).v1	-	-	DHA-1;OXA-1	-	-	-	-	SHV-11.v1	35Q	-	-	GyrA-83I;ParC-80I
KLE_FA0306AA_AS	SRR13077343	Public	L2			Singapore		2016	Klebsiella pneumoniae	ST11	-	-		1	1	7	8	ybt 10; ICEKp4	-	-	-	-	-	wzi75	KL105	O2	aac(6')-Ib-cr.v2	-	-	qnrB4	-	mphA	-	arr-3	sul1	-	-	-	DHA-1;OXA-1	-	CTX-M-15	-	-	SHV-11.v1	35Q	-	-	GyrA-83I;ParC-80I
KLE_FA0324AA_AS	SRR13077307	Public	L2			Singapore		2016	Klebsiella pneumoniae	ST11	-	-		1	1	7	9	ybt 10; ICEKp4	-	-	-	-	-	wzi75	KL105	O2	aac(6')-Ib-cr.v2	-	-	qnrB4	-	mphA	-	arr-3	sul1;sul1	-	-	-	DHA-1;OXA-1	-	CTX-M-15	-	-	SHV-11.v1	35Q	-	-	GyrA-83I;ParC-80I
KLE_FA0397AA_AS	SRR13356625	Public	L2			France		2014	Klebsiella pneumoniae	ST11	Other-pCR	-		1	2	8	15	ybt 10; ICEKp4	-	-	-	-	-	wzi75	KL105	O2	aac(3)-IV^;aac(6')-Ib-cr.v2^;aadA2;aph(4)-Ia	-	-	qnrB4	-	mphA	catB3.v2;floR.v1*	arr-3	sul1;sul1;sul2	-	-	-	DHA-1;OXA-1	-	-	-	OXA-48	SHV-11.v1	35Q	-	-	GyrA-83I;ParC-80I
KLE_BA6863AA_AS	ERR1815065	Public	L3			Ireland		2016	Klebsiella pneumoniae	ST11	Other-pCR	-		0	2	8	10	-	-	-	-	-	-	wzi24	KL24	O2	aadA2^;armA	-	-	-	-	mphA;mphE.v2^;msrE	-	-	sul1	tet(B).v2*	-	dfrA12	TEM-1D.v1^	-	-	-	NDM-19	SHV-11.v1	35Q	OmpK35-40%	-	GyrA-83F;GyrA-87A;ParC-80I
KLE_EA6384AA_AS	SRR11585177	Public	L3			Spain		2015	Klebsiella pneumoniae	ST11	Other-pCR	-		1	2	6	7	ybt 10; ICEKp4	-	-	-	-	-	wzi24	KL24	O2	aac(3)-IIa.v1^;aac(6')-Ib-cr.v2	-	-	qnrB1.v1	-	-	CatB4.v1	-	-	-	-	-	OXA-1	-	CTX-M-15	-	OXA-48	SHV-11.v1	35Q	-	-	GyrA-83F;GyrA-87A;ParC-80I
KLE_EA6429AA_AS	SRR11585127	Public	L3			Spain		2016	Klebsiella pneumoniae	ST11	Other-pCR	-		1	2	3	2	ybt 10; ICEKp4	-	-	-	-	-	wzi24	KL24	O2	-	-	-	-	-	-	-	-	-	-	-	-	-	-	CTX-M-15	-	OXA-48	SHV-11.v1	35Q	-	-	GyrA-83F;GyrA-87A;ParC-80I
KLE_FA6118AA_AS	SRR15097953	Public	L2			Australia		2017	Klebsiella pneumoniae	ST11	pST11-KPC-5	-		0	2	7	10	-	-	-	-	-	-	wzi75	KL105	O2	aac(6')-Ib-cr.v2^;aadA16*;aadA2^	-	-	qnrB6^	-	-	catB3.v2	arr-3	sul1	-	-	dfrA12;dfrA27	-	-	-	-	KPC-2	SHV-11.v1	35Q	OmpK36GD	-	GyrA-83I;ParC-80I
KLE_AA7403AA_AS	ERR1228369	Public	L3						Klebsiella pneumoniae	ST11	Other-pCR	-		1	2	5	6	ybt 10; ICEKp4	-	-	-	-	-	wzi24	KL24	O2	aac(3)-IIa.v1^;aac(6')-Ib-cr.v2	-	-	qnrB1.v1	-	-	CatB4.v1	-	-	-	-	-	OXA-1	-	-	-	OXA-48	SHV-11.v1	35Q	OmpK35-40%	-	GyrA-83F;GyrA-87A;ParC-80I
KLE_CA8975AA_AS	ERR3424782	Public	L2			Argentina			Klebsiella pneumoniae	ST11	-	-		0	1	9	14	-	-	-	-	-	-	wzi27	KL27	O2	aac(3)-IIa.v1;aac(6')-Ib-cr.v1^;aadA2^;aph3-Ia.v1*	-	-	-	-	mphA	catA1^;catB3.v2	arr-3	sul1;sul1	-	-	dfrA12	OXA-1;TEM-1D.v1^	-	CTX-M-2	-	-	SHV-11.v1	35Q	-	-	GyrA-83I;ParC-80I
KLE_CA8976AA_AS	ERR3424783	Public	L2			Argentina			Klebsiella pneumoniae	ST11	-	-		0	1	9	14	-	-	-	-	-	-	wzi27	KL27	O2	aac(3)-IIa.v1;aac(6')-Ib-cr.v1^;aadA2^;aph3-Ia.v1*	-	-	-	-	mphA	catA1^;catB3.v2	arr-3	sul1;sul1	-	-	dfrA12	OXA-1;TEM-1D.v1^	-	CTX-M-2	-	-	SHV-11.v1	35Q	-	-	GyrA-83I;ParC-80I
KLE_BA2034AA_AS	ERR474510	Public	L2			United Kingdom		2006	Klebsiella pneumoniae	ST11	-	-		0	1	8	12	-	-	-	-	-	-	wzi177	KL125	O3	aac(3)-IId^;aac(6')-Ib-cr.v2;aph3-Ia.v1^	-	-	-	-	mphA	CatB4.v1	-	-	tet(A).v1;tet(D)	-	dfrA14.v2*	OXA-1;TEM-1D.v1^	-	CTX-M-15;SHV-12^	-	-	-	238S;240K;35Q	OmpK35-70%	-	GyrA-83I;ParC-80I
KLE_BA3485AA_AS	SRR4414026	Public	L2			United States		2015	Klebsiella pneumoniae	ST11	Other-pCR	-		1	2	8	10	ybt 10; ICEKp4 (truncated)	-	-	-	-	-	wzi75	KL105	O2	aac(6')-Ib-cr.v2^;aadA2;aph3-Ia.v1^	-	-	-	-	mphA	catB3.v2	arr-3	sul1	-	-	-	OXA-1;TEM-1D.v1^	-	-	-	KPC-3	SHV-11.v1	35Q	-	-	GyrA-83I;ParC-80I
KLE_DA4566AA_AS	SRR10376979	Public	L2			United States		2016	Klebsiella pneumoniae	ST11	Other-pCR	-		1	2	8	10	ybt 10; ICEKp4 (truncated)	-	-	-	-	-	wzi75	KL105	O2	aac(3)-IIa.v1^;aac(6')-Ib-cr.v2;aadA2	-	-	-	-	mphA	CatB4.v1	-	sul1	-	-	-	OXA-1;TEM-1D.v1^	-	CTX-M-15	-	KPC-3	SHV-11.v1	35Q	-	-	GyrA-83I;ParC-80I
KLE_FA1105AA_AS	SRR13893726	Public	L2			United States	Maryland	2016	Klebsiella pneumoniae	ST11	Other-pCR	-		1	2	8	11	ybt 10; ICEKp4 (truncated)	-	-	-	-	-	wzi75	KL105	O2	aac(6')-Ib-cr.v2^;aadA2;aph3-Ia.v1^	-	-	qnrS1	-	mphA	catB3.v2	arr-3	sul1	-	-	-	OXA-1;TEM-1D.v1^	-	-	-	KPC-3	SHV-11.v1	35Q	-	-	GyrA-83I;ParC-80I
KLE_FA8920AA_AS	SRR16776934	Public	L2			United States		2019	Klebsiella pneumoniae	ST11	Other-pCR	-		0	2	8	10	-	-	-	-	-	-	wzi64	KL64	O2	aac(6')-Ib-cr.v2;strA.v1^;strB.v1	-	-	qnrB1.v2^	-	-	CatB4.v1	-	sul2	tet(A).v1	-	dfrA14.v2*	OXA-1	-	-	-	NDM-1	SHV-11.v1	35Q	OmpK35-60%	-	GyrA-83I;ParC-80I
KLE_FA3117AA_AS	SRR14449583	Public	L3			Lebanon		2018	Klebsiella pneumoniae	ST11	Other-pCR	-		0	2	5	4	-	-	-	-	-	-	wzi24	KL24	O2	aac(6')-Ib'.v1	-	-	-	-	mphA	-	-	-	tet(A).v1	-	-	-	-	-	-	NDM-7	SHV-11.v1	35Q	-	-	GyrA-83F;GyrA-87A;ParC-80I
KLE_BA8982AA_AS	SRR6710182	Public	L2			United States	Michigan	2013	Klebsiella pneumoniae	ST11	pST11-KPC-4	-		2	2	8	9	ybt 17; ICEKp10	clb 3	-	-	-	-	wzi27	KL27	O2	aadA2^;aph3-Ia.v1^	-	-	-	-	mphA	-	-	sul1;sul3	-	-	dfrA12	TEM-1D.v1^	-	CTX-M-15	-	KPC-2	SHV-11.v1	35Q	-	-	GyrA-83I;GyrA-87Y;ParC-80I
KLE_BA0627AA_AS	ERR349822	Public	L2			Nepal		2012	Klebsiella pneumoniae	ST11	pST11-KPC-4	-		1	2	10	12	ybt 9; ICEKp3	-	-	-	-	-	wzi50	KL15	O4	aadA2^;aph3-Ia.v1^;rmtF	-	-	qnrB1.v1	-	mphA	CatB4.v1?	arr-2	sul1	-	-	dfrA12	OXA-1	-	CTX-M-15	-	NDM-1	SHV-11.v1	35Q	-	-	GyrA-83I;ParC-80I
KLE_CA0028AA_AS	SRR6994996	Public	L2						Klebsiella pneumoniae	ST11	Other-pCR	-		0	3	4	5	-	-	-	-	-	-	wzi27	KL27	O2	aac(3)-IId^;aac(6')-Ib'.v1;aadA*	-	-	qnrB19^	-	-	-	-	-	-	-	-	-	-	-	-	KPC-3	SHV-11.v1	35Q	OmpK35-21%	MgrB-0%	GyrA-83I;ParC-80I
KLE_CA7989AA_AS	ERR3372036	Public	L2			Argentina			Klebsiella pneumoniae	ST11	Other-pCR	-		1	2	2	1	ybt 9; ICEKp3 (incomplete)	-	-	-	-	-	wzi50	KL15	O4	-	-	-	-	-	-	-	-	-	-	-	-	-	-	-	-	KPC-2	SHV-11.v1	35Q	-	-	GyrA-83I;ParC-80I
KLE_FA0317AA_AS	SRR13077327	Public	L2			Singapore		2016	Klebsiella pneumoniae	ST11	-	-		1	0	7	9	ybt 10; ICEKp4	-	-	-	-	-	wzi75	KL105	O2	aac(6')-Ib-cr.v2	-	-	qnrB4	-	mphA	-	arr-3	sul1;sul1	tet(A).v1	-	-	DHA-1;OXA-1	-	-	-	-	SHV-11.v1	35Q	-	-	GyrA-83I;ParC-80I
KLE_BA4648AA_AS	DRR065630	Public	L3			Spain		2012	Klebsiella pneumoniae	ST11	Other-pCR	-		1	2	8	12	ybt 10; ICEKp4	-	-	-	-	-	wzi24	KL24	O2	aac(6')-Ib4^;aadA1.v1^;aadA2^;aph3-Ia.v1^	-	-	-	-	mphA	catA1^;catB2.v1	-	sul1	-	-	dfrA12;dfrB1	OXA-1	-	-	-	VIM-1	SHV-11.v1	35Q	-	-	GyrA-83F;GyrA-87A;ParC-80I
KLE_BA0745AA_AS	ERR298794	Public	L3			Spain		2012	Klebsiella pneumoniae	ST11	Other-pCR	-		0	2	9	17	-	-	-	-	-	-	wzi24	KL24	O2	aac(3)-IIa.v1^;aac(6')-Ib-cr.v2;aadA2^;aph3-Ia.v1^;strA.v1^;strB.v1	-	-	qnrB1.v1	-	mphA	CatB4.v1?;catA1^	-	sul1;sul2	-	-	dfrA12	OXA-1;TEM-1D.v1^	-	CTX-M-15	-	OXA-48	SHV-11.v1	35Q	-	-	GyrA-83F;GyrA-87A;ParC-80I
KLE_BA0203AA_AS	ERR264527	Public	L3			Spain		2011	Klebsiella pneumoniae	ST11	Other-pCR	-		1	2	7	11	ybt 10; ICEKp4	-	-	-	-	-	wzi24	KL24	O2	aac(6')-Ib-cr.v2;strA.v1^;strB.v1	-	-	qnrB1.v1	-	-	CatB4.v1?;catII.2*	-	sul2	-	-	-	OXA-1;TEM-1D.v1^	-	CTX-M-15	-	OXA-48	SHV-11.v1	35Q	-	-	GyrA-83F;GyrA-87A;ParC-80I
KLE_BA1577AA_AS	SRR1582856	Public	L2			United States	Virginia	2009	Klebsiella pneumoniae	ST11	pST11-KPC-4	-		0	2	9	12	-	-	-	-	-	-	wzi177	KL125	O3	aac(3)-IIa.v1^;aac(6')-Ib-cr.v2;aadA2^	-	-	-	-	mphA	CatB4.v1;catII.2*	-	sul1	-	-	dfrA12	OXA-1;TEM-1D.v1^	-	CTX-M-15	-	KPC-3	SHV-11.v1	35Q	OmpK35-70%	-	GyrA-83I;GyrA-87Y;ParC-80I
KLE_BA1128AA_AS	SRR1299116	Public	L2			China		2013	Klebsiella pneumoniae	ST11	Other-pCR	-		0	2	10	18	-	-	-	-	-	-	wzi174	KL74	O3	aac(3)-IIa.v1^;aac(6')-Ib'.v2*?;aadA2;rmtC;strA.v1^;strB.v1	-	-	qnrB9.2^	-	mphA	CatB4.v1	-	sul1;sul2	tet(A).v1	-	dfrA14.v2*	CMY-6;OXA-1;TEM-1D.v1^	-	CTX-M-15	-	NDM-1	SHV-11.v1^	35Q	OmpK35-25%	-	GyrA-83I;ParC-80I
KLE_AA7353AA_AS	ERR1228344	Public	L3			Spain		2013	Klebsiella pneumoniae	ST11	Other-pCR	-		1	2	9	12	ybt 10; ICEKp4	-	-	-	-	-	wzi24	KL24	O2	aac(6')-Ib-cr.v2;aadA2^;aph3-Ia.v1^	-	-	qnrB1.v1	-	mphA	CatB4.v1;catA1^	-	sul1	-	-	dfrA12	OXA-1	-	CTX-M-15	-	OXA-48	SHV-11.v1	35Q	OmpK36-28%	-	GyrA-83F;GyrA-87A;ParC-80I
KLE_AA7441AA_AS	ERR1228387	Public	L3			Spain		2013	Klebsiella pneumoniae	ST11	Other-pCR	-		0	2	9	13	-	-	-	-	-	-	wzi24	KL24	O2	aac(3)-IIa.v1^;aac(6')-Ib-cr.v2;aadA2^;aph3-Ia.v1^	-	-	qnrB1.v1	-	mphA	CatB4.v1;catA1^	-	sul1	-	-	dfrA12	OXA-1	-	CTX-M-15	-	OXA-48	SHV-11.v1	35Q	-	-	GyrA-83F;GyrA-87A;ParC-80I
KLE_CA0217AA_AS	SRR7160711	Public	L2			United States	Virginia	2013	Klebsiella pneumoniae	ST11	Other-pCR	-		0	2	6	7	-	-	-	-	-	-	wzi177	KL125	O3	aac(6')-Ib'.v1*;aadA*	-	-	-	-	-	-	-	sul1	-	-	dfrA5	OXA-9.v1;TEM-1D.v1^	-	-	-	KPC-2	SHV-11.v1	35Q	OmpK35-70%	-	GyrA-83I;GyrA-87Y;ParC-80I
KLE_AA6647AA_AS	ERR1217015	Public	L2			Germany		2012	Klebsiella pneumoniae	ST11	Other-pCR	-		0	2	8	16	-	-	-	-	-	-	wzi385	KL111	O3	aac(3)-IV;aadA16*;aadA2;aadA^;aph(4)-Ia;strA.v1;strB.v1	-	-	qnrS1	-	-	catII.2*;cmlA1*	arr-3	sul1;sul3	-	-	dfrA27	-	-	CTX-M-15	-	OXA-48	SHV-11.v1	35Q	OmpK35-37%	-	GyrA-83I;ParC-80I
KLE_FA0442AA_AS	SRR13356580	Public	L2			France		2016	Klebsiella pneumoniae	ST11	Other-pCR	-		1	2	8	14	ybt 10; ICEKp4	-	-	-	-	-	wzi75	KL105	O2	aac(3)-IV^;aac(6')-Ib-cr.v2^;aadA2;aph(4)-Ia	-	-	qnrB4	-	mphA	catB3.v2;floR.v1*	arr-3	sul1;sul2	-	-	-	DHA-1;OXA-1	-	-	-	OXA-48	SHV-11.v1	35Q	-	-	GyrA-83I;ParC-80I
KLE_FA3502AA_AS	SRR14449870	Public	L2			Colombia		2018	Klebsiella pneumoniae	ST11	Other-pCR	-		0	2	8	11	-	-	-	-	-	-	wzi64	KL64	O2	aac(3)-IIa.v1^;aac(6')-Ib-cr.v2;strA.v1^;strB.v1	-	-	qnrB1.v2^	-	-	CatB4.v1	-	-	tet(A).v1	-	dfrA14.v2*	OXA-1	-	CTX-M-15	-	KPC-2	SHV-11.v1	35Q	OmpK35-10%	-	GyrA-83I;ParC-80I
KLE_FA0395AA_AS	SRR13356627	Public	L2			France		2014	Klebsiella pneumoniae	ST11	-	-		1	0	7	14	ybt 10; ICEKp4 (truncated)	-	-	-	-	-	wzi75	KL105	O2	aac(3)-IV^;aac(6')-Ib-cr.v2^;aadA2;aph(4)-Ia	-	-	qnrB4	-	mphA	catB3.v2;floR.v1*	arr-3	sul1;sul1;sul2	-	-	-	DHA-1;OXA-1	-	-	-	-	SHV-11.v1	35Q	-	-	GyrA-83I;ParC-80I
KLE_AA7405AA_AS	ERR1228370	Public	L2			Spain			Klebsiella pneumoniae	ST11	-	-		0	1	9	16	-	-	-	-	-	-	wzi64	KL64	O2	aac(3)-IId^;aadA2;aadA^;aph3-Ia.v1^;strA.v1;strB.v1	-	-	qnrB2.v1^	-	mphA	cmlA1*	-	sul1;sul3	tet(A).v1*	-	dfrA25	TEM-1D.v1^	-	CTX-M-14;CTX-M-15	-	-	SHV-11.v1	35Q	OmpK35-52%	-	GyrA-83I;ParC-80I
KLE_DA0393AA_AS	SRR9734727	Public	L2			Australia		2016	Klebsiella pneumoniae	ST11	pST11-KPC-5	-		1	2	10	16	ybt 9; ICEKp3	-	-	-	-	-	-	KL64	O2	aac(3)-IId^;aadA*	-	-	qnrB4;qnrS1	-	mphA	catA1^;catB3.v2	arr-3	sul1;sul1	tet(D)	-	-	DHA-1;LAP-2;OXA-1	-	CTX-M-14	-	NDM-4	-	-	OmpK35-58%	-	GyrA-83I;ParC-80I
KLE_FA3949AA_AS	SRR14450017	Public	L2			Colombia		2018	Klebsiella pneumoniae	ST11	Other-pCR	-		0	2	9	13	-	-	-	-	-	-	wzi64	KL64	O2	aac(3)-IIa.v1^;aac(6')-Ib-cr.v2;strA.v1^;strB.v1	-	-	qnrB1.v2^	-	-	CatB4.v1	-	sul2	tet(A).v1	-	dfrA14.v2*	OXA-1;TEM-1*	-	CTX-M-15	-	KPC-2	SHV-11.v1	35Q	OmpK35-10%	-	GyrA-83I;ParC-80I
KLE_EA5361AA_AS	SRR12509408	Public	L2			United States	Wyoming	2016	Klebsiella pneumoniae	ST11	Other-pCR	-		2	2	5	4	ybt 17; ICEKp10	clb 3	-	-	-	-	wzi27	KL27	O2	aadA2^	-	-	-	-	-	-	-	-	-	-	dfrA12	-	-	CTX-M-15	-	KPC-2	SHV-11.v1	35Q	-	-	GyrA-83I;GyrA-87Y;ParC-80I
KLE_FA8771AA_AS	SRR15584348	Public	L3			Spain	Community of Madrid	2014	Klebsiella pneumoniae	ST11	Other-pCR	-		1	2	9	17	ybt 10; ICEKp4 (truncated)	-	-	-	-	-	wzi24	KL24	O2	aac(3)-IIa.v1^;aac(6')-Ib-cr.v2;aadA2^;aph3-Ia.v1^;strA.v1^;strB.v1	-	-	qnrB1.v1	-	mphA	CatB4.v1;catA1^	-	sul1;sul2	-	-	dfrA12	OXA-1;TEM-1D.v1^	-	CTX-M-15	-	OXA-48	SHV-11.v1	35Q	-	-	GyrA-83F;GyrA-87A;ParC-80I
KLE_EA2841AA_AS	SRR8550728	Public	L2			South Korea	Seoul	2018	Klebsiella pneumoniae	ST11	Other-pCR	-		2	2	7	10	ybt 17; ICEKp10	clb 3	-	-	-	-	wzi50	KL15	O4	aac(6')-Ib-cr.v2;armA	-	-	qnrS1	-	mphE.v2;msrE	CatB4.v1	-	-	-	-	dfrA14.v2*	OXA-1;TEM-1D.v1^	-	-	-	KPC-2	-	-	OmpK35-17%	-	GyrA-83I;ParC-80I
KLE_AA7395AA_AS	ERR1228365	Public	L2			Spain		2013	Klebsiella pneumoniae	ST11	-	-		0	1	9	15	-	-	-	-	-	-	wzi64	KL64	O2	aac(3)-IId^;aadA2;aadA^;aph3-Ia.v1^;strA.v1;strB.v1	-	-	qnrB2.v1^	-	mphA	cmlA1*	-	sul1;sul3	tet(A).v1*	-	dfrA25	TEM-1D.v1^	-	CTX-M-14	-	-	SHV-11.v1	35Q	OmpK35-52%	-	GyrA-83I;ParC-80I
KLE_FA8782AA_AS	SRR15584354	Public	L3			Spain	Community of Madrid	2013	Klebsiella pneumoniae	ST11	Other-pCR	-		1	2	9	17	ybt 10; ICEKp4	-	-	-	-	-	wzi24	KL24	O2	aac(3)-IIa.v1^;aac(6')-Ib-cr.v2;aadA2^;aph3-Ia.v1^;strA.v1^;strB.v1	-	-	qnrB1.v1	-	mphA	CatB4.v1;catA1^	-	sul1;sul2	-	-	dfrA12	OXA-1;TEM-1D.v1^	-	CTX-M-15	-	OXA-48	SHV-11.v1	35Q	-	-	GyrA-83F;GyrA-87A;ParC-80I
KLE_CA8887AA_AS	ERR3424694	Public	L2			Argentina			Klebsiella pneumoniae	ST11	-	-		0	1	9	17	-	-	-	-	-	-	wzi27	KL27	O2	aac(3)-IId^;aadA2^;aadA5;strA.v1^;strB.v1*	-	-	qnrB10	-	ereA2;mphA	catA1^	-	sul1;sul2	tet(A).v1	-	dfrA12;dfrA17	TEM-1D.v1^	-	CTX-M-2;PER-2	-	-	SHV-11.v1	35Q	-	-	GyrA-83I;ParC-80I
KLE_AA7979AA_AS	ERR1334424	Public	L3			Greece		2013	Klebsiella pneumoniae	ST11	Other-pCR	-		1	2	4	3	ybt 15; ICEKp11	-	-	-	-	-	wzi24	KL24	O2	aac(6')-Ib'.v1	-	-	-	-	-	-	-	-	-	-	dfrA14.v2*	-	-	-	-	NDM-1	SHV-11.v1	35Q	-	-	GyrA-83F;GyrA-87A;ParC-80I
KLE_AA6429AA_AS	ERR1204929	Public	L3			Slovakia		2014	Klebsiella pneumoniae	ST11	-	-		0	1	6	5	-	-	-	-	-	-	wzi2	KL2	O2	-	-	-	-	-	ereB	catA1^	-	sul2	tet(D)	-	-	-	-	CTX-M-15	-	-	SHV-11.v1	35Q	OmpK35-59%;OmpK36-9%	-	GyrA-83F;GyrA-87A;ParC-80I
KLE_DA4814AA_AS	ERR2397566	Public	L2			Thailand		2016	Klebsiella pneumoniae	ST11	-	-		1	1	10	19	ybt 9; ICEKp3	-	-	-	-	-	wzi50	KL15	O4	aac(3)-IIa.v1^;aac(6')-Ib-cr.v2;aadA*;aadA2^;aph3-Ia.v1^	-	-	qnrS1	-	mphA	CatB4.v1;cmlA5	arr-2	sul1;sul2	tet(A).v1	-	dfrA12;dfrA14.v2*	LAP-2;OXA-1;OXA-10	-	CTX-M-15	-	-	SHV-11.v1	35Q	-	-	GyrA-83I;ParC-80I
KLE_FA5353AA_AS	SRR16540046	Public	L1	KL64	KL64.4	China	Jiangxi	2016	Klebsiella pneumoniae	ST11	pST11-KPC-3	-		1	2	7	7	ybt 9; ICEKp3	-	-	-	-	-	-	KL64	OL102	aadA2;rmtB	-	fosA3	-	-	-	catII.2*	-	-	-	-	-	TEM-1D.v1^	-	CTX-M-65	-	KPC-2	SHV-11.v1	35Q	OmpK35-17%;OmpK36GD	-	GyrA-83I;GyrA-87G;ParC-80I
KLE_AA0606AA_AS	ERR1541552	Public	L3			Slovakia			Klebsiella pneumoniae	ST11	-	-		0	1	6	7	-	-	-	-	-	-	wzi2	KL2	O2	aac(3)-IIa.v1^;aac(6')-Ib-cr.v2	-	-	-	-	-	CatB4.v1;catA1^	-	sul2	-	-	-	OXA-1	-	CTX-M-15	-	-	SHV-11.v1	35Q	OmpK35-59%	-	GyrA-83F;GyrA-87A;ParC-80I
KLE_BA0161AA_AS	SRR3982400	Public	L2			United States		2013	Klebsiella pneumoniae	ST11	-	-		1	1	8	11	ybt 10; ICEKp4	-	-	-	-	-	wzi75	KL105	O2	aac(6')-Ib-cr.v2^;aph3-Ia.v1^	-	-	qnrB4	-	mphA	catB3.v2	arr-3	sul1;sul1	-	-	-	DHA-6;OXA-1	-	CTX-M-15	-	-	SHV-11.v1	35Q	-	-	GyrA-83I;ParC-80I
KLE_BA3522AA_AS	SRR4414063	Public	L2			United States		2015	Klebsiella pneumoniae	ST11	Other-pCR	-		1	2	8	10	ybt 10; ICEKp4 (truncated)	-	-	-	-	-	wzi75	KL105	O2	aac(6')-Ib-cr.v2^;aadA2;aph3-Ia.v1^	-	-	-	-	mphA	catB3.v2	arr-3	sul1	-	-	-	OXA-1;TEM-1D.v1^	-	-	-	KPC-3	SHV-11.v1	35Q	-	-	GyrA-83I;ParC-80I
KLE_EA3691AA_AS	SRR11729721	Public	L2			Canada	Ontario	2018	Klebsiella pneumoniae	ST11	-	-		1	1	9	16	ybt 10; ICEKp4	-	-	-	-	-	wzi75	KL105	O2	aac(3)-IIa.v1^;aac(6')-Ib-cr.v2;aph3-Ia.v1^;strA.v1^;strB.v1	-	-	qnrB4	-	mphA	catB3.v2	arr-3	sul1;sul2	-	-	dfrA14.v2*	DHA-1;OXA-1;TEM-1D.v1^	-	CTX-M-15	-	-	SHV-11.v1	35Q	-	-	GyrA-83I;ParC-80I
KLE_FA7552AA_AS	SRR15215608	Public	L2			Canada	Ontario	2018	Klebsiella pneumoniae	ST11	-	-		1	1	8	15	ybt 10; ICEKp4	-	-	-	-	-	wzi75	KL105	O2	aac(3)-IIa.v1^;aac(6')-Ib-cr.v2;aph3-Ia.v1^;strA.v1^;strB.v1	-	-	qnrB4	-	mphA	-	arr-3	sul1;sul2	-	-	dfrA14.v2*	DHA-1;OXA-1;TEM-1D.v1^	-	CTX-M-15	-	-	SHV-11.v1	35Q	-	-	GyrA-83I;ParC-80I
KLE_CA7933AA_AS	ERR3371980	Public	L2			Argentina			Klebsiella pneumoniae	ST11	-	-		0	1	6	8	-	-	-	-	-	-	wzi64	KL64	O2	aac(3)-IIa.v1;aadA2	-	-	-	-	-	catA1^	-	sul1;sul1	-	-	-	OXA-2;TEM-1D.v1^	-	CTX-M-2	-	-	SHV-11.v1	35Q	OmpK35-41%	-	GyrA-83I;ParC-80I
KLE_BA2206AA_AS	ERR486434	Public	L2			United Kingdom			Klebsiella pneumoniae	ST11	-	-		1	1	5	5	ybt 13; ICEKp2	-	-	-	-	-	wzi349	KL147	O2	-	-	-	qnrS1	-	mphA	-	-	sul1	-	-	dfrA14.v2*	-	-	SHV-12	-	-	-	238S;240K;35Q	OmpK35-17%	-	GyrA-83I;ParC-80I
KLE_FA8793AA_AS	SRR15584365	Public	L3			Spain	Community of Madrid	2014	Klebsiella pneumoniae	ST11	Other-pCR	-		1	2	8	8	ybt 10; ICEKp4	-	-	-	-	-	wzi24	KL24	O2	aadA2^;aph3-Ia.v1^	-	-	-	-	mphA	catA1^	-	sul1	-	-	dfrA12	-	-	CTX-M-15	-	OXA-48	SHV-11.v1	35Q	-	-	GyrA-83F;GyrA-87A;ParC-80I
KLE_FA8801AA_AS	SRR15584373	Public	L3			Spain	Community of Madrid	2013	Klebsiella pneumoniae	ST11	Other-pCR	-		1	2	9	16	ybt 10; ICEKp4	-	-	-	-	-	wzi24	KL24	O2	aac(3)-IIa.v1^;aac(6')-Ib-cr.v2;aadA2^;strA.v1^;strB.v1	-	-	qnrB1.v1	-	mphA	CatB4.v1;catA1^	-	sul1;sul2	-	-	dfrA12	OXA-1;TEM-1D.v1^	-	CTX-M-15	-	OXA-48	SHV-11.v1	35Q	-	-	GyrA-83F;GyrA-87A;ParC-80I
KLE_AA5799AA_AS	ERR1024567	Public	L2						Klebsiella pneumoniae	ST11	Other-pCR	-		0	3	6	8	-	-	-	-	-	-	wzi64	KL64	O2	-	-	-	qnrS1;qnrS2	-	-	-	-	sul1;sul2	tet(D)	-	-	LAP-2;OXA-2	-	-	-	KPC-2	SHV-11.v1	35Q	OmpK35-40%;OmpK36GD	MgrB-87%	GyrA-83I;ParC-80I
KLE_DA9279AA_AS	ERR3712608	Public	L2			Netherlands			Klebsiella pneumoniae	ST11	Other-pCR	-		1	2	9	11	ybt 10; ICEKp4	-	-	-	-	-	wzi75	KL105	O2	aac(6')-Ib-cr.v2;strA.v1*;strB.v1*	-	-	qnrB1.v2^	-	-	CatB4.v1	-	sul2	tet(D)	-	dfrA14.v2*	OXA-1	-	CTX-M-15	-	KPC-3	SHV-11.v1	35Q	-	-	GyrA-83I;ParC-80I
KLE_AA9473AA_AS	ERR1516188	Public	L2			Spain			Klebsiella pneumoniae	ST11	-	-		0	1	7	12	-	-	-	-	-	-	wzi14	KL14	O3	aac(3)-IV;aadA2;ant(2'')-Ia;aph(4)-Ia;strA.v1^;strB.v1	-	-	-	-	-	cmlA5;floR.v2*	-	sul2	tet(A).v2	-	-	CMY-2.v2	-	TEM-52^	-	-	SHV-11.v1	35Q	OmpK35-31%	-	GyrA-83I;GyrA-87G;ParC-80I
KLE_DA3868AA_AS	SRR10295056	Public	L2			Oman		2015	Klebsiella pneumoniae	ST11	Other-pCR	-		0	2	6	9	-	-	-	-	-	-	wzi14	KL14	O3	aac(3)-IId^;aadA*;aph(3')-VI;rmtC	-	-	-	-	-	-	-	sul1	-	-	-	CMY-6;TEM-1D.v1^	-	CTX-M-15	-	NDM-1	SHV-11.v1	35Q	OmpK35-66%	-	GyrA-83I;ParC-80I
KLE_CA7876AA_AS	ERR3371923	Public	L2			Argentina			Klebsiella pneumoniae	ST11	-	-		0	3	5	3	-	-	-	-	-	-	wzi174	KL74	O3	aadA2	-	-	-	-	-	-	-	sul1	-	-	-	-	-	-	-	KPC-2	SHV-11.v1	35Q	OmpK35-48%;OmpK36GD	MgrB-60%	GyrA-83I;GyrA-87Y;ParC-80I
KLE_CA8232AA_AS	ERR3372279	Public	L2			Argentina			Klebsiella pneumoniae	ST11	Other-pCR	-		0	2	5	4	-	-	-	-	-	-	wzi174	KL74	O3	aac(3)-IIa.v1	-	-	-	-	-	-	-	sul1	-	-	-	OXA-2	-	-	-	KPC-2	SHV-11.v1	35Q	OmpK35-48%;OmpK36GD	-	GyrA-83I;GyrA-87Y;ParC-80I
KLE_DA9253AA_AS	ERR3712441	Public	L2			Netherlands			Klebsiella pneumoniae	ST11	pST11-KPC-4	-		1	2	10	12	ybt 9; ICEKp3 (truncated)	-	-	-	-	-	wzi50	KL15	O4	aac(6')-Ib*;aph3-Ia.v1^;rmtF	-	-	qnrB1.v1	-	mphA	CatB4.v1	arr-2	sul1	-	-	dfrA12	OXA-1	-	CTX-M-15	-	NDM-1	SHV-11.v1	35Q	-	-	GyrA-83I;ParC-80I
KLE_DA0421AA_AS	SRR9734682	Public	L3			Australia		2015	Klebsiella pneumoniae	ST11	pST11-KPC-5	-		1	2	8	8	ybt 15; ICEKp11	-	-	-	-	-	wzi24	KL24	O2	strA.v1^;strB.v1	-	-	-	-	mphA	-	-	sul2	tet(A).v1	-	dfrA14.v2*	TEM-1D.v1^	-	-	-	NDM-1	SHV-11.v1	35Q	-	-	GyrA-83F;GyrA-87A;ParC-80I
KLE_DA3859AA_AS	SRR10295065	Public	L2			Oman		2015	Klebsiella pneumoniae	ST11	Other-pCR	-		0	2	6	9	-	-	-	-	-	-	wzi14	KL14	O3	aac(3)-IId^;aadA*;aph(3')-VI;rmtC	-	-	-	-	-	-	-	sul1	-	-	-	CMY-6;TEM-1D.v1^	-	CTX-M-15	-	NDM-1	SHV-11.v1	35Q	OmpK35-66%	-	GyrA-83I;ParC-80I
KLE_DA8869AA_AS	ERR3712452	Public	L3			Netherlands			Klebsiella pneumoniae	ST11	pST11-KPC-4	-		1	2	10	13	ybt 15; ICEKp11	-	-	-	-	-	wzi24	KL24	O2	aac(3)-IIa.v1^;aac(6')-Ib'.v1;strA.v1^;strB.v1	-	-	-	-	mphA	CatB4.v1	-	sul2	tet(A).v1	-	dfrA14.v2*	OXA-1;TEM-1D.v1^	-	CTX-M-15	-	NDM-1	SHV-11.v1	35Q	-	-	GyrA-83F;GyrA-87A;ParC-80I
KLE_DA3870AA_AS	SRR10295054	Public	L2			Oman		2015	Klebsiella pneumoniae	ST11	Other-pCR	-		0	2	6	9	-	-	-	-	-	-	wzi14	KL14	O3	aac(3)-IId^;aadA*;aph(3')-VI;rmtC	-	-	-	-	-	-	-	sul1	-	-	-	CMY-6;TEM-1D.v1^	-	CTX-M-15	-	NDM-1	SHV-11.v1	35Q	OmpK35-66%	-	GyrA-83I;ParC-80I
KLE_FA8769AA_AS	SRR15584346	Public	L3			Spain	Community of Madrid	2014	Klebsiella pneumoniae	ST11	Other-pCR	-		0	2	9	10	-	-	-	-	-	-	wzi24	KL24	O2	aadA2^	-	-	qnrS1	-	mphA	catA1^	-	sul1	-	-	dfrA12;dfrA14.v2*	-	TEM-30	CTX-M-15	-	OXA-48	SHV-11.v1	35Q	-	-	GyrA-83F;GyrA-87A;ParC-80I
KLE_FA8780AA_AS	SRR15584352	Public	L3			Spain	Community of Madrid	2013	Klebsiella pneumoniae	ST11	Other-pCR	-		1	2	9	17	ybt 10; ICEKp4	-	-	-	-	-	wzi24	KL24	O2	aac(3)-IIa.v1^;aac(6')-Ib-cr.v2;aadA2^;aph3-Ia.v1^;strA.v1^;strB.v1	-	-	qnrB1.v1	-	mphA	CatB4.v1;catA1^	-	sul1;sul2	-	-	dfrA12	OXA-1;TEM-1D.v1^	-	CTX-M-15	-	OXA-48	SHV-11.v1	35Q	-	-	GyrA-83F;GyrA-87A;ParC-80I
KLE_FA8836AA_AS	SRR15584408	Public	L3			Spain	Community of Madrid	2014	Klebsiella pneumoniae	ST11	Other-pCR	-		1	2	9	17	ybt 10; ICEKp4	-	-	-	-	-	wzi24	KL24	O2	aac(3)-IIa.v1^;aac(6')-Ib-cr.v2;aadA2^;aph3-Ia.v1^;strA.v1^;strB.v1	-	-	qnrB1.v1	-	mphA	CatB4.v1;catA1^	-	sul1;sul2	-	-	dfrA12	OXA-1;TEM-1D.v1^	-	CTX-M-15	-	OXA-48	SHV-11.v1	35Q	-	-	GyrA-83F;GyrA-87A;ParC-80I
KLE_DA4052AA_AS	SRR10295019	Public	L2			Oman		2015	Klebsiella pneumoniae	ST11	Other-pCR	-		0	2	6	9	-	-	-	-	-	-	wzi14	KL14	O3	aac(3)-IId^;aadA*;aph(3')-VI;rmtC	-	-	-	-	-	-	-	sul1	-	-	-	CMY-6;TEM-1D.v1^	-	CTX-M-15	-	NDM-1	SHV-11.v1	35Q	OmpK35-66%	-	GyrA-83I;ParC-80I
KLE_DA4021AA_AS	SRR10294898	Public	L2			Oman		2015	Klebsiella pneumoniae	ST11	Other-pCR	-		0	2	6	9	-	-	-	-	-	-	wzi14	KL14	O3	aac(3)-IId^;aadA*;aph(3')-VI;rmtC	-	-	-	-	-	-	-	sul1	-	-	-	CMY-6;TEM-1D.v1^	-	CTX-M-15	-	NDM-1	SHV-11.v1	35Q	OmpK35-66%	-	GyrA-83I;ParC-80I
KLE_DA4028AA_AS	SRR10294890	Public	L2			Oman		2015	Klebsiella pneumoniae	ST11	Other-pCR	-		0	2	6	9	-	-	-	-	-	-	wzi14	KL14	O3	aac(3)-IId^;aadA*;aph(3')-VI;rmtC	-	-	-	-	-	-	-	sul1	-	-	-	CMY-6;TEM-1D.v1^	-	CTX-M-15	-	NDM-1	SHV-11.v1	35Q	OmpK35-66%	-	GyrA-83I;ParC-80I
KLE_CA7723AA_AS	SRR9122683	Public	L2			Oman			Klebsiella pneumoniae	ST11	Other-pCR	-		0	3	7	9	-	-	-	-	-	-	wzi14	KL14	O3	aac(3)-IId^;aadA*;aph(3')-VI;rmtC	-	-	-	-	-	-	-	sul1	-	-	-	CMY-6;TEM-1D.v1^	-	CTX-M-15	-	NDM-1	SHV-11.v1	35Q	OmpK35-66%	MgrB-81%	GyrA-83I;ParC-80I
KLE_DA4001AA_AS	SRR10294919	Public	L2			Oman		2015	Klebsiella pneumoniae	ST11	Other-pCR	-		0	2	6	7	-	-	-	-	-	-	wzi14	KL14	O3	aac(3)-IId^;aadA*	-	-	-	-	-	-	-	sul1	-	-	-	CMY-6;TEM-1D.v1^	-	CTX-M-15	-	NDM-1	SHV-11.v1	35Q	OmpK35-66%;OmpK36-34%	-	GyrA-83I;ParC-80I
KLE_AA6608AA_AS	ERR1216965	Public	L2			Germany		2014	Klebsiella pneumoniae	ST11	Other-pCR	-		1	2	7	9	ybt 9; ICEKp3	-	-	-	-	-	wzi50	KL15	O4	aac(6')-Ib;aadA2^;aph3-Ia.v1^	-	-	qnrB1.v1	-	mphA	-	-	sul1	-	-	dfrA12	-	-	CTX-M-15	-	NDM-1	SHV-11.v1	35Q	-	-	GyrA-83I;ParC-80I
KLE_AA0736AA_AS	ERR264519	Public	L3			Spain		2011	Klebsiella pneumoniae	ST11	Other-pCR	-		1	2	7	11	ybt 10; ICEKp4	-	-	-	-	-	wzi24	KL24	O2	aac(6')-Ib-cr.v2;strA.v1^;strB.v1	-	-	qnrB1.v1	-	-	CatB4.v1?;catII.2*	-	sul2	-	-	-	OXA-1;TEM-1D.v1^	-	CTX-M-15	-	OXA-48	SHV-11.v1	35Q	-	-	GyrA-83F;GyrA-87A;ParC-80I
KLE_BA0201AA_AS	ERR264525	Public	L3			Spain		2011	Klebsiella pneumoniae	ST11	Other-pCR	-		1	2	7	11	ybt 10; ICEKp4	-	-	-	-	-	wzi24	KL24	O2	aac(6')-Ib-cr.v2;strA.v1^;strB.v1	-	-	qnrB1.v1	-	-	CatB4.v1?;catII.2*	-	sul2	-	-	-	OXA-1;TEM-1D.v1^	-	CTX-M-15	-	OXA-48	SHV-11.v1	35Q	-	-	GyrA-83F;GyrA-87A;ParC-80I
KLE_DA4263AA_AS	ERR3518859	Public	L2			Brazil		2018	Klebsiella pneumoniae	ST11	pST11-KPC-5	-		2	2	8	8	ybt 0; ICEKp10	clb 3	-	-	-	-	wzi64	KL64	O2	aac(3)-IIa.v1	-	-	-	-	-	catA1^	-	sul1	-	-	dfrA30*	OXA-2;TEM-1D.v1^	-	CTX-M-2	-	KPC-2	SHV-11.v1	35Q	OmpK35-40%;OmpK36GD	-	GyrA-83I;GyrA-87Y;ParC-80I
KLE_CA8159AA_AS	ERR3372206	Public	L2			Argentina			Klebsiella pneumoniae	ST11	Other-pCR	-		1	3	9	13	ybt 9; ICEKp3	-	-	-	-	-	wzi64	KL64	O2	aac(6')-Ib'.v1;strA.v1^;strB.v1	-	-	qnrB2.v1^	-	mphE.v2;msrE	-	-	sul1;sul1;sul2	tet(A).v1*	-	dfrA25	TEM-1D.v1^	-	-	-	KPC-2	SHV-11.v1	35Q	-	MgrB-62%	GyrA-83I;ParC-80I
KLE_AA7357AA_AS	ERR1228346	Public	L3			Spain			Klebsiella pneumoniae	ST11	Other-pCR	-		1	2	6	5	ybt 10; ICEKp4	-	-	-	-	-	wzi24	KL24	O1	aac(6')-Ib-cr.v2	-	-	-	-	-	CatB4.v1	-	-	-	-	dfrA14.v2*	OXA-1	-	-	-	OXA-48	SHV-11.v1	35Q	OmpK35-40%	-	GyrA-83F;GyrA-87A;ParC-80I
KLE_CA8267AA_AS	ERR2523096	Public	L2						Klebsiella pneumoniae	ST11	pST11-KPC-4	-		0	2	11	13	-	-	-	-	-	-	wzi75	KL105	O2	aac(6')-Ib-cr.v2^;aadA2^;aph3-Ia.v1^	-	-	-	-	mphA	catB3.v2	arr-3	sul1	tet(A).v1	-	dfrA12	OXA-1;TEM-1D.v1^	-	CTX-M-3	-	KPC-2	SHV-11.v1	35Q	-	-	GyrA-83I;ParC-80I
KLE_DA9125AA_AS	ERR3712997	Public	L2			Netherlands			Klebsiella pneumoniae	ST11	Other-pCR	-		1	2	9	12	ybt 10; ICEKp4	-	-	-	-	-	wzi75	KL105	O2	aac(3)-IId^;strA.v1*;strB.v1*	-	-	qnrB1.v2^	-	-	CatB4.v1	-	sul2	tet(D)	-	dfrA14.v2*	OXA-1;TEM-1D.v1^	-	CTX-M-15	-	KPC-3	SHV-11.v1	35Q	OmpK36-79%	-	GyrA-83I;ParC-80I
KLE_DA5689AA_AS	SRR10491532	Public	L2			Canada	Saskatchewan	2014	Klebsiella pneumoniae	ST11	-	-		1	1	9	12	ybt 10; ICEKp4	-	-	-	-	-	wzi75	KL105	O2	aac(3)-IId^;aac(6')-Ib-cr.v2^;aadA2	-	-	-	-	mphA	catA1^;catB3.v2	arr-3	sul1	-	-	dfrA12	OXA-1;TEM-1D.v1^	-	CTX-M-3	-	-	SHV-11.v1	35Q	-	-	GyrA-83I;ParC-80I
KLE_EA2858AA_AS	SRR10432623	Public	L1	KL47	KL47.2	China	Beijing	2018	Klebsiella pneumoniae	ST11	pST11-KPC-2	pST11-Vir-3	hv-CRKP	4	2	10	18	ybt 9; ICEKp3	-	iuc 1	-	-	rmpA2_8*-60%	wzi209	KL47	OL101	aac(6')-Ib-cr.v2;aadA2^;aph3-Ia.v1^;armA	-	fosA3	qnrB4	-	mphA;mphE.v2;msrE	CatB4.v1;catII.2*	-	-	tet(A).v1	-	dfrA12	DHA-1;OXA-1;TEM-1D.v1^	-	CTX-M-15	-	KPC-2	SHV-155?	35Q	OmpK35-17%;OmpK36GD	-	GyrA-83I;GyrA-87G;ParC-80I
KLE_FA8814AA_AS	SRR15584386	Public	L3			Spain	Community of Madrid	2013	Klebsiella pneumoniae	ST11	Other-pCR	-		1	2	9	16	ybt 10; ICEKp4	-	-	-	-	-	wzi24	KL24	O2	aac(3)-IIa.v1^;aac(6')-Ib-cr.v2;aadA2^;strA.v1^;strB.v1	-	-	qnrB1.v1	-	mphA	CatB4.v1;catA1^	-	sul1;sul2	-	-	dfrA12	OXA-1;TEM-1D.v1^	-	CTX-M-15	-	OXA-48	SHV-11.v1	35Q	-	-	GyrA-83F;GyrA-87A;ParC-80I
KLE_FA8853AA_AS	SRR15584425	Public	L3			Spain	Community of Madrid	2014	Klebsiella pneumoniae	ST11	Other-pCR	-		1	3	10	11	ybt 10; ICEKp4	-	-	-	-	-	wzi24	KL24	O2	aac(6')-Ib-cr.v2;aadA2^;aph3-Ia.v1^	-	-	-	-	mphA	CatB4.v1;catA1^	-	sul1	-	-	dfrA12	OXA-1	-	CTX-M-15	-	OXA-48	SHV-11.v1	35Q	-	MgrB-0%	GyrA-83F;GyrA-87A;ParC-80I
KLE_BA7249AA_AS	ERR1852982	Public	L2			Philippines			Klebsiella pneumoniae	ST11	pST11-KPC-4	-		0	2	9	14	-	-	-	-	-	-	wzi75	KL105	O2	aac(3)-IIa.v1^;aac(6')-Ib-cr.v2;aadA2;ant(2'')-Ia;aph3-Ia.v1^;rmtC	-	-	-	-	mphA	CatB4.v1	-	sul1*	tet(A).v1	-	-	OXA-1;TEM-1D.v1^	-	CTX-M-15	-	NDM-1	SHV-11.v1	35Q	-	-	GyrA-83I;ParC-80I
KLE_CA0952AA_AS	ERR2743745	Public	L2			Brazil		2016	Klebsiella pneumoniae	ST11	Other-pCR	-		1	3	11	16	ybt 10; ICEKp4	-	-	-	-	-	wzi75	KL105	O2	aadA*;aph3-Ia.v1^	-	-	qnrB19^;qnrE1	-	mphA	catB3.v2	arr-3	sul1;sul2	-	-	dfrA26	OXA-1;OXA-9.v1;TEM-1D.v1^	-	CTX-M-15;CTX-M-8	-	KPC-2	SHV-11.v1	35Q	-	MgrB-89%	GyrA-83I;ParC-80I
KLE_CA0936AA_AS	ERR2743670	Public	L2			Brazil		2015	Klebsiella pneumoniae	ST11	Other-pCR	-		1	3	8	9	ybt 10; ICEKp4	-	-	-	-	-	wzi75	KL105	O2	aac(6')-Ib'.v1*;aadA*	-	-	qnrE1	-	-	-	-	sul2	-	-	dfrA26	OXA-9.v1	-	CTX-M-15;CTX-M-8	-	KPC-2	SHV-11.v1	35Q	-	MgrB-62%	GyrA-83I;ParC-80I
KLE_CA0941AA_AS	ERR2743734	Public	L2			Brazil		2015	Klebsiella pneumoniae	ST11	Other-pCR	-		1	3	8	9	ybt 10; ICEKp4	-	-	-	-	-	wzi75	KL105	O2	aac(6')-Ib'.v1*;aadA*	-	-	qnrE1	-	-	-	-	sul2	-	-	dfrA26	OXA-9.v1	-	CTX-M-15;CTX-M-8	-	KPC-2	SHV-11.v1	35Q	-	MgrB-62%	GyrA-83I;ParC-80I
KLE_CA4489AA_AS	SRR4302191	Public	L2			Singapore		2014	Klebsiella pneumoniae	ST11	Other-pCR	-		1	2	9	11	ybt 10; ICEKp4	-	-	-	-	-	wzi75	KL105	O2	aac(6')-Ib-cr.v2^	-	-	qnrB4	-	mphA	catB3.v2	arr-3	sul1;sul1	-	-	-	DHA-1;OXA-1	-	CTX-M-15	-	NDM-1	SHV-11.v1	35Q	-	-	GyrA-83I;ParC-80I
KLE_CA6680AA_AS	ERR3144699	Public	L2			Central_America			Klebsiella pneumoniae	ST11	-	-		0	1	8	13	-	-	-	-	-	-	wzi75	KL105	O2	aac(3)-IIa.v1^;aac(6')-Ib-cr.v2^;aph3-Ia.v1^;strA.v1^;strB.v1	-	-	qnrB1.v2^	-	mphA	CatB4.v1	-	sul2	-	-	dfrA14.v2*	OXA-1;TEM-1D.v1^	-	CTX-M-15	-	-	SHV-11.v1	35Q	-	-	GyrA-83I;ParC-80I
KLE_EA3256AA_AS	SRR11356420	Public	L2			Finland		2018	Klebsiella pneumoniae	ST11-1LV	-	-		1	2	9	11	ybt 10; ICEKp4	-	-	-	-	-	wzi75	KL105	O2	strA.v1*;strB.v1*	-	-	qnrB1.v2^	-	-	CatB4.v1	-	sul2	tet(D)	-	dfrA14.v2*	OXA-1;TEM-104?	-	CTX-M-15	-	KPC-3	SHV-11.v1	35Q	-	-	GyrA-83I;ParC-80I
KLE_FA3938AA_AS	SRR14450040	Public	L2			Colombia		2018	Klebsiella pneumoniae	ST11	Other-pCR	-		1	2	9	12	ybt 10; ICEKp4	-	-	-	-	-	wzi75	KL105	O2	aac(3)-IId^;strA.v1*;strB.v1*	-	-	qnrB1.v2^	-	-	CatB4.v1	-	sul2	tet(D)	-	dfrA14.v2*	OXA-1;TEM-104?	-	CTX-M-15	-	KPC-3	SHV-11.v1	35Q	-	-	GyrA-83I;ParC-80I
KLE_FA4034AA_AS	SRR14449986	Public	L2			Colombia		2018	Klebsiella pneumoniae	ST11	Other-pCR	-		1	2	10	15	ybt 10; ICEKp4	-	-	-	-	-	wzi75	KL105	OL102	aac(3)-IId^;strA.v1*;strB.v1*	-	-	qnrB1.v2^	-	mphA	-	arr-3	sul1*;sul2	tet(B).v2*;tet(D)	-	dfrA14.v2*	OXA-1;TEM-1D.v1^	-	CTX-M-15	-	KPC-3	SHV-11.v1	35Q	OmpK36-22%	-	GyrA-83I;ParC-80I
KLE_FA0914AA_AS	SRR13741189	Public	L2			United States		2020	Klebsiella pneumoniae	ST11	pST11-KPC-5	-		1	2	9	13	ybt 9; ICEKp3	-	-	-	-	-	wzi75	KL105	O2	aac(6')-Ib-cr.v2^;aadA2^;aph3-Ia.v1^;rmtB	-	-	-	-	mphA	catA1^;catB3.v2	arr-3	sul1	-	-	dfrA12	OXA-1;TEM-1D.v1^	-	-	-	NDM-5	SHV-11.v1	35Q	-	-	GyrA-83I;ParC-80I
KLE_FA0424AA_AS	SRR13356598	Public	L2			France		2016	Klebsiella pneumoniae	ST11	-	-		0	0	7	11	-	-	-	-	-	-	wzi75	KL105	O2	aac(6')-Ib-cr.v2^;aadA2;aph3-Ia.v1^	-	-	qnrB4	-	mphA	catB3.v2	arr-3	sul1;sul1	-	-	-	DHA-1;OXA-1	-	-	-	-	SHV-11.v1	35Q	-	-	GyrA-83I;ParC-80I
KLE_FA3937AA_AS	SRR14450041	Public	L2			Colombia		2017	Klebsiella pneumoniae	ST11	Other-pCR	-		1	2	9	12	ybt 10; ICEKp4	-	-	-	-	-	wzi75	KL105	O2	aac(3)-IId^;strA.v1*;strB.v1*	-	-	qnrB1.v2^	-	-	CatB4.v1	-	sul2	tet(D)	-	dfrA14.v2*	OXA-1;TEM-104?	-	CTX-M-15	-	KPC-3	SHV-11.v1	35Q	OmpK36-0%	-	GyrA-83I;ParC-80I
KLE_FA4003AA_AS	SRR14450022	Public	L2			Colombia		2018	Klebsiella pneumoniae	ST11	Other-pCR	-		1	2	9	12	ybt 10; ICEKp4	-	-	-	-	-	wzi75	unknown	O2	aac(3)-IId^;aac(6')-Ib'.v1;strA.v1*;strB.v1*	-	-	qnrB1.v2^	-	-	CatB4.v1	-	sul2	tet(D)	-	dfrA14.v2*	TEM-104?	-	CTX-M-15	-	KPC-3	SHV-11.v1	35Q	-	-	GyrA-83I;ParC-80I
KLE_FA3936AA_AS	SRR14450042	Public	L2			Colombia		2017	Klebsiella pneumoniae	ST11	Other-pCR	-		1	2	9	12	ybt 10; ICEKp4	-	-	-	-	-	wzi75	KL105	O2	aac(3)-IId^;strA.v1*;strB.v1*	-	-	qnrB1.v2^	-	-	CatB4.v1	-	sul2	tet(D)	-	dfrA14.v2*	OXA-1;TEM-104?	-	CTX-M-15	-	KPC-3	SHV-11.v1	35Q	-	-	GyrA-83I;ParC-80I
KLE_FA3504AA_AS	SRR14449868	Public	L2			Colombia		2018	Klebsiella pneumoniae	ST11	Other-pCR	-		1	2	9	12	ybt 10; ICEKp4	-	-	-	-	-	wzi75	KL105	O2	aac(3)-IId^;aac(6')-Ib'.v1;strA.v1*;strB.v1*	-	-	-	-	-	CatB4.v1	-	sul2	tet(D)	-	dfrA14.v2*	OXA-1;TEM-104?	-	CTX-M-15	-	KPC-3	SHV-11.v1	35Q	-	-	GyrA-83I;ParC-80I
KLE_FA4030AA_AS	SRR14449990	Public	L2			Colombia		2018	Klebsiella pneumoniae	ST11	Other-pCR	-		1	2	11	15	ybt 10; ICEKp4	-	-	-	-	-	wzi75	KL105	O2	aac(3)-IId^;strA.v1*;strB.v1*	-	-	qnrB1.v2^	-	mphA	catB3.v2	arr-3	sul1*	tet(B).v2*;tet(D)	-	dfrA14.v2*	OXA-1;TEM-104?	-	CTX-M-15	-	KPC-3	SHV-11.v1	35Q	OmpK36-22%	-	GyrA-83I;ParC-80I
KLE_FA0469AA_AS	SRR13356553	Public	L2			France		2012	Klebsiella pneumoniae	ST11	-	-		1	0	9	13	ybt 10; ICEKp4 (truncated)	-	-	-	-	-	-	KL105	O2	aac(6')-Ib-cr.v2^;aadA2^;aph3-Ia.v1^	-	-	qnrB4	-	mphA	catB3.v2	arr-3	sul1;sul1	tet(A).v1	-	dfrA12	DHA-1;OXA-1	-	-	-	-	SHV-11.v1	35Q	-	-	GyrA-83I;ParC-80I
KLE_AA8788AA_AS	ERR1374988	Public	L2			Slovenia		2014	Klebsiella pneumoniae	ST11	-	-		0	0	7	10	-	-	-	-	-	-	wzi173	KL155	OL101	aac(6')-Ib-cr.v2^;aph3-Ia.v1^	-	-	qnrB4	-	mphA	catB3.v2	arr-3	sul1;sul1	-	-	-	DHA-1;OXA-1	-	-	-	-	SHV-11.v1	35Q	OmpK36-6%	-	GyrA-83I;ParC-80I
KLE_AA6359AA_AS	ERR1204852	Public	L2			Poland		2013	Klebsiella pneumoniae	ST11	-	-		1	1	8	15	ybt 10; ICEKp4 (truncated)	-	-	-	-	-	wzi75	KL105	O2	aac(3)-IIa.v1^;aac(6')-Ib'.v1;aadA*;aadA2	-	-	qnrB4	-	-	CatB4.v1;catA1^	-	sul1;sul1	-	-	dfrA12	DHA-1;OXA-1;OXA-9.v1;TEM-1D.v1^	-	CTX-M-15	-	-	SHV-11.v1	35Q	-	MgrB-53%	GyrA-83I;ParC-80I
KLE_FA3948AA_AS	SRR14450018	Public	L2			Colombia		2018	Klebsiella pneumoniae	ST11	Other-pCR	-		1	2	9	12	ybt 10; ICEKp4	-	-	-	-	-	wzi75	KL105	O2	aac(3)-IId^;strA.v1*;strB.v1*	-	-	qnrB1.v2^	-	-	CatB4.v1?	-	sul2	tet(D)	-	dfrA14.v2*	OXA-1;TEM-104?	-	CTX-M-15	-	KPC-3	SHV-11.v1	35Q	OmpK36-22%	-	GyrA-83I;ParC-80I
KLE_AA7377AA_AS	ERR1228356	Public	L3						Klebsiella pneumoniae	ST11	Other-pCR	-		1	2	7	6	ybt 10; ICEKp4	-	-	-	-	-	wzi24	KL24	O2	aadA2^	-	-	-	-	-	catA1^	-	sul1	-	-	dfrA12	-	-	CTX-M-15	-	OXA-48	SHV-11.v1	35Q	OmpK35-40%;OmpK36-0%	-	GyrA-83F;GyrA-87A;ParC-80I
KLE_FA3627AA_AS	SRR14449745	Public	L2			Australia		2018	Klebsiella pneumoniae	ST11	pST11-KPC-5	-		1	2	7	10	ybt 10; ICEKp4	-	-	-	-	-	wzi75	KL105	O2	aac(6')-Ib-cr.v2^;aadA16*;aadA2	-	-	qnrB4	-	-	catB3.v2	arr-3	sul1	-	-	dfrA12;dfrA27	-	-	-	-	KPC-2	SHV-11.v1	35Q	OmpK36GD	-	GyrA-83I;ParC-80I
KLE_FA8830AA_AS	SRR15584399	Public	L3			Spain	Community of Madrid	2013	Klebsiella pneumoniae	ST11	Other-pCR	-		1	2	9	17	ybt 10; ICEKp4	-	-	-	-	-	wzi24	KL24	O2	aac(3)-IIa.v1^;aac(6')-Ib-cr.v2;aadA2^;aph3-Ia.v1^;strA.v1^;strB.v1	-	-	qnrB1.v1	-	mphA	CatB4.v1;catA1^	-	sul1;sul2	-	-	dfrA12	OXA-1;TEM-1D.v1^	-	CTX-M-15	-	OXA-48	SHV-11.v1	35Q	-	-	GyrA-83F;GyrA-87A;ParC-80I
KLE_CA6656AA_AS	ERR3144675	Public	L2			Central_America			Klebsiella pneumoniae	ST11	-	-		1	1	7	9	ybt 10; ICEKp4	-	-	-	-	-	wzi75	KL105	O2	aph3-Ia.v1^;strA.v1^;strB.v1	-	-	qnrB1.v2^	-	mphA	-	-	sul2	-	-	dfrA14.v2*	TEM-1D.v1^	-	CTX-M-15	-	-	SHV-11.v1	35Q	-	-	GyrA-83I;ParC-80I
KLE_CA6758AA_AS	ERR3144777	Public	L2			Central_America			Klebsiella pneumoniae	ST11	-	-		1	1	8	13	ybt 10; ICEKp4	-	-	-	-	-	wzi75	KL105	O2	aac(3)-IIa.v1^;aac(6')-Ib-cr.v2^;aph3-Ia.v1^;strA.v1^;strB.v1	-	-	qnrB1.v2^	-	mphA	CatB4.v1	-	sul2	-	-	dfrA14.v2*	OXA-1;TEM-1D.v1^	-	CTX-M-15	-	-	SHV-11.v1	35Q	-	-	GyrA-83I;ParC-80I
KLE_FA8797AA_AS	SRR15584369	Public	L3			Spain	Community of Madrid	2013	Klebsiella pneumoniae	ST11	Other-pCR	-		1	2	8	8	ybt 10; ICEKp4 (truncated)	-	-	-	-	-	wzi24	KL24	O2	aadA2^;aph3-Ia.v1^	-	-	-	-	mphA	catA1^	-	sul1	-	-	dfrA12	-	-	CTX-M-15	-	OXA-48	SHV-11.v1	35Q	-	-	GyrA-83F;GyrA-87A;ParC-80I
KLE_CA0522AA_AS	ERR2693363	Public	L2			Gambia			Klebsiella pneumoniae	ST11	-	-		0	1	8	12	-	-	-	-	-	-	wzi50	KL15	O4	aac(3)-IIa.v1^;aac(6')-Ib-cr.v2;strA.v1^;strB.v1	-	-	qnrB1.v2^	-	-	CatB4.v1	-	sul2	tet(A).v1	-	dfrA14.v2*	OXA-1;TEM-1D.v1^	-	CTX-M-15	-	-	SHV-11.v1	35Q	-	-	GyrA-83I;ParC-80I
KLE_EA5325AA_AS	SRR12509460	Public	L2			United States	Wyoming	2017	Klebsiella pneumoniae	ST11	pST11-KPC-4	-		2	2	8	9	ybt 17; ICEKp10	clb 3	-	-	-	-	wzi27	unknown	O2	aadA2^;aph3-Ia.v1^	-	-	-	-	mphA	-	-	sul1;sul3	-	-	dfrA12	TEM-1D.v1^	-	CTX-M-15	-	KPC-2	SHV-11.v1	35Q	-	-	GyrA-83I;GyrA-87Y;ParC-80I
KLE_CA8956AA_AS	ERR3424763	Public	L2			Argentina			Klebsiella pneumoniae	ST11	-	-		0	1	8	13	-	-	-	-	-	-	wzi39	KL39	O3	aac(6')-Ib-cr.v2;aadA2;aph3-Ia.v1^	-	-	-	-	mphA*	CatB4.v1;catA1^;cmlA1*	-	sul1;sul3	-	-	dfrA12	OXA-1;TEM-1D.v1^	-	CTX-M-15	-	-	SHV-11.v1	35Q	OmpK35-27%	-	GyrA-83I;ParC-80I
KLE_BA7343AA_AS	ERR1853076	Public	L2			Philippines			Klebsiella pneumoniae	ST11	Other-pCR	Other-pVir		1	2	7	8	ybt 9; ICEKp3	-	-	-	-	-	wzi50	KL15	O4	aac(6')-Ib-cr.v2;rmtF	-	-	qnrB1.v1	-	-	CatB4.v1	arr-2	-	-	-	-	OXA-1	-	CTX-M-15	-	NDM-1	SHV-11.v1	35Q	-	-	GyrA-83I;ParC-80I
KLE_BA4467AA_AS	SRR11317965	Public	L3			Pakistan		2013	Klebsiella pneumoniae	ST11	Other-pCR	-		1	2	4	4	ybt 16; ICEKp12	-	-	-	-	-	wzi24	KL24	O2	aac(3)-IId^;aac(6')-Ib3^	-	-	-	-	-	-	-	sul1^	-	-	-	-	-	-	-	OXA-48	SHV-11.v1	35Q	OmpK35-40%	-	GyrA-83F;GyrA-87A;ParC-80I
KLE_FA3826AA_AS	SRR14450186	Public	L1	KL47	KL47.2	China		2018	Klebsiella pneumoniae	ST11	pST11-KPC-2	pST11-Vir-3	hv-CRKP	4	2	10	18	ybt 9; ICEKp3	-	iuc 1	-	-	rmpA2_8*-60%	wzi64	KL64	O2	aac(6')-Ib-cr.v2;aadA2^;aph3-Ia.v1^;armA	-	fosA3	qnrB4	-	mphA;mphE.v2;msrE	CatB4.v1;catII.2*	-	-	tet(A).v1	-	dfrA12	DHA-1;OXA-1;TEM-1D.v1^	-	CTX-M-15	-	KPC-2	SHV-155?	35Q	OmpK35-17%;OmpK36GD	-	GyrA-83I;GyrA-87G;ParC-80I
KLE_EA6243AA_AS	SRR10397953	Public	L1	KL47	KL47.2	China	Beijing	2018	Klebsiella pneumoniae	ST11	-	pST11-Vir-3	hv-CRKP	4	2	9	10	ybt 9; ICEKp3	-	iuc 1	-	-	rmpA2_8*-60%	wzi209	KL47	OL101	aadA2^;armA	-	fosA3	qnrB4	-	mphA	catII.2*	-	sul1	-	-	dfrA12	DHA-1	-	-	-	KPC-2*	-	-	OmpK35-17%;OmpK36GD	-	GyrA-83I;GyrA-87G;ParC-80I
KLE_FA3958AA_AS	SRR14450190	Public	L1	KL47	KL47.2	China		2018	Klebsiella pneumoniae	ST11	pST11-KPC-2	pST11-Vir-3	hv-CRKP	4	2	8	10	ybt 9; ICEKp3	-	iuc 1	-	-	rmpA2_8*-60%	wzi64	KL64	O2	aac(6')-Ib-cr.v2;aadA2;aph3-Ia.v1^	-	fosA3	-	-	-	CatB4.v1;catII.2*	-	-	tet(A).v1	-	-	OXA-1	-	CTX-M-15	-	KPC-2	SHV-155?	35Q	OmpK35-17%;OmpK36GD	-	GyrA-83I;GyrA-87G;ParC-80I
KLE_AA6370AA_AS	ERR1204863	Public	L2			Poland		2013	Klebsiella pneumoniae	ST11	-	-		1	1	8	13	ybt 10; ICEKp4	-	-	-	-	-	wzi75	KL105	O2	aac(3)-IIa.v1^;aac(6')-Ib-cr.v2;aadA2^	-	-	qnrB4	-	-	CatB4.v1?;catA1^	-	sul1;sul1	-	-	dfrA12;dfrA14.v2*	DHA-1;OXA-1	-	CTX-M-15	-	-	SHV-11.v1	35Q	-	MgrB-53%	GyrA-83I;ParC-80I
KLE_AA5842AA_AS	ERR1024610	Public	L2			Brazil			Klebsiella pneumoniae	ST11	Other-pCR	-		1	2	7	7	ybt 9; ICEKp3	-	-	-	-	-	-	KL64	O2	aph(3')-VIa*	-	-	qnrS1	-	-	-	-	sul1	tet(A).v1	-	dfrA1.v1	LAP-2	-	-	-	KPC-2	SHV-11.v1	35Q	OmpK35-40%;OmpK36GD	-	GyrA-83I;ParC-80I
KLE_AA6410AA_AS	ERR1204910	Public	L2			Slovakia		2013	Klebsiella pneumoniae	ST11	-	-		1	1	7	15	ybt 10; ICEKp4	-	-	-	-	-	wzi75	KL105	O2	aac(6')-Ib-cr.v2*;aadA*;aadA2	-	-	qnrB4	-	-	CatB4.v1;catA1^	-	sul1;sul1	-	-	dfrA12;dfrA14.v2*	DHA-1;OXA-1;OXA-9.v1;TEM-1D.v1^	-	CTX-M-15	-	-	SHV-11.v1	35Q	OmpK36-0%	-	GyrA-83I;ParC-80I
KLE_CA7787AA_AS	ERR3371834	Public	L2			Argentina			Klebsiella pneumoniae	ST11	pST11-KPC-5	-		0	2	9	13	-	-	-	-	-	-	wzi39	KL39	O3	aac(6')-Ib'.v1;aadA2^;aph3-Ia.v1^;rmtD	-	-	qnrB19^	-	mphA*	catA13*;catA1^	-	sul1	-	-	dfrA12	OXA-9.v1	-	CTX-M-2	-	KPC-2	SHV-11.v1	35Q	OmpK35-27%;OmpK36-78%	-	GyrA-83I;ParC-80I
KLE_AA7437AA_AS	ERR1228385	Public	L2			Spain			Klebsiella pneumoniae	ST11	Other-pCR	-		0	2	7	12	-	-	-	-	-	-	wzi243	KL13	O3	aac(3)-IV;aadA2;aadA^;aph(3')-IIa;aph(4)-Ia	-	-	-	-	mphA	catA1^;cmlA1*	-	sul1;sul3	-	-	dfrA12	-	-	-	-	KPC-2	SHV-11.v1	35Q	-	-	GyrA-83I;ParC-80I
KLE_CA8483AA_AS	ERR3381791	Public	L2			Argentina			Klebsiella pneumoniae	ST11	Other-pCR	-		0	2	8	12	-	-	-	-	-	-	wzi39	KL39	O3	aac(6')-Ib'.v1;aadA2;aadA^;aph(4)-Ia	-	-	-	-	mphA*	catA1^;cmlA1*	-	sul1;sul1	-	-	dfrA12	-	-	CTX-M-2	-	KPC-2	SHV-11.v1	35Q	OmpK35-27%	-	GyrA-83I;GyrA-87N;ParC-80I
KLE_FA0472AA_AS	SRR13356550	Public	L2			France		2018	Klebsiella pneumoniae	ST11	-	-		1	0	9	17	ybt 10; ICEKp4	-	-	-	-	-	wzi75	KL105	O2	aac(3)-IV^;aac(6')-Ib-cr.v2^;aadA2^;aph(4)-Ia	-	-	qnrB4	-	mphA	catA1^;catB3.v2;floR.v1*	arr-3	sul1;sul1;sul2	tet(A).v1	-	dfrA12	DHA-1;OXA-1	-	-	-	-	SHV-11.v1	35Q	-	-	GyrA-83I;ParC-80I
KLE_FA8937AA_AS	SRR15584333	Public	L3			Spain	Community of Madrid	2013	Klebsiella pneumoniae	ST11	Other-pCR	-		1	3	10	11	ybt 10; ICEKp4	-	-	-	-	-	wzi24	KL24	O2	aac(6')-Ib-cr.v2;aadA2^;aph3-Ia.v1^	-	-	-	-	mphA	CatB4.v1;catA1^	-	sul1	-	-	dfrA12	OXA-1	-	CTX-M-15	-	OXA-48	SHV-11.v1	35Q	-	MgrB-0%	GyrA-83F;GyrA-87A;ParC-80I
KLE_FA8939AA_AS	SRR15584337	Public	L3			Spain	Community of Madrid	2013	Klebsiella pneumoniae	ST11	Other-pCR	-		1	3	10	11	ybt 10; ICEKp4	-	-	-	-	-	wzi24	KL24	O2	aac(6')-Ib-cr.v2;aadA2^;aph3-Ia.v1^	-	-	-	-	mphA	CatB4.v1;catA1^	-	sul1	-	-	dfrA12	OXA-1	-	CTX-M-15	-	OXA-48	SHV-11.v1	35Q	-	MgrB-0%	GyrA-83F;GyrA-87A;ParC-80I
KLE_FA8758AA_AS	SRR15584335	Public	L3			Spain	Community of Madrid	2013	Klebsiella pneumoniae	ST11	Other-pCR	-		1	3	10	11	ybt 10; ICEKp4	-	-	-	-	-	wzi24	KL24	O2	aac(6')-Ib-cr.v2;aadA2^;aph3-Ia.v1^	-	-	-	-	mphA	CatB4.v1;catA1^	-	sul1	-	-	dfrA12	OXA-1	-	CTX-M-15	-	OXA-48	SHV-11.v1	35Q	-	MgrB-0%	GyrA-83F;GyrA-87A;ParC-80I
KLE_FA8819AA_AS	SRR15584392	Public	L3			Spain	Community of Madrid	2015	Klebsiella pneumoniae	ST11	Other-pCR	-		1	3	10	13	ybt 10; ICEKp4	-	-	-	-	-	wzi24	KL24	O2	aac(3)-IIa.v1^;aac(6')-Ib-cr.v2;aadA2^;aph3-Ia.v1^	-	-	qnrB1.v1	-	mphA	CatB4.v1;catA1^	-	sul1	-	-	dfrA12	OXA-1	-	CTX-M-15	-	OXA-48	SHV-11.v1	35Q	-	MgrB-89%	GyrA-83F;GyrA-87A;ParC-80I
KLE_FA8857AA_AS	SRR15584429	Public	L3			Spain	Community of Madrid	2013	Klebsiella pneumoniae	ST11	Other-pCR	-		1	3	10	11	ybt 10; ICEKp4	-	-	-	-	-	wzi24	KL24	O2	aac(6')-Ib-cr.v2;aadA2^;aph3-Ia.v1^	-	-	-	-	mphA	CatB4.v1;catA1^	-	sul1	-	-	dfrA12	OXA-1	-	CTX-M-15	-	OXA-48	SHV-11.v1	35Q	-	MgrB-0%	GyrA-83F;GyrA-87A;ParC-80I
KLE_CA8161AA_AS	ERR3372208	Public	L2			Argentina			Klebsiella pneumoniae	ST11	pST11-KPC-4	-		0	2	10	15	-	-	-	-	-	-	wzi64	KL64	O2	aac(3)-IIa.v1^;aac(6')-Ib-cr.v2;aadA2^;aph3-Ia.v1^	-	-	qnrB2.v1^	-	mphA	CatB4.v1;catA1^	-	sul1;sul1	tet(A).v1	-	dfrA12	OXA-1	-	CTX-M-15	-	KPC-2	SHV-11.v1	35Q	-	-	GyrA-83I;ParC-80I
KLE_FA0184AA_AS	SRR11585210	Public	L3			Spain		2014	Klebsiella pneumoniae	ST11	Other-pCR	-		1	3	6	6	ybt 10; ICEKp4	-	-	-	-	-	wzi24	KL24	O2	aac(3)-IIa.v1^;aph3-Ia.v1^	-	-	qnrB1.v1	-	-	catA1^	-	-	-	-	-	-	-	CTX-M-15	-	OXA-48	SHV-11.v1	35Q	-	MgrB-87%	GyrA-83F;GyrA-87A;ParC-80I
KLE_AA2787AA_AS	SRR1561227	Public	L2			Guatemala		2009	Klebsiella pneumoniae	ST11	-	-		0	1	9	16	-	-	-	-	-	-	wzi74	KL103	O2	aac(3)-IId^;aac(3)-VIa*;aadA2^;aadA^;aph3-Ia.v1^;armA	-	-	qnrB2.v1^	-	mphA;mphE.v2;msrE	catA1^	-	sul1	tet(A).v1*	-	dfrA12	TEM-1D.v1^	-	CTX-M-15	-	-	SHV-11.v1	35Q	OmpK35-47%	-	GyrA-83I;ParC-80I
KLE_FA3999AA_AS	SRR14450033	Public	L2			Colombia		2018	Klebsiella pneumoniae	ST11	Other-pCR	-		1	3	10	11	ybt 10; ICEKp4	-	-	-	-	-	wzi75	KL105	O2	aac(3)-IId^;strA.v1*;strB.v1*	-	-	-	-	-	CatB4.v1	-	sul2	tet(D)	-	dfrA14.v2*	OXA-1;TEM-104?	-	CTX-M-15	-	KPC-3	SHV-11.v1	35Q	-	MgrB-62%	GyrA-83I;ParC-80I
KLE_FA8796AA_AS	SRR15584368	Public	L3			Spain	Community of Madrid	2012	Klebsiella pneumoniae	ST11	Other-pCR	-		1	2	8	13	ybt 10; ICEKp4	-	-	-	-	-	wzi24	KL24	O2	aac(3)-IIa.v1^;aac(6')-Ib-cr.v2;aph3-Ia.v1^;strA.v1^;strB.v1	-	-	qnrB1.v1	-	mphA	CatB4.v1	-	sul2	-	-	-	OXA-1;TEM-1D.v1^	-	CTX-M-15	-	OXA-48	SHV-11.v1	35Q	-	-	GyrA-83F;GyrA-87A;ParC-80I
KLE_FA8832AA_AS	SRR15584404	Public	L3			Spain	Community of Madrid	2014	Klebsiella pneumoniae	ST11	-	-		0	1	3	2	-	-	-	-	-	-	wzi24	KL24	O2	aph3-Ia.v1^	-	-	-	-	-	-	-	-	-	-	-	-	-	CTX-M-15	-	-	SHV-11.v1	35Q	-	-	GyrA-83F;GyrA-87A;ParC-80I
KLE_FA8835AA_AS	SRR15584407	Public	L3			Spain	Community of Madrid	2014	Klebsiella pneumoniae	ST11	Other-pCR	-		1	2	9	17	ybt 10; ICEKp4	-	-	-	-	-	wzi24	KL24	O2	aac(3)-IIa.v1^;aac(6')-Ib-cr.v2;aadA2^;aph3-Ia.v1^;strA.v1^;strB.v1	-	-	qnrB1.v1	-	mphA	CatB4.v1;catA1^	-	sul1;sul2	-	-	dfrA12	OXA-1;TEM-1D.v1^	-	CTX-M-15	-	OXA-48	SHV-11.v1	35Q	-	-	GyrA-83F;GyrA-87A;ParC-80I
KLE_EA6353AA_AS	SRR11585211	Public	L3			Spain		2015	Klebsiella pneumoniae	ST11	Other-pCR	-		1	2	7	6	ybt 10; ICEKp4	-	-	-	-	-	wzi24	KL24	O2	aadA2^	-	-	-	-	-	catA1^	-	sul1	-	-	dfrA12	-	-	CTX-M-15	-	OXA-48	SHV-11.v1	35Q	-	-	GyrA-83F;GyrA-87A;ParC-80I
KLE_EA6385AA_AS	SRR11585175	Public	L3			Spain		2015	Klebsiella pneumoniae	ST11	Other-pCR	-		1	3	10	13	ybt 10; ICEKp4	-	-	-	-	-	wzi24	KL24	O2	aac(3)-IIa.v1^;aac(6')-Ib-cr.v2;aadA2^;aph3-Ia.v1^	-	-	qnrB1.v1	-	mphA	CatB4.v1;catA1^	-	sul1	-	-	dfrA12	OXA-1	-	CTX-M-15	-	OXA-48	SHV-11.v1	35Q	-	MgrB-83%	GyrA-83F;GyrA-87A;ParC-80I
KLE_FA0191AA_AS	SRR11585117	Public	L3			Spain		2014	Klebsiella pneumoniae	ST11	Other-pCR	-		1	3	10	13	ybt 10; ICEKp4	-	-	-	-	-	wzi24	KL24	O2	aac(3)-IIa.v1^;aac(6')-Ib-cr.v2;aadA2^;aph3-Ia.v1^	-	-	qnrB1.v1	-	mphA	CatB4.v1;catA1^	-	sul1	-	-	dfrA12	OXA-1	-	CTX-M-15	-	OXA-48	SHV-11.v1	35Q	-	MgrB-83%	GyrA-83F;GyrA-87A;ParC-80I
KLE_FA6159AA_AS	SRR15097912	Public	L2			Australia		2018	Klebsiella pneumoniae	ST11	pST11-KPC-5	-		1	2	9	15	ybt 9; ICEKp3	-	-	-	-	-	wzi75	KL105	O2	aac(6')-Ib-cr.v2^;aadA2^;aph3-Ia.v1^;rmtB	-	-	qnrB4	-	mphA	catA1^;catB3.v2	arr-3	sul1	-	-	dfrA12	DHA-1;OXA-1;TEM-1D.v1^	-	-	-	NDM-5	SHV-11.v1	35Q	-	-	GyrA-83I;ParC-80I
KLE_EA6386AA_AS	SRR11585174	Public	L3			Spain		2015	Klebsiella pneumoniae	ST11	Other-pCR	-		1	3	10	13	ybt 10; ICEKp4	-	-	-	-	-	wzi24	KL24	O2	aac(3)-IIa.v1^;aac(6')-Ib-cr.v2;aadA2^;aph3-Ia.v1^	-	-	qnrB1.v1	-	mphA	CatB4.v1;catA1^	-	sul1	-	-	dfrA12	OXA-1	-	CTX-M-15	-	OXA-48	SHV-11.v1	35Q	-	MgrB-83%	GyrA-83F;GyrA-87A;ParC-80I
KLE_FA9378AA_AS	SRR17883828	Public	L3			Spain		2014	Klebsiella pneumoniae	ST11	-	-		1	1	7	10	ybt 10; ICEKp4	-	-	-	-	-	wzi24	KL24	O2	aac(3)-IIa.v1^;aac(6')-Ib-cr.v2;aadA2^	-	-	qnrB1.v1	-	-	CatB4.v1;catA1^	-	sul1	-	-	dfrA12	OXA-1	-	CTX-M-15	-	-	SHV-11.v1	35Q	-	-	GyrA-83F;GyrA-87A;ParC-80I
KLE_EA6450AA_AS	SRR11585103	Public	L3			Spain		2014	Klebsiella pneumoniae	ST11	Other-pCR	-		1	3	10	13	ybt 10; ICEKp4	-	-	-	-	-	wzi24	KL24	O2	aac(3)-IIa.v1^;aac(6')-Ib-cr.v2;aadA2^;aph3-Ia.v1^	-	-	qnrB1.v1	-	mphA	CatB4.v1;catA1^	-	sul1	-	-	dfrA12	OXA-1	-	CTX-M-15	-	OXA-48	SHV-11.v1	35Q	-	MgrB-83%	GyrA-83F;GyrA-87A;ParC-80I
KLE_CA7877AA_AS	ERR3371924	Public	L2			Argentina			Klebsiella pneumoniae	ST11	Other-pCR	-		0	2	6	7	-	-	-	-	-	-	wzi174	KL74	O3	aac(3)-IIa.v1;aadA2;aph3-Ia.v1^	-	-	-	-	mphA	-	-	sul1	-	-	-	OXA-2	-	-	-	KPC-2	SHV-11.v1	35Q	OmpK35-48%;OmpK36GD	-	GyrA-83I;GyrA-87Y;ParC-80I
KLE_CA0937AA_AS	ERR2743730	Public	L2			Brazil		2015	Klebsiella pneumoniae	ST11	Other-pCR	-		1	3	8	9	ybt 10; ICEKp4	-	-	-	-	-	wzi75	KL105	O2	aac(6')-Ib'.v1*;aadA*	-	-	qnrE1	-	-	-	-	sul2	-	-	dfrA26	OXA-9.v1	-	CTX-M-15;CTX-M-8	-	KPC-2	SHV-11.v1	35Q	-	MgrB-62%	GyrA-83I;ParC-80I
KLE_FA6119AA_AS	SRR15097952	Public	L3			Australia		2017	Klebsiella pneumoniae	ST11	Other-pCR	-		0	2	7	12	-	-	-	-	-	-	wzi24	KL24	O2	aac(3)-IId^;rmtC;strA.v1*;strB.v1*	-	-	qnrB9.2^;qnrS1	-	mphA	-	-	sul1;sul2	-	-	dfrA14.v2*	-	-	CTX-M-15	-	NDM-1	SHV-11.v1	35Q	-	-	GyrA-83F;GyrA-87A;ParC-80I
KLE_CA0953AA_AS	ERR2743746	Public	L2			Brazil		2016	Klebsiella pneumoniae	ST11	-	-		1	1	7	9	ybt 10; ICEKp4	-	-	-	-	-	wzi75	KL105	O2	aac(6')-Ib'.v1*;aadA*	-	-	qnrE1	-	-	-	-	sul2	-	-	dfrA26	OXA-9.v1;TEM-1D.v1^	-	CTX-M-15;CTX-M-8	-	-	SHV-11.v1	35Q	-	MgrB-62%	GyrA-83I;ParC-80I
KLE_CA7987AA_AS	ERR3372034	Public	L2			Argentina			Klebsiella pneumoniae	ST11	pST11-KPC-4	-		1	2	8	13	ybt 9; ICEKp3	-	-	-	-	-	wzi50	KL15	O4	aac(3)-IIa.v1^;aac(3)-IV;aadA2;aph(4)-Ia	-	-	-	-	-	CatB4.v1;cmlA1*	-	sul1	-	-	dfrA16.v2	OXA-1;OXA-9.v1;TEM-1D.v1^	-	PER-2	-	KPC-2	SHV-11.v1	35Q	-	-	GyrA-83I;ParC-80I
KLE_FA8846AA_AS	SRR15584418	Public	L3			Spain	Community of Madrid	2012	Klebsiella pneumoniae	ST11	Other-pCR	-		1	2	9	11	ybt 10; ICEKp4	-	-	-	-	-	wzi24	KL24	O2	aac(6')-Ib-cr.v2;aadA2^;aph3-Ia.v1^	-	-	-	-	mphA	CatB4.v1;catA1^	-	sul1	-	-	dfrA12	OXA-1	-	CTX-M-15	-	OXA-48	SHV-11.v1	35Q	-	-	GyrA-83F;GyrA-87A;ParC-80I
KLE_FA8790AA_AS	SRR15584362	Public	L2			Spain	Community of Madrid	2014	Klebsiella pneumoniae	ST11	Other-pCR	-		1	2	9	12	ybt 10; ICEKp4	-	-	-	-	-	wzi75	KL105	O2	aac(6')-Ib-cr.v2^;aph3-Ia.v1^	-	-	qnrB4	-	mphA	catB3.v2	arr-3	sul1;sul1	tet(A).v1	-	-	DHA-1;OXA-1	-	-	-	OXA-48	SHV-11.v1	35Q	-	-	GyrA-83I;ParC-80I
KLE_AA5860AA_AS	ERR1024628	Public	L2			Brazil			Klebsiella pneumoniae	ST11	Other-pCR	-		0	2	7	9	-	-	-	-	-	-	wzi64	KL64	O2	aph(3')-VIa*	-	-	qnrS1	-	-	-	-	sul1;sul2	tet(A).v1;tet(D)	-	dfrA1.v1	LAP-2	-	-	-	KPC-2	SHV-11.v1	35Q	OmpK35-40%;OmpK36GD	-	GyrA-83I;ParC-80I
KLE_CA7719AA_AS	SRR9122687	Public	L2			Oman			Klebsiella pneumoniae	ST11	Double-pCR	-		1	2	6	10	ybt 14; ICEKp5	-	-	-	-	-	wzi14	KL14	O3	aac(3)-IId^;aadA*;aph(3')-VI;rmtC	-	-	-	-	-	CatB4.v1?	-	sul1	-	-	-	OXA-1;TEM-1D.v1^	-	-	-	NDM-1;OXA-232	SHV-11.v1^	35Q	OmpK35-66%	-	GyrA-83I;ParC-80I
KLE_AA6336AA_AS	ERR1204827	Public	L2			Austria		2014	Klebsiella pneumoniae	ST11	pST11-KPC-4	-		1	2	10	12	ybt 9; ICEKp3	-	-	-	-	-	wzi50	KL15	O4	aac(3)-IIa.v1^;aac(6')-Ib;aadA2^;rmtF	-	-	-	-	mphA	CatB4.v1	arr-2	sul1	-	-	dfrA12	OXA-1	-	CTX-M-15	-	NDM-1	SHV-11.v1	35Q	OmpK36-34%	-	GyrA-83I;ParC-80I
KLE_CA9576AA_AS	ERR3448463	Public	L4			Argentina			Klebsiella pneumoniae	ST11	-	-		1	1	6	13	ybt 7; ICEKp7	-	-	-	-	-	-	KL110	O2	aac(3)-IIa.v1;aac(6')-Ib'.v1;aadA*;aph(3')-Ia;sat-2	-	-	-	-	-	catA1^	-	sul1;sul1	-	-	-	OXA-2;OXA-9.v1;TEM-1D.v1^	-	CTX-M-2;PER-2	-	-	SHV-11.v1	35Q	OmpK35-88%	-	GyrA-87G
KLE_AA3201AA_AS	SRR2064877	Public	L1	KL64		China	Zhejiang	2012	Klebsiella pneumoniae	ST11	pST11-KPC-3	-		1	2	7	7	ybt 9; ICEKp3	-	-	-	-	-	wzi64	KL64	O2	aadA2;rmtB	-	fosA3	-	-	-	catII.2*	-	-	-	-	-	TEM-1D.v1^	-	CTX-M-65	-	KPC-2	SHV-11.v1	35Q	OmpK35-17%;OmpK36GD	-	GyrA-83I;GyrA-87G;ParC-80I
KLE_FA8805AA_AS	SRR15584377	Public	L3			Spain	Community of Madrid	2014	Klebsiella pneumoniae	ST11	Other-pCR	-		1	2	9	17	ybt 10; ICEKp4	-	-	-	-	-	wzi24	KL24	O2	aac(3)-IIa.v1^;aac(6')-Ib-cr.v2;aadA2^;aph3-Ia.v1^;strA.v1^;strB.v1	-	-	qnrB1.v1	-	mphA	CatB4.v1;catA1^	-	sul1;sul2	-	-	dfrA12	OXA-1;TEM-1D.v1^	-	CTX-M-15	-	OXA-48	SHV-11.v1	35Q	-	-	GyrA-83F;GyrA-87A;ParC-80I
KLE_FA8829AA_AS	SRR15584402	Public	L3			Spain	Community of Madrid	2014	Klebsiella pneumoniae	ST11	Other-pCR	-		1	2	8	14	ybt 10; ICEKp4	-	-	-	-	-	wzi24	KL24	O2	aac(3)-IIa.v1^;aac(6')-Ib-cr.v2;aph3-Ia.v1^;strA.v1^;strB.v1	-	-	qnrB1.v1	-	-	CatB4.v1;catA1^	-	sul2	-	-	dfrA12	OXA-1;TEM-1D.v1^	-	CTX-M-15	-	OXA-48	SHV-11.v1	35Q	-	-	GyrA-83F;GyrA-87A;ParC-80I
KLE_FA8789AA_AS	SRR15584361	Public	L3			Spain	Community of Madrid	2014	Klebsiella pneumoniae	ST11	Other-pCR	-		1	2	9	11	ybt 10; ICEKp4 (truncated)	-	-	-	-	-	wzi24	KL24	O2	aac(6')-Ib-cr.v2;aadA2^;aph3-Ia.v1^	-	-	-	-	mphA	CatB4.v1;catA1^	-	sul1	-	-	dfrA12	OXA-1	-	CTX-M-15	-	OXA-48	SHV-11.v1	35Q	-	-	GyrA-83F;GyrA-87A;ParC-80I
KLE_AA5800AA_AS	ERR1024568	Public	L2			Brazil			Klebsiella pneumoniae	ST11	pST11-KPC-5	-		0	2	8	11	-	-	-	-	-	-	wzi27	KL27	O2	aac(3)-IIa.v1;aadA2^;aph3-Ia.v1^	-	-	-	-	mphA	catA1^;catII.1*	-	sul1	-	-	dfrA12	OXA-2;TEM-1D.v1^	-	-	-	KPC-2	SHV-11.v1	35Q	-	-	GyrA-83I;GyrA-87G;ParC-80I
KLE_FA8803AA_AS	SRR15584375	Public	L3			Spain	Community of Madrid	2014	Klebsiella pneumoniae	ST11	Other-pCR	-		1	2	8	10	ybt 10; ICEKp4	-	-	-	-	-	wzi24	KL24	O2	aac(6')-Ib-cr.v2;aadA2^	-	-	qnrB1.v1	-	-	CatB4.v1;catA1^	-	sul1	-	-	dfrA12	OXA-1	-	CTX-M-15	-	OXA-48	SHV-11.v1	35Q	-	-	GyrA-83F;GyrA-87A;ParC-80I
KLE_AA7413AA_AS	ERR1228373	Public	L3			Spain		2013	Klebsiella pneumoniae	ST11	Other-pCR	-		1	3	10	13	ybt 10; ICEKp4	-	-	-	-	-	wzi24	KL24	O2	aac(3)-IIa.v1^;aac(6')-Ib-cr.v2;aadA2^;aph3-Ia.v1^	-	-	qnrB1.v1	-	mphA	CatB4.v1;catA1^	-	sul1	-	-	dfrA12	OXA-1	-	CTX-M-15	-	OXA-48	SHV-11.v1	35Q	-	MgrB-83%	GyrA-83F;GyrA-87A;ParC-80I
KLE_BA0195AA_AS	ERR264506	Public	L3			Spain		2012	Klebsiella pneumoniae	ST11	Other-pCR	-		1	2	8	8	ybt 10; ICEKp4	-	-	-	-	-	wzi24	KL24	O2	aadA2^;aph3-Ia.v1^	-	-	-	-	mphA	catA1^	-	sul1	-	-	dfrA12	-	-	CTX-M-15	-	OXA-48	SHV-11.v1	35Q	-	-	GyrA-83F;GyrA-87A;ParC-80I
KLE_BA0683AA_AS	ERR298808	Public	L3			Spain		2012	Klebsiella pneumoniae	ST11	Other-pCR	-		1	2	8	8	ybt 10; ICEKp4	-	-	-	-	-	wzi24	KL24	O2	aadA2^;aph3-Ia.v1^	-	-	-	-	mphA	catA1^	-	sul1	-	-	dfrA12	-	-	CTX-M-15	-	OXA-48	SHV-11.v1	35Q	-	-	GyrA-83F;GyrA-87A;ParC-80I
KLE_FA3125AA_AS	SRR14449575	Public	L1	KL64		China		2018	Klebsiella pneumoniae	ST11	Other-pCR	pST11-Vir-1-KPC	hv-CRKP	4	2	6	6	ybt 9; ICEKp3	-	iuc 1	-	-	rmpA2_8-60%	wzi64	KL64	O2	aadA2;rmtB	-	-	-	-	-	catII.2*	-	-	-	-	-	TEM-1D.v1^	-	CTX-M-65	-	KPC-2	SHV-11.v1	35Q	OmpK35-17%;OmpK36GD	-	GyrA-83I;GyrA-87G;ParC-80I
KLE_EA6330AA_AS	SRR11585236	Public	L3			Spain		2012	Klebsiella pneumoniae	ST11	Other-pCR	-		1	2	9	17	ybt 10; ICEKp4	-	-	-	-	-	wzi24	KL24	O2	aac(3)-IIa.v1^;aac(6')-Ib-cr.v2;aadA2^;aph3-Ia.v1^;strA.v1^;strB.v1	-	-	qnrB1.v1	-	mphA	CatB4.v1;catA1^	-	sul1;sul2	-	-	dfrA12	OXA-1;TEM-1D.v1^	-	CTX-M-15	-	OXA-48	SHV-11.v1	35Q	-	-	GyrA-83F;GyrA-87A;ParC-80I
KLE_EA6331AA_AS	SRR11585235	Public	L3			Spain		2012	Klebsiella pneumoniae	ST11	Other-pCR	-		1	2	9	17	ybt 10; ICEKp4	-	-	-	-	-	wzi24	KL24	O2	aac(3)-IIa.v1^;aac(6')-Ib-cr.v2;aadA2^;aph3-Ia.v1^;strA.v1^;strB.v1	-	-	qnrB1.v1	-	mphA	CatB4.v1;catA1^	-	sul1;sul2	-	-	dfrA12	OXA-1;TEM-1D.v1^	-	CTX-M-15	-	OXA-48	SHV-11.v1	35Q	-	-	GyrA-83F;GyrA-87A;ParC-80I
KLE_EA6332AA_AS	SRR11585234	Public	L3			Spain		2012	Klebsiella pneumoniae	ST11	Other-pCR	-		1	2	9	17	ybt 10; ICEKp4	-	-	-	-	-	wzi24	KL24	O2	aac(3)-IIa.v1^;aac(6')-Ib-cr.v2;aadA2^;aph3-Ia.v1^;strA.v1^;strB.v1	-	-	qnrB1.v1	-	mphA	CatB4.v1;catA1^	-	sul1;sul2	-	-	dfrA12	OXA-1;TEM-1D.v1^	-	CTX-M-15	-	OXA-48	SHV-11.v1	35Q	-	-	GyrA-83F;GyrA-87A;ParC-80I
KLE_EA6334AA_AS	SRR11585230	Public	L3			Spain		2012	Klebsiella pneumoniae	ST11	Other-pCR	-		1	2	9	13	ybt 10; ICEKp4	-	-	-	-	-	wzi24	KL24	O2	aac(3)-IIa.v1^;aac(6')-Ib-cr.v2;aadA2^;aph3-Ia.v1^	-	-	qnrB1.v1	-	mphA	CatB4.v1;catA1^	-	sul1	-	-	dfrA12	OXA-1	-	CTX-M-15	-	OXA-48	SHV-11.v1	35Q	OmpK36-67%	-	GyrA-83F;GyrA-87A;ParC-80I
KLE_EA6336AA_AS	SRR11585228	Public	L3			Spain		2012	Klebsiella pneumoniae	ST11	Other-pCR	-		1	2	9	13	ybt 10; ICEKp4	-	-	-	-	-	wzi24	KL24	O2	aac(3)-IIa.v1^;aac(6')-Ib-cr.v2;aadA2^;aph3-Ia.v1^	-	-	qnrB1.v1	-	mphA	CatB4.v1;catA1^	-	sul1	-	-	dfrA12	OXA-1	-	CTX-M-15	-	OXA-48	SHV-11.v1	35Q	-	-	GyrA-83F;GyrA-87A;ParC-80I
KLE_EA6337AA_AS	SRR11585227	Public	L3			Spain		2012	Klebsiella pneumoniae	ST11	Other-pCR	-		1	2	9	13	ybt 10; ICEKp4	-	-	-	-	-	wzi24	KL24	O2	aac(3)-IIa.v1^;aac(6')-Ib-cr.v2;aadA2^;aph3-Ia.v1^	-	-	qnrB1.v1	-	mphA	CatB4.v1;catA1^	-	sul1	-	-	dfrA12	OXA-1	-	CTX-M-15	-	OXA-48	SHV-11.v1	35Q	-	-	GyrA-83F;GyrA-87A;ParC-80I
KLE_EA6340AA_AS	SRR11585224	Public	L3			Spain		2016	Klebsiella pneumoniae	ST11	Other-pCR	-		1	2	7	10	ybt 10; ICEKp4	-	-	-	-	-	wzi24	KL24	O2	aac(3)-IIa.v1^;aac(6')-Ib-cr.v2;aph3-Ia.v1^	-	-	qnrB1.v1	-	mphA	CatB4.v1;catA1^	-	-	-	-	-	OXA-1	-	CTX-M-15	-	OXA-48	SHV-11.v1	35Q	-	-	GyrA-83F;GyrA-87A;ParC-80I
KLE_EA6344AA_AS	SRR11585220	Public	L3			Spain		2012	Klebsiella pneumoniae	ST11	Other-pCR	-		1	2	9	17	ybt 10; ICEKp4	-	-	-	-	-	wzi24	KL24	O2	aac(3)-IIa.v1^;aac(6')-Ib-cr.v2;aadA2^;aph3-Ia.v1^;strA.v1^;strB.v1	-	-	qnrB1.v1	-	mphA	CatB4.v1;catA1^	-	sul1;sul2	-	-	dfrA12	OXA-1;TEM-1D.v1^	-	CTX-M-15	-	OXA-48	SHV-11.v1	35Q	-	-	GyrA-83F;GyrA-87A;ParC-80I
KLE_EA6345AA_AS	SRR11585219	Public	L3			Spain		2013	Klebsiella pneumoniae	ST11	Other-pCR	-		1	2	8	11	ybt 10; ICEKp4	-	-	-	-	-	wzi24	KL24	O2	aac(3)-IIa.v1^;aac(6')-Ib-cr.v2;aadA2^	-	-	qnrB1.v1	-	-	CatB4.v1;catA1^	-	sul1	-	-	dfrA12	OXA-1	-	CTX-M-15	-	OXA-48	SHV-11.v1	35Q	-	-	GyrA-83F;GyrA-87A;ParC-80I
KLE_EA6350AA_AS	SRR11585214	Public	L3			Spain		2015	Klebsiella pneumoniae	ST11	Other-pCR	-		1	2	9	13	ybt 10; ICEKp4	-	-	-	-	-	wzi24	KL24	O2	aac(3)-IIa.v1^;aac(6')-Ib-cr.v2;aadA2^;aph3-Ia.v1^	-	-	qnrB1.v1	-	mphA	CatB4.v1;catA1^	-	sul1	-	-	dfrA12	OXA-1	-	CTX-M-15	-	OXA-48	SHV-11.v1	35Q	-	-	GyrA-83F;GyrA-87A;ParC-80I
KLE_EA6359AA_AS	SRR11585204	Public	L3			Spain		2015	Klebsiella pneumoniae	ST11	Other-pCR	-		1	2	9	13	ybt 10; ICEKp4	-	-	-	-	-	wzi24	KL24	O2	aac(3)-IIa.v1^;aac(6')-Ib-cr.v2;aadA2^;aph3-Ia.v1^	-	-	qnrB1.v1	-	mphA	CatB4.v1;catA1^	-	sul1	-	-	dfrA12	OXA-1	-	CTX-M-15	-	OXA-48	SHV-11.v1	35Q	-	-	GyrA-83F;GyrA-87A;ParC-80I
KLE_EA6360AA_AS	SRR11585203	Public	L3			Spain		2015	Klebsiella pneumoniae	ST11	Other-pCR	-		1	2	9	13	ybt 10; ICEKp4	-	-	-	-	-	wzi24	KL24	O2	aac(3)-IIa.v1^;aac(6')-Ib-cr.v2;aadA2^;aph3-Ia.v1^	-	-	qnrB1.v1	-	mphA	CatB4.v1;catA1^	-	sul1	-	-	dfrA12	OXA-1	-	CTX-M-15	-	OXA-48	SHV-11.v1	35Q	-	-	GyrA-83F;GyrA-87A;ParC-80I
KLE_EA6373AA_AS	SRR11585189	Public	L3			Spain		2015	Klebsiella pneumoniae	ST11	Other-pCR	-		1	2	9	13	ybt 10; ICEKp4	-	-	-	-	-	wzi24	KL24	O2	aac(3)-IIa.v1^;aac(6')-Ib-cr.v2;aadA2^;aph3-Ia.v1^	-	-	qnrB1.v1	-	mphA	CatB4.v1;catA1^	-	sul1	-	-	dfrA12	OXA-1	-	CTX-M-15	-	OXA-48	SHV-11.v1	35Q	-	-	GyrA-83F;GyrA-87A;ParC-80I
KLE_EA6377AA_AS	SRR11585184	Public	L3			Spain		2015	Klebsiella pneumoniae	ST11	Other-pCR	-		1	2	9	13	ybt 10; ICEKp4	-	-	-	-	-	wzi24	KL24	O2	aac(3)-IIa.v1^;aac(6')-Ib-cr.v2;aadA2^;aph3-Ia.v1^	-	-	qnrB1.v1	-	mphA	CatB4.v1;catA1^	-	sul1	-	-	dfrA12	OXA-1	-	CTX-M-15	-	OXA-48	SHV-11.v1	35Q	-	-	GyrA-83F;GyrA-87A;ParC-80I
KLE_EA6387AA_AS	SRR11585173	Public	L3			Spain		2014	Klebsiella pneumoniae	ST11	Other-pCR	-		1	2	9	13	ybt 10; ICEKp4	-	-	-	-	-	wzi24	KL24	O2	aac(3)-IIa.v1^;aac(6')-Ib-cr.v2;aadA2^;aph3-Ia.v1^	-	-	qnrB1.v1	-	mphA	CatB4.v1;catA1^	-	sul1	-	-	dfrA12	OXA-1	-	CTX-M-15	-	OXA-48	SHV-11.v1	35Q	-	-	GyrA-83F;GyrA-87A;ParC-80I
KLE_EA6390AA_AS	SRR11585170	Public	L3			Spain		2014	Klebsiella pneumoniae	ST11	Other-pCR	-		1	2	8	11	ybt 10; ICEKp4	-	-	-	-	-	wzi24	KL24	O2	aac(3)-IIa.v1^;aac(6')-Ib-cr.v2;aadA2^	-	-	qnrB1.v1	-	-	CatB4.v1;catA1^	-	sul1	-	-	dfrA12	OXA-1	-	CTX-M-15	-	OXA-48	SHV-11.v1	35Q	-	-	GyrA-83F;GyrA-87A;ParC-80I
KLE_EA6391AA_AS	SRR11585169	Public	L3			Spain		2015	Klebsiella pneumoniae	ST11	Other-pCR	-		1	2	7	6	ybt 10; ICEKp4	-	-	-	-	-	wzi24	KL24	O2	aadA2^	-	-	-	-	-	catA1^	-	sul1	-	-	dfrA12	-	-	CTX-M-15	-	OXA-48	SHV-11.v1	35Q	-	-	GyrA-83F;GyrA-87A;ParC-80I
KLE_EA6392AA_AS	SRR11585168	Public	L3			Spain		2014	Klebsiella pneumoniae	ST11	Other-pCR	-		1	2	8	11	ybt 10; ICEKp4	-	-	-	-	-	wzi24	KL24	O2	aac(3)-IIa.v1^;aac(6')-Ib-cr.v2;aadA2^	-	-	qnrB1.v1	-	-	CatB4.v1;catA1^	-	sul1	-	-	dfrA12	OXA-1	-	CTX-M-15	-	OXA-48	SHV-11.v1	35Q	-	-	GyrA-83F;GyrA-87A;ParC-80I
KLE_EA6395AA_AS	SRR11585164	Public	L3			Spain		2015	Klebsiella pneumoniae	ST11	Other-pCR	-		1	2	8	11	ybt 10; ICEKp4	-	-	-	-	-	wzi24	KL24	O2	aac(3)-IIa.v1^;aac(6')-Ib-cr.v2;aadA2^	-	-	qnrB1.v1	-	-	CatB4.v1;catA1^	-	sul1	-	-	dfrA12	OXA-1	-	CTX-M-15	-	OXA-48	SHV-11.v1	35Q	-	-	GyrA-83F;GyrA-87A;ParC-80I
KLE_EA6396AA_AS	SRR11585163	Public	L3			Spain		2015	Klebsiella pneumoniae	ST11	Other-pCR	-		1	2	8	11	ybt 10; ICEKp4	-	-	-	-	-	wzi24	KL24	O2	aac(3)-IIa.v1^;aac(6')-Ib-cr.v2;aadA2^	-	-	qnrB1.v1	-	-	CatB4.v1;catA1^	-	sul1	-	-	dfrA12	OXA-1	-	CTX-M-15	-	OXA-48	SHV-11.v1	35Q	-	-	GyrA-83F;GyrA-87A;ParC-80I
KLE_EA6397AA_AS	SRR11585162	Public	L3			Spain		2015	Klebsiella pneumoniae	ST11	Other-pCR	-		1	2	8	11	ybt 10; ICEKp4	-	-	-	-	-	wzi24	KL24	O2	aac(3)-IIa.v1^;aac(6')-Ib-cr.v2;aadA2^	-	-	qnrB1.v1	-	-	CatB4.v1;catA1^	-	sul1	-	-	dfrA12	OXA-1	-	CTX-M-15	-	OXA-48	SHV-11.v1	35Q	-	-	GyrA-83F;GyrA-87A;ParC-80I
KLE_EA6398AA_AS	SRR11585161	Public	L3			Spain		2015	Klebsiella pneumoniae	ST11	Other-pCR	-		1	2	8	11	ybt 10; ICEKp4	-	-	-	-	-	wzi24	KL24	O2	aac(3)-IIa.v1^;aac(6')-Ib-cr.v2;aadA2^	-	-	qnrB1.v1	-	-	CatB4.v1;catA1^	-	sul1	-	-	dfrA12	OXA-1	-	CTX-M-15	-	OXA-48	SHV-11.v1	35Q	-	-	GyrA-83F;GyrA-87A;ParC-80I
KLE_EA6399AA_AS	SRR11585160	Public	L3			Spain		2015	Klebsiella pneumoniae	ST11	Other-pCR	-		1	2	8	11	ybt 10; ICEKp4	-	-	-	-	-	wzi24	KL24	O2	aac(3)-IIa.v1^;aac(6')-Ib-cr.v2;aadA2^	-	-	qnrB1.v1	-	-	CatB4.v1;catA1^	-	sul1	-	-	dfrA12	OXA-1	-	CTX-M-15	-	OXA-48	SHV-11.v1	35Q	-	-	GyrA-83F;GyrA-87A;ParC-80I
KLE_EA6401AA_AS	SRR11585158	Public	L3			Spain		2015	Klebsiella pneumoniae	ST11	Other-pCR	-		1	2	8	11	ybt 10; ICEKp4	-	-	-	-	-	wzi24	KL24	O2	aac(3)-IIa.v1^;aac(6')-Ib-cr.v2;aadA2^	-	-	qnrB1.v1	-	-	CatB4.v1;catA1^	-	sul1	-	-	dfrA12	OXA-1	-	CTX-M-15	-	OXA-48	SHV-11.v1	35Q	-	-	GyrA-83F;GyrA-87A;ParC-80I
KLE_EA6419AA_AS	SRR11585138	Public	L3			Spain		2016	Klebsiella pneumoniae	ST11	Other-pCR	-		1	2	8	11	ybt 10; ICEKp4	-	-	-	-	-	wzi24	KL24	O2	aac(3)-IIa.v1^;aac(6')-Ib-cr.v2;aadA2^	-	-	qnrB1.v1	-	-	CatB4.v1;catA1^	-	sul1	-	-	dfrA12	OXA-1	-	CTX-M-15	-	OXA-48	SHV-11.v1	35Q	-	-	GyrA-83F;GyrA-87A;ParC-80I
KLE_EA6423AA_AS	SRR11585134	Public	L3			Spain		2016	Klebsiella pneumoniae	ST11	Other-pCR	-		1	2	8	11	ybt 10; ICEKp4	-	-	-	-	-	wzi24	KL24	O2	aac(3)-IIa.v1^;aac(6')-Ib-cr.v2;aadA2^	-	-	qnrB1.v1	-	-	CatB4.v1;catA1^	-	sul1	-	-	dfrA12	OXA-1	-	CTX-M-15	-	OXA-48	SHV-11.v1	35Q	OmpK36-11%	-	GyrA-83F;GyrA-87A;ParC-80I
KLE_EA6436AA_AS	SRR11585118	Public	L3			Spain		2014	Klebsiella pneumoniae	ST11	Other-pCR	-		1	2	4	3	ybt 10; ICEKp4	-	-	-	-	-	wzi24	KL24	O2	aph3-Ia.v1^	-	-	-	-	-	-	-	-	-	-	-	-	-	CTX-M-15	-	OXA-48	SHV-11.v1	35Q	-	-	GyrA-83F;GyrA-87A;ParC-80I
KLE_EA6445AA_AS	SRR11585108	Public	L3			Spain		2014	Klebsiella pneumoniae	ST11	Other-pCR	-		1	2	9	17	ybt 10; ICEKp4	-	-	-	-	-	wzi24	KL24	O2	aac(3)-IIa.v1^;aac(6')-Ib-cr.v2;aadA2^;aph3-Ia.v1^;strA.v1^;strB.v1	-	-	qnrB1.v1	-	mphA	CatB4.v1;catA1^	-	sul1;sul2	-	-	dfrA12	OXA-1;TEM-1D.v1^	-	CTX-M-15	-	OXA-48	SHV-11.v1	35Q	-	-	GyrA-83F;GyrA-87A;ParC-80I
KLE_EA6448AA_AS	SRR11585105	Public	L3			Spain		2014	Klebsiella pneumoniae	ST11	Other-pCR	-		1	2	9	13	ybt 10; ICEKp4	-	-	-	-	-	wzi24	KL24	O2	aac(3)-IIa.v1^;aac(6')-Ib-cr.v2;aadA2^;aph3-Ia.v1^	-	-	qnrB1.v1	-	mphA	CatB4.v1;catA1^	-	sul1	-	-	dfrA12	OXA-1	-	CTX-M-15	-	OXA-48	SHV-11.v1	35Q	-	-	GyrA-83F;GyrA-87A;ParC-80I
KLE_EA6459AA_AS	SRR11585093	Public	L3			Spain		2014	Klebsiella pneumoniae	ST11	Other-pCR	-		1	2	9	17	ybt 10; ICEKp4	-	-	-	-	-	wzi24	KL24	O2	aac(3)-IIa.v1^;aac(6')-Ib-cr.v2;aadA2^;aph3-Ia.v1^;strA.v1^;strB.v1	-	-	qnrB1.v1	-	mphA	CatB4.v1;catA1^	-	sul1;sul2	-	-	dfrA12	OXA-1;TEM-1D.v1^	-	CTX-M-15	-	OXA-48	SHV-11.v1	35Q	-	-	GyrA-83F;GyrA-87A;ParC-80I
KLE_EA6462AA_AS	SRR11585090	Public	L3			Spain		2014	Klebsiella pneumoniae	ST11	Other-pCR	-		1	3	10	13	ybt 10; ICEKp4	-	-	-	-	-	wzi24	KL24	O2	aac(3)-IIa.v1^;aac(6')-Ib-cr.v2;aadA2^;aph3-Ia.v1^	-	-	qnrB1.v1	-	mphA	CatB4.v1;catA1^	-	sul1	-	-	dfrA12	OXA-1	-	CTX-M-15	-	OXA-48	SHV-11.v1	35Q	-	MgrB-0%	GyrA-83F;GyrA-87A;ParC-80I
KLE_EA6469AA_AS	SRR11585082	Public	L3			Spain		2015	Klebsiella pneumoniae	ST11	Other-pCR	-		1	2	9	13	ybt 10; ICEKp4	-	-	-	-	-	wzi24	KL24	O2	aac(3)-IIa.v1^;aac(6')-Ib-cr.v2;aadA2^;aph3-Ia.v1^	-	-	qnrB1.v1	-	mphA	CatB4.v1;catA1^	-	sul1	-	-	dfrA12	OXA-1	-	CTX-M-15	-	OXA-48	SHV-11.v1	35Q	-	-	GyrA-83F;GyrA-87A;ParC-80I
KLE_FA0185AA_AS	SRR11585205	Public	L3			Spain		2015	Klebsiella pneumoniae	ST11	Other-pCR	-		1	2	9	13	ybt 10; ICEKp4	-	-	-	-	-	wzi24	KL24	O2	aac(3)-IIa.v1^;aac(6')-Ib-cr.v2;aadA2^;aph3-Ia.v1^	-	-	qnrB1.v1	-	mphA	CatB4.v1;catA1^	-	sul1	-	-	dfrA12	OXA-1	-	CTX-M-15	-	OXA-48	SHV-11.v1	35Q	-	-	GyrA-83F;GyrA-87A;ParC-80I
KLE_FA3123AA_AS	SRR14449577	Public	L1	KL64		China		2018	Klebsiella pneumoniae	ST11	pST11-KPC-3	-		1	2	6	6	ybt 9; ICEKp3	-	-	-	-	-	wzi64	KL64	O2	aadA2;rmtB	-	-	-	-	-	catII.2*	-	-	-	-	-	TEM-1D.v1^	-	CTX-M-65	-	KPC-2	SHV-11.v1	35Q	OmpK35-17%;OmpK36GD	-	GyrA-83I;GyrA-87G;ParC-80I
KLE_FA3129AA_AS	SRR14449571	Public	L1	KL64		China		2018	Klebsiella pneumoniae	ST11	pST11-KPC-3	-		1	2	6	6	ybt 9; ICEKp3	-	-	-	-	-	wzi64	KL64	O2	aadA2;rmtB	-	-	-	-	-	catII.2*	-	-	-	-	-	TEM-1D.v1^	-	CTX-M-65	-	KPC-2	SHV-11.v1	35Q	OmpK35-17%;OmpK36GD	-	GyrA-83I;GyrA-87G;ParC-80I
KLE_FA3625AA_AS	SRR14449747	Public	L1	KL64		China		2018	Klebsiella pneumoniae	ST11	pST11-KPC-3	-		1	2	6	6	ybt 9; ICEKp3	-	-	-	-	-	-	KL64	O2	aadA2;rmtB	-	fosA3	-	-	-	-	-	-	-	-	-	TEM-1D.v1^	-	CTX-M-65	-	KPC-2	SHV-11.v1	35Q	OmpK35-17%;OmpK36GD	-	GyrA-83I;GyrA-87G;ParC-80I
KLE_FA3731AA_AS	SRR14450289	Public	L1	KL64		China		2017	Klebsiella pneumoniae	ST11	pST11-KPC-3	-		1	2	7	6	ybt 9; ICEKp3	-	-	-	-	-	wzi64	KL64	O2	rmtB	-	fosA3	-	-	-	catII.2*	-	-	-	-	-	TEM-1D.v1^	-	CTX-M-65	-	KPC-2	SHV-11.v1	35Q	OmpK35-17%	-	GyrA-83I;GyrA-87G;ParC-80I
KLE_CA3419AA_AS	SRR8365893	Public	L3			Hungary		2013	Klebsiella pneumoniae	ST11	-	-		0	1	5	8	-	-	-	-	-	-	wzi24	KL24	O2	aac(3)-IIa.v1^;aac(6')-Ib-cr.v2;strA.v1^;strB.v1	-	-	-	-	-	CatB4.v1	-	-	-	-	-	OXA-1;TEM-1D.v1^	-	CTX-M-15	-	-	SHV-11.v1	35Q	OmpK35-60%	-	GyrA-83F;GyrA-87A;ParC-80I
KLE_FA3140AA_AS	SRR14449560	Public	L1	KL64		China		2018	Klebsiella pneumoniae	ST11	pST11-KPC-2	pST11-Vir-2	hv-CRKP	4	2	6	12	ybt 9; ICEKp3	-	iuc 1	-	-	rmpA2_8-60%	wzi64	KL64	O2	aac(3)-IId^;aadA2;armA	-	-	qnrB4	-	ermB.v1*;mphA;mphE.v2;msrE	catII.2*	-	-	-	-	-	DHA-1;TEM-1D.v1^	-	-	-	KPC-2	SHV-11.v1	35Q	OmpK35-17%;OmpK36GD	-	GyrA-83I;GyrA-87G;ParC-80I
KLE_FA8761AA_AS	SRR15584338	Public	L3			Spain	Community of Madrid	2013	Klebsiella pneumoniae	ST11	Other-pCR	-		1	2	8	15	ybt 10; ICEKp4	-	-	-	-	-	wzi24	KL24	O2	aac(3)-IIa.v1^;aac(6')-Ib-cr.v2;aadA2^;strA.v1^;strB.v1	-	-	qnrB1.v1	-	-	CatB4.v1;catA1^	-	sul1;sul2	-	-	dfrA12	OXA-1;TEM-1D.v1^	-	CTX-M-15	-	OXA-48	SHV-11.v1	35Q	-	-	GyrA-83F;GyrA-87A;ParC-80I
KLE_FA8762AA_AS	SRR15584339	Public	L3			Spain	Community of Madrid	2013	Klebsiella pneumoniae	ST11	Other-pCR	-		1	3	10	11	ybt 10; ICEKp4	-	-	-	-	-	wzi24	KL24	O2	aac(6')-Ib-cr.v2;aadA2^;aph3-Ia.v1^	-	-	-	-	mphA	CatB4.v1;catA1^	-	sul1	-	-	dfrA12	OXA-1	-	CTX-M-15	-	OXA-48	SHV-11.v1	35Q	-	MgrB-0%	GyrA-83F;GyrA-87A;ParC-80I
KLE_FA8765AA_AS	SRR15584342	Public	L3			Spain	Community of Madrid	2014	Klebsiella pneumoniae	ST11	Other-pCR	-		0	2	9	11	-	-	-	-	-	-	wzi24	KL24	O2	aadA2^;aph3-Ia.v1^	-	-	qnrS1	-	mphA	catA1^	-	sul1	-	-	dfrA12;dfrA14.v2*	-	TEM-30	CTX-M-15	-	OXA-48	SHV-11.v1	35Q	-	-	GyrA-83F;GyrA-87A;ParC-80I
KLE_FA8766AA_AS	SRR15584343	Public	L3			Spain	Community of Madrid	2013	Klebsiella pneumoniae	ST11	Other-pCR	-		1	2	9	11	ybt 10; ICEKp4	-	-	-	-	-	wzi24	KL24	O2	aac(6')-Ib-cr.v2;aadA2^;aph3-Ia.v1^	-	-	-	-	mphA	CatB4.v1;catA1^	-	sul1	-	-	dfrA12	OXA-1	-	CTX-M-15	-	OXA-48	SHV-11.v1	35Q	-	-	GyrA-83F;GyrA-87A;ParC-80I
KLE_FA8770AA_AS	SRR15584347	Public	L3			Spain	Community of Madrid	2013	Klebsiella pneumoniae	ST11	Other-pCR	-		1	2	9	17	ybt 10; ICEKp4	-	-	-	-	-	wzi24	KL24	O2	aac(3)-IIa.v1^;aac(6')-Ib-cr.v2;aadA2^;aph3-Ia.v1^;strA.v1^;strB.v1	-	-	qnrB1.v1	-	mphA	CatB4.v1;catA1^	-	sul1;sul2	-	-	dfrA12	OXA-1;TEM-1D.v1^	-	CTX-M-15	-	OXA-48	SHV-11.v1	35Q	-	-	GyrA-83F;GyrA-87A;ParC-80I
KLE_FA8772AA_AS	SRR15584349	Public	L3			Spain	Community of Madrid	2013	Klebsiella pneumoniae	ST11	Other-pCR	-		1	3	10	11	ybt 10; ICEKp4	-	-	-	-	-	wzi24	KL24	O2	aac(6')-Ib-cr.v2;aadA2^;aph3-Ia.v1^	-	-	-	-	mphA	CatB4.v1;catA1^	-	sul1	-	-	dfrA12	OXA-1	-	CTX-M-15	-	OXA-48	SHV-11.v1	35Q	-	MgrB-0%	GyrA-83F;GyrA-87A;ParC-80I
KLE_FA8774AA_AS	SRR15584351	Public	L3			Spain	Community of Madrid	2015	Klebsiella pneumoniae	ST11	Other-pCR	-		1	3	10	15	ybt 10; ICEKp4	-	-	-	-	-	wzi24	KL24	O2	aac(3)-IIa.v1^;aac(6')-Ib-cr.v2;aph3-Ia.v1^;strA.v1^;strB.v1	-	-	qnrB1.v1	-	mphA	CatB4.v1;catA1^	-	sul2	-	-	dfrA12	OXA-1;TEM-1D.v1^	-	CTX-M-15	-	OXA-48	SHV-11.v1	35Q	-	MgrB-87%	GyrA-83F;GyrA-87A;ParC-80I
KLE_FA8781AA_AS	SRR15584353	Public	L3			Spain	Community of Madrid	2013	Klebsiella pneumoniae	ST11	Other-pCR	-		1	2	9	17	ybt 10; ICEKp4	-	-	-	-	-	wzi24	KL24	O2	aac(3)-IIa.v1^;aac(6')-Ib-cr.v2;aadA2^;aph3-Ia.v1^;strA.v1^;strB.v1	-	-	qnrB1.v1	-	mphA	CatB4.v1;catA1^	-	sul1;sul2	-	-	dfrA12	OXA-1;TEM-1D.v1^	-	CTX-M-15	-	OXA-48	SHV-11.v1	35Q	-	-	GyrA-83F;GyrA-87A;ParC-80I
KLE_FA8783AA_AS	SRR15584355	Public	L3			Spain	Community of Madrid	2013	Klebsiella pneumoniae	ST11	Other-pCR	-		1	2	9	13	ybt 10; ICEKp4	-	-	-	-	-	wzi24	KL24	O2	aac(3)-IIa.v1^;aac(6')-Ib-cr.v2;aadA2^;aph3-Ia.v1^	-	-	qnrB1.v1	-	mphA	CatB4.v1;catA1^	-	sul1	-	-	dfrA12	OXA-1	-	CTX-M-15	-	OXA-48	SHV-11.v1	35Q	-	-	GyrA-83F;GyrA-87A;ParC-80I
KLE_FA8786AA_AS	SRR15584358	Public	L3			Spain	Community of Madrid	2013	Klebsiella pneumoniae	ST11	Other-pCR	-		1	2	9	17	ybt 10; ICEKp4	-	-	-	-	-	wzi24	KL24	O2	aac(3)-IIa.v1^;aac(6')-Ib-cr.v2;aadA2^;aph3-Ia.v1^;strA.v1^;strB.v1	-	-	qnrB1.v1	-	mphA	CatB4.v1;catA1^	-	sul1;sul2	-	-	dfrA12	OXA-1;TEM-1D.v1^	-	CTX-M-15	-	OXA-48	SHV-11.v1	35Q	-	-	GyrA-83F;GyrA-87A;ParC-80I
KLE_FA8787AA_AS	SRR15584359	Public	L3			Spain	Community of Madrid	2013	Klebsiella pneumoniae	ST11	Other-pCR	-		1	2	8	14	ybt 10; ICEKp4	-	-	-	-	-	wzi24	KL24	O2	aac(3)-IIa.v1^;aac(6')-Ib-cr.v2;aph3-Ia.v1^;strA.v1^;strB.v1	-	-	qnrB1.v1	-	mphA	CatB4.v1;catA1^	-	sul2	-	-	-	OXA-1;TEM-1D.v1^	-	CTX-M-15	-	OXA-48	SHV-11.v1	35Q	OmpK36-81%	-	GyrA-83F;GyrA-87A;ParC-80I
KLE_FA8792AA_AS	SRR15584364	Public	L3			Spain	Community of Madrid	2014	Klebsiella pneumoniae	ST11	Other-pCR	-		1	3	9	9	ybt 10; ICEKp4	-	-	-	-	-	wzi24	KL24	O2	aac(3)-IIa.v1^;aadA2^	-	-	qnrB1.v1	-	mphA	catA1^	-	sul1	-	-	dfrA12	-	-	CTX-M-15	-	OXA-48	SHV-11.v1	35Q	-	MgrB-87%	GyrA-83F;GyrA-87A;ParC-80I
KLE_FA8802AA_AS	SRR15584374	Public	L3			Spain	Community of Madrid	2013	Klebsiella pneumoniae	ST11	Other-pCR	-		1	3	9	11	ybt 10; ICEKp4	-	-	-	-	-	wzi24	KL24	O2	aac(3)-IIa.v1^;aac(6')-Ib-cr.v2;aadA2^;aph3-Ia.v1^	-	-	qnrB1.v1	-	-	CatB4.v1	-	sul1	-	-	dfrA12	OXA-1	-	CTX-M-15	-	OXA-48	SHV-11.v1	35Q	-	MgrB-87%	GyrA-83F;GyrA-87A;ParC-80I
KLE_FA8808AA_AS	SRR15584380	Public	L3			Spain	Community of Madrid	2013	Klebsiella pneumoniae	ST11	Other-pCR	-		1	2	9	17	ybt 10; ICEKp4	-	-	-	-	-	wzi24	KL24	O2	aac(3)-IIa.v1^;aac(6')-Ib-cr.v2;aadA2^;aph3-Ia.v1^;strA.v1^;strB.v1	-	-	qnrB1.v1	-	mphA	CatB4.v1;catA1^	-	sul1;sul2	-	-	dfrA12	OXA-1;TEM-1D.v1^	-	CTX-M-15	-	OXA-48	SHV-11.v1	35Q	-	-	GyrA-83F;GyrA-87A;ParC-80I
KLE_FA8811AA_AS	SRR15584383	Public	L3			Spain	Community of Madrid	2012	Klebsiella pneumoniae	ST11	Other-pCR	-		1	2	9	17	ybt 10; ICEKp4	-	-	-	-	-	wzi24	KL24	O2	aac(3)-IIa.v1^;aac(6')-Ib-cr.v2;aadA2^;aph3-Ia.v1^;strA.v1^;strB.v1	-	-	qnrB1.v1	-	mphA	CatB4.v1;catA1^	-	sul1;sul2	-	-	dfrA12	OXA-1;TEM-1D.v1^	-	CTX-M-15	-	OXA-48	SHV-11.v1	35Q	-	-	GyrA-83F;GyrA-87A;ParC-80I
KLE_FA8812AA_AS	SRR15584384	Public	L3			Spain	Community of Madrid	2012	Klebsiella pneumoniae	ST11	Other-pCR	-		1	2	8	10	ybt 10; ICEKp4	-	-	-	-	-	wzi24	KL24	O2	aac(6')-Ib-cr.v2;aadA2^	-	-	qnrB1.v1	-	-	CatB4.v1;catA1^	-	sul1	-	-	dfrA12	OXA-1	-	CTX-M-15	-	OXA-48	SHV-11.v1	35Q	-	-	GyrA-83F;GyrA-87A;ParC-80I
KLE_FA8815AA_AS	SRR15584387	Public	L3			Spain	Community of Madrid	2012	Klebsiella pneumoniae	ST11	Other-pCR	-		1	2	7	8	ybt 10; ICEKp4	-	-	-	-	-	wzi24	KL24	O2	aac(6')-Ib-cr.v2;aph3-Ia.v1^	-	-	qnrB1.v1	-	mphA	CatB4.v1	-	-	-	-	-	OXA-1	-	CTX-M-15	-	OXA-48	SHV-11.v1	35Q	-	-	GyrA-83F;GyrA-87A;ParC-80I
KLE_FA8821AA_AS	SRR15584394	Public	L3			Spain	Community of Madrid	2013	Klebsiella pneumoniae	ST11	Other-pCR	-		1	2	8	10	ybt 10; ICEKp4	-	-	-	-	-	wzi24	KL24	O2	aac(6')-Ib-cr.v2;aadA2^	-	-	qnrB1.v1	-	-	CatB4.v1;catA1^	-	sul1	-	-	dfrA12	OXA-1	-	CTX-M-15	-	OXA-48	SHV-11.v1	35Q	-	-	GyrA-83F;GyrA-87A;ParC-80I
KLE_FA8822AA_AS	SRR15584395	Public	L3			Spain	Community of Madrid	2015	Klebsiella pneumoniae	ST11	Other-pCR	-		1	2	9	17	ybt 10; ICEKp4	-	-	-	-	-	wzi24	KL24	O2	aac(3)-IIa.v1^;aac(6')-Ib-cr.v2;aadA2^;aph3-Ia.v1^;strA.v1^;strB.v1	-	-	qnrB1.v1	-	mphA	CatB4.v1;catA1^	-	sul1;sul2	-	-	dfrA12	OXA-1;TEM-1D.v1^	-	CTX-M-15	-	OXA-48	SHV-11.v1	35Q	-	-	GyrA-83F;GyrA-87A;ParC-80I
KLE_FA8823AA_AS	SRR15584396	Public	L3			Spain	Community of Madrid	2015	Klebsiella pneumoniae	ST11	Other-pCR	-		1	2	9	17	ybt 10; ICEKp4	-	-	-	-	-	wzi24	KL24	O2	aac(3)-IIa.v1^;aac(6')-Ib-cr.v2;aadA2^;aph3-Ia.v1^;strA.v1^;strB.v1	-	-	qnrB1.v1	-	mphA	CatB4.v1;catA1^	-	sul1;sul2	-	-	dfrA12	OXA-1;TEM-1D.v1^	-	CTX-M-15	-	OXA-48	SHV-11.v1	35Q	OmpK36-48%	-	GyrA-83F;GyrA-87A;ParC-80I
KLE_FA8824AA_AS	SRR15584397	Public	L3			Spain	Community of Madrid	2013	Klebsiella pneumoniae	ST11	Other-pCR	-		1	2	8	8	ybt 10; ICEKp4	-	-	-	-	-	wzi24	KL24	O2	aadA2^;aph3-Ia.v1^	-	-	-	-	mphA	catA1^	-	sul1	-	-	dfrA12	-	-	CTX-M-15	-	OXA-48	SHV-11.v1	35Q	OmpK36-40%	-	GyrA-83F;GyrA-87A;ParC-80I
KLE_FA8825AA_AS	SRR15584398	Public	L3			Spain	Community of Madrid	2013	Klebsiella pneumoniae	ST11	Other-pCR	-		1	2	9	16	ybt 10; ICEKp4	-	-	-	-	-	wzi24	KL24	O2	aac(3)-IIa.v1^;aac(6')-Ib-cr.v2;aadA2^;aph3-Ia.v1^;strA.v1^;strB.v1	-	-	qnrB1.v1	-	mphA	catA1^	-	sul1;sul2	-	-	dfrA12	OXA-1;TEM-1D.v1^	-	CTX-M-15	-	OXA-48	SHV-11.v1	35Q	-	-	GyrA-83F;GyrA-87A;ParC-80I
KLE_FA8827AA_AS	SRR15584400	Public	L3			Spain	Community of Madrid	2012	Klebsiella pneumoniae	ST11	Other-pCR	-		1	2	9	17	ybt 10; ICEKp4	-	-	-	-	-	wzi24	KL24	O2	aac(3)-IIa.v1^;aac(6')-Ib-cr.v2;aadA2^;aph3-Ia.v1^;strA.v1^;strB.v1	-	-	qnrB1.v1	-	mphA	CatB4.v1;catA1^	-	sul1;sul2	-	-	dfrA12	OXA-1;TEM-1D.v1^	-	CTX-M-15	-	OXA-48	SHV-11.v1	35Q	-	-	GyrA-83F;GyrA-87A;ParC-80I
KLE_FA8831AA_AS	SRR15584403	Public	L3			Spain	Community of Madrid	2013	Klebsiella pneumoniae	ST11	Other-pCR	-		1	2	9	17	ybt 10; ICEKp4	-	-	-	-	-	wzi24	KL24	O2	aac(3)-IIa.v1^;aac(6')-Ib-cr.v2;aadA2^;aph3-Ia.v1^;strA.v1^;strB.v1	-	-	qnrB1.v1	-	mphA	CatB4.v1;catA1^	-	sul1;sul2	-	-	dfrA12	OXA-1;TEM-1D.v1^	-	CTX-M-15	-	OXA-48	SHV-11.v1	35Q	-	-	GyrA-83F;GyrA-87A;ParC-80I
KLE_FA8834AA_AS	SRR15584406	Public	L3			Spain	Community of Madrid	2014	Klebsiella pneumoniae	ST11	Other-pCR	-		1	2	9	17	ybt 10; ICEKp4	-	-	-	-	-	wzi24	KL24	O2	aac(3)-IIa.v1^;aac(6')-Ib-cr.v2;aadA2^;aph3-Ia.v1^;strA.v1^;strB.v1	-	-	qnrB1.v1	-	mphA	CatB4.v1;catA1^	-	sul1;sul2	-	-	dfrA12	OXA-1;TEM-1D.v1^	-	CTX-M-15	-	OXA-48	SHV-11.v1	35Q	-	-	GyrA-83F;GyrA-87A;ParC-80I
KLE_FA8840AA_AS	SRR15584412	Public	L3			Spain	Community of Madrid	2014	Klebsiella pneumoniae	ST11	Other-pCR	-		1	3	10	11	ybt 10; ICEKp4	-	-	-	-	-	wzi24	KL24	O2	aac(6')-Ib-cr.v2;aadA2^;aph3-Ia.v1^	-	-	-	-	mphA	CatB4.v1;catA1^	-	sul1	-	-	dfrA12	OXA-1	-	CTX-M-15	-	OXA-48	SHV-11.v1	35Q	-	MgrB-0%	GyrA-83F;GyrA-87A;ParC-80I
KLE_FA8841AA_AS	SRR15584413	Public	L3			Spain	Community of Madrid	2013	Klebsiella pneumoniae	ST11	Other-pCR	-		1	2	9	17	ybt 10; ICEKp4	-	-	-	-	-	wzi24	KL24	O2	aac(3)-IIa.v1^;aac(6')-Ib-cr.v2;aadA2^;aph3-Ia.v1^;strA.v1^;strB.v1	-	-	qnrB1.v1	-	mphA	CatB4.v1;catA1^	-	sul1;sul2	-	-	dfrA12	OXA-1;TEM-1D.v1^	-	CTX-M-15	-	OXA-48	SHV-11.v1	35Q	-	-	GyrA-83F;GyrA-87A;ParC-80I
KLE_FA8845AA_AS	SRR15584417	Public	L3			Spain	Community of Madrid	2013	Klebsiella pneumoniae	ST11	Other-pCR	-		1	2	9	17	ybt 10; ICEKp4	-	-	-	-	-	wzi24	KL24	O2	aac(3)-IIa.v1^;aac(6')-Ib-cr.v2;aadA2^;aph3-Ia.v1^;strA.v1^;strB.v1	-	-	qnrB1.v1	-	mphA	CatB4.v1;catA1^	-	sul1;sul2	-	-	dfrA12	OXA-1;TEM-1D.v1^	-	CTX-M-15	-	OXA-48	SHV-11.v1	35Q	-	-	GyrA-83F;GyrA-87A;ParC-80I
KLE_FA8848AA_AS	SRR15584420	Public	L3			Spain	Community of Madrid	2014	Klebsiella pneumoniae	ST11	Other-pCR	-		1	2	8	10	ybt 10; ICEKp4	-	-	-	-	-	wzi24	KL24	O2	aac(6')-Ib-cr.v2;aadA2^	-	-	qnrB1.v1	-	-	CatB4.v1;catA1^	-	sul1	-	-	dfrA12	OXA-1	-	CTX-M-15	-	OXA-48	SHV-11.v1	35Q	-	-	GyrA-83F;GyrA-87A;ParC-80I
KLE_FA8849AA_AS	SRR15584421	Public	L3			Spain	Community of Madrid	2014	Klebsiella pneumoniae	ST11	Other-pCR	-		1	2	8	10	ybt 10; ICEKp4	-	-	-	-	-	wzi24	KL24	O2	aac(6')-Ib-cr.v2;aadA2^	-	-	qnrB1.v1	-	-	CatB4.v1;catA1^	-	sul1	-	-	dfrA12	OXA-1	-	CTX-M-15	-	OXA-48	SHV-11.v1	35Q	-	-	GyrA-83F;GyrA-87A;ParC-80I
KLE_FA8854AA_AS	SRR15584426	Public	L3			Spain	Community of Madrid	2014	Klebsiella pneumoniae	ST11	Other-pCR	-		1	3	10	11	ybt 10; ICEKp4	-	-	-	-	-	wzi24	KL24	O2	aac(6')-Ib-cr.v2;aadA2^;aph3-Ia.v1^	-	-	-	-	mphA	CatB4.v1;catA1^	-	sul1	-	-	dfrA12	OXA-1	-	CTX-M-15	-	OXA-48	SHV-11.v1	35Q	-	MgrB-0%	GyrA-83F;GyrA-87A;ParC-80I
KLE_FA8855AA_AS	SRR15584427	Public	L3			Spain	Community of Madrid	2014	Klebsiella pneumoniae	ST11	Other-pCR	-		1	3	10	11	ybt 10; ICEKp4	-	-	-	-	-	wzi24	KL24	O2	aac(6')-Ib-cr.v2;aadA2^;aph3-Ia.v1^	-	-	-	-	mphA	CatB4.v1;catA1^	-	sul1	-	-	dfrA12	OXA-1	-	CTX-M-15	-	OXA-48	SHV-11.v1	35Q	-	MgrB-0%	GyrA-83F;GyrA-87A;ParC-80I
KLE_FA8856AA_AS	SRR15584428	Public	L3			Spain	Community of Madrid	2013	Klebsiella pneumoniae	ST11	Other-pCR	-		1	3	10	11	ybt 10; ICEKp4	-	-	-	-	-	wzi24	KL24	O2	aac(6')-Ib-cr.v2;aadA2^;aph3-Ia.v1^	-	-	-	-	mphA	CatB4.v1;catA1^	-	sul1	-	-	dfrA12	OXA-1	-	CTX-M-15	-	OXA-48	SHV-11.v1	35Q	-	MgrB-0%	GyrA-83F;GyrA-87A;ParC-80I
KLE_FA8938AA_AS	SRR15584334	Public	L3			Spain	Community of Madrid	2013	Klebsiella pneumoniae	ST11	Other-pCR	-		1	3	10	11	ybt 10; ICEKp4	-	-	-	-	-	wzi24	KL24	O2	aac(6')-Ib-cr.v2;aadA2^;aph3-Ia.v1^	-	-	-	-	mphA	CatB4.v1;catA1^	-	sul1	-	-	dfrA12	OXA-1	-	CTX-M-15	-	OXA-48	SHV-11.v1	35Q	-	MgrB-0%	GyrA-83F;GyrA-87A;ParC-80I
KLE_FA0476AA_AS	SRR13356546	Public	L2			France		2018	Klebsiella pneumoniae	ST11	Other-pCR	-		1	2	8	14	ybt 10; ICEKp4	-	-	-	-	-	wzi75	KL105	O2	aac(3)-IV^;aac(6')-Ib-cr.v2^;aadA2;aph(4)-Ia	-	-	qnrB4	-	mphA	catB3.v2	arr-3	sul1;sul1;sul2	-	-	-	DHA-1;OXA-1	-	-	-	OXA-48	SHV-11.v1	35Q	-	-	GyrA-83I;ParC-80I
KLE_FA0438AA_AS	SRR13356584	Public	L2			France		2017	Klebsiella pneumoniae	ST11	-	-		1	0	7	14	ybt 10; ICEKp4	-	-	-	-	-	wzi75	KL105	O2	aac(3)-IV^;aac(6')-Ib-cr.v2^;aadA2;aph(4)-Ia	-	-	qnrB4	-	mphA	catB3.v2;floR.v1*	arr-3	sul1;sul1;sul2	-	-	-	DHA-1;OXA-1	-	-	-	-	SHV-11.v1	35Q	-	-	GyrA-83I;ParC-80I
KLE_BA8294AA_AS	SRR5943582	Public	L2			Thailand	Bangkok	2016	Klebsiella pneumoniae	ST11	-	-		1	0	2	0	ybt 9; ICEKp3	-	-	-	-	-	wzi50	KL15	O4	-	-	-	-	-	-	-	-	-	-	-	-	-	-	-	-	-	-	-	-	MgrB-62%	GyrA-83I;ParC-80I
KLE_AA7383AA_AS	ERR1228359	Public	L3			Spain		2013	Klebsiella pneumoniae	ST11	-	-		1	0	1	0	ybt 10; ICEKp4	-	-	-	-	-	wzi24	KL24	O2	-	-	-	-	-	-	-	-	-	-	-	-	-	-	-	-	-	SHV-11.v1	35Q	OmpK35-67%	-	GyrA-83F;GyrA-87A;ParC-80I
KLE_DA4304AA_AS	ERR3518879	Public	L2			Brazil		2018	Klebsiella pneumoniae	ST11	Other-pCR	-		2	2	3	2	ybt 0; ICEKp10	clb 3	-	-	-	-	wzi64	KL64	O2	-	-	-	-	-	-	-	-	-	-	-	dfrA30*	-	-	-	-	KPC-2	SHV-11.v1	35Q	OmpK35-40%;OmpK36GD	-	GyrA-83I;GyrA-87Y;ParC-80I
KLE_AA0469AA_AS	ERR1541394	Public	L2			Turkey		2013	Klebsiella pneumoniae	ST11	Other-pCR	-		0	2	10	15	-	-	-	-	-	-	wzi177	KL125	O3	aac(3)-IId^;aac(6')-Ib-cr.v2;aadA2^	-	-	-	-	mphA	CatB4.v1	-	sul1	tet(D)	-	dfrA12;dfrA14.v2*	OXA-1;TEM-1D.v1^;TEM-1D.v1^	-	CTX-M-15;SHV-12	-	OXA-48	-	238S;240K;35Q	OmpK35-70%	-	GyrA-83I;ParC-80I
KLE_CA8326AA_AS	ERR3381636	Public	L2			Argentina			Klebsiella pneumoniae	ST11	pST11-KPC-4	-		1	2	7	8	ybt 9; ICEKp3	-	-	-	-	-	wzi50	KL15	O4	aac(3)-IIa.v1^;aac(6')-Ib-cr.v2	-	-	qnrB19^	-	-	CatB4.v1	-	sul1	tet(A).v1	-	-	OXA-1	-	-	-	KPC-2	SHV-11.v1	35Q	-	-	GyrA-83I;ParC-80I
KLE_CA7164AA_AS	SRR8607463	Public	L2			Brazil	Sao Paulo	2013	Klebsiella pneumoniae	ST11	pST11-KPC-5	-		2	3	10	11	ybt 0; ICEKp10	clb 3	-	-	-	-	wzi64	KL64	O2	aac(3)-IIa.v1;aadA2^;aph3-Ia.v1^	-	-	-	-	mphA	catA1^	-	sul1;sul1	-	-	dfrA12	TEM-1D.v1^	-	CTX-M-2	-	KPC-2	SHV-11.v1	35Q	OmpK35-40%;OmpK36GD	MgrB-60%	GyrA-83I;ParC-80I
KLE_FA9275AA_AS	SRR17711798	Public	L2			United States	Pennsylvania	2021	Klebsiella pneumoniae	ST11	Other-pCR	-		1	2	8	11	ybt 10; ICEKp4	-	-	-	-	-	wzi75	KL105	O2	aac(6')-Ib-cr.v2^;aadA2	-	-	qnrB4	-	mphA	catB3.v2	arr-3	sul1;sul1	-	-	-	DHA-1;OXA-1	-	-	-	NDM-5	SHV-11.v1	35Q	-	-	GyrA-83I;ParC-80I
KLE_AA0605AA_AS	ERR1541551	Public	L2			Slovakia		2014	Klebsiella pneumoniae	ST11	-	-		1	0	6	10	ybt 10; ICEKp4?	-	-	-	-	-	wzi75	KL105	O2	aac(6')-Ib-cr.v2;aadA2^	-	-	qnrB4	-	-	CatB4.v1;catA1^	-	sul1;sul1	-	-	dfrA12	DHA-1;OXA-1	-	-	-	-	SHV-11.v1	35Q	OmpK36-78%	-	GyrA-83I;ParC-80I
KLE_DA3865AA_AS	SRR10295059	Public	L2			Oman		2015	Klebsiella pneumoniae	ST11	Other-pCR	-		0	2	8	13	-	-	-	-	-	-	wzi14	KL14	O3	aac(3)-IId^;aac(6')-Ib'.v1;aadA*;aadA2^;aph(3')-VI;rmtC	-	-	-	-	-	catA1^	-	sul1	-	-	dfrA12	CMY-6;TEM-1D.v1^	-	CTX-M-15	-	NDM-1	SHV-11.v1	35Q	OmpK35-66%	-	GyrA-83I;ParC-80I
KLE_CA8033AA_AS	ERR3372080	Public	L2			Argentina			Klebsiella pneumoniae	ST11	pST11-KPC-4	-		2	2	8	12	ybt 20; ICEKp10	clb 3	-	-	-	-	wzi39	KL39	O3	aac(6')-Ib'.v1;aadA2;aadA^;aph3-Ia.v1^	-	-	-	-	mphA*	catA1^;cmlA1*	-	sul1;sul3	-	-	dfrA12	TEM-104*?	-	-	-	KPC-2	SHV-11.v1	35Q	OmpK35-27%	-	GyrA-83I;GyrA-87N;ParC-80I
KLE_CA7961AA_AS	ERR3372008	Public	L2			Argentina			Klebsiella pneumoniae	ST11	pST11-KPC-4	-		2	2	8	12	ybt 20; ICEKp10	clb 3	-	-	-	-	wzi39	KL39	O3	aac(6')-Ib'.v1;aadA2;aadA^;aph3-Ia.v1^	-	-	-	-	mphA*	catA1^;cmlA1*	-	sul1;sul3	-	-	dfrA12	TEM-104*?	-	-	-	KPC-2	SHV-11.v1	35Q	OmpK35-27%	-	GyrA-83I;GyrA-87N;ParC-80I
KLE_CA8041AA_AS	ERR3372088	Public	L2			Argentina			Klebsiella pneumoniae	ST11	pST11-KPC-4	-		2	2	8	12	ybt 20; ICEKp10	clb 3	-	-	-	-	wzi39	KL39	O3	aac(6')-Ib'.v1;aadA2^;aadA^;aph3-Ia.v1^	-	-	-	-	mphA*	catA1^;cmlA1*	-	sul1;sul3	-	-	dfrA12	TEM-1D.v1^	-	-	-	KPC-2	SHV-11.v1	35Q	OmpK35-27%	-	GyrA-83I;GyrA-87N;ParC-80I
KLE_CA8122AA_AS	ERR3372169	Public	L2			Argentina			Klebsiella pneumoniae	ST11	pST11-KPC-5	-		2	2	8	11	ybt 20; ICEKp10	clb 3	-	-	-	-	wzi39	KL39	O3	aac(6')-Ib'.v1;aadA2;aph3-Ia.v1^	-	-	-	-	mphA*	catA1^;cmlA1*	-	sul1;sul3	-	-	dfrA12	TEM-104*?	-	-	-	KPC-2	SHV-11.v1	35Q	OmpK35-27%	-	GyrA-83I;GyrA-87N;ParC-80I
KLE_EA6376AA_AS	SRR11585185	Public	L3			Spain		2014	Klebsiella pneumoniae	ST11	Other-pCR	-		1	2	9	13	ybt 10; ICEKp4	-	-	-	-	-	wzi24	KL24	O2	aac(3)-IIa.v1^;aac(6')-Ib-cr.v2;aadA2^;aph3-Ia.v1^	-	-	qnrB1.v1	-	mphA	CatB4.v1;catA1^	-	sul1	-	-	dfrA12	OXA-1	-	CTX-M-15	-	OXA-48	SHV-11.v1	35Q	-	-	GyrA-83F;GyrA-87A;ParC-80I
KLE_DA3975AA_AS	SRR10294946	Public	L2			Oman		2015	Klebsiella pneumoniae	ST11	Other-pCR	-		0	2	6	9	-	-	-	-	-	-	wzi14	KL14	O3	aac(3)-IId^;aadA*;aph(3')-VI;rmtC	-	-	-	-	-	-	-	sul1	-	-	-	CMY-6;TEM-1D.v1^	-	CTX-M-15	-	NDM-1	SHV-11.v1	35Q	OmpK35-66%	-	GyrA-83I;ParC-80I
KLE_AA8330AA_AS	ERR1334600	Public	L3			Greece		2014	Klebsiella pneumoniae	ST11	pST11-KPC-4	-		1	3	11	13	ybt 15; ICEKp11	-	-	-	-	-	wzi24	KL24	O2	aac(3)-IIa.v1^;aac(6')-Ib'.v1;strA.v1^;strB.v1	-	-	-	-	mphA	CatB4.v1	-	sul2	tet(A).v1	-	dfrA14.v2*	OXA-1;TEM-1D.v1^	-	CTX-M-15	-	NDM-1	SHV-11.v1	35Q	-	MgrB-60%	GyrA-83F;GyrA-87A;ParC-80I
KLE_AA9157AA_AS	ERR1415671	Public	L2			Croatia		2014	Klebsiella pneumoniae	ST11	-	-		1	0	8	13	ybt 10; ICEKp4	-	-	-	-	-	wzi75	KL105	O2	aac(6')-Ib-cr.v2^;aadA2^;aph3-Ia.v1^	-	-	qnrB4	-	mphA	catA1^;catB3.v2	arr-3	sul1;sul1	-	-	dfrA12	DHA-1;OXA-1	-	-	-	-	SHV-11.v1	35Q	-	-	GyrA-83I;ParC-80I
KLE_FA6015AA_AS	SRR15098056	Public	L3			Australia		2019	Klebsiella pneumoniae	ST11	Other-pCR	-		0	2	7	7	-	-	-	-	-	-	wzi24	KL24	O2	aac(3)-IId^;aac(6')-Ib-cr.v2	-	-	-	-	-	-	-	sul1	-	-	dfrA14.v2*	TEM-1D.v1^	-	CTX-M-15	-	OXA-48	SHV-11.v1	35Q	-	-	GyrA-83F;GyrA-87A;ParC-80I
KLE_CA8357AA_AS	ERR3381667	Public	L2			Argentina			Klebsiella pneumoniae	ST11	Other-pCR	-		0	2	5	5	-	-	-	-	-	-	wzi174	KL74	O3	aac(3)-IIa.v1	-	-	-	-	-	-	-	sul1	-	-	-	OXA-2;TEM-1D.v1^	-	-	-	KPC-2	SHV-11.v1	35Q	OmpK35-48%;OmpK36GD	-	GyrA-83I;GyrA-87Y;ParC-80I
KLE_DA9430AA_AS	ERR3712806	Public	L3			Netherlands			Klebsiella pneumoniae	ST11	Other-pCR	-		1	3	9	11	ybt 15; ICEKp11 (truncated)	-	-	-	-	-	wzi24	KL24	O2	aac(3)-IIa.v1^;aac(6')-Ib-cr.v2*?;strA.v1^;strB.v1	-	-	-	-	-	CatB4.v1?	-	sul2	-	-	dfrA14.v2*	OXA-1;TEM-1D.v1^	-	CTX-M-15	-	NDM-1	SHV-11.v1	35Q	-	MgrB-60%	GyrA-83F;GyrA-87A;ParC-80I
KLE_CA2278AA_AS	SRR8225261	Public	L2			China	Beijing		Klebsiella pneumoniae	ST11	-	-		1	0	9	17	ybt 10; ICEKp4	-	-	-	-	-	wzi75	KL105	O2	aac(3)-IV^;aac(6')-Ib-cr.v2^;aadA2^;aph(4)-Ia;aph3-Ia.v1^	-	-	qnrB4	-	mphA	catB3.v2;floR.v1*	arr-3	sul1;sul1;sul2	tet(A).v1	-	dfrA12	DHA-1;OXA-1	-	-	-	-	SHV-11.v1	35Q	OmpK36-34%	-	GyrA-83I;ParC-80I
KLE_CA3204AA_AS	SRR8286539	Public	L2					2015	Klebsiella pneumoniae	ST11	-	-		1	0	9	17	ybt 10; ICEKp4	-	-	-	-	-	wzi75	KL105	O2	aac(3)-IV^;aac(6')-Ib-cr.v2^;aadA2^;aph(4)-Ia;aph3-Ia.v1^	-	-	qnrB4	-	mphA	catB3.v2;floR.v1*	arr-3	sul1;sul1;sul2	tet(A).v1	-	dfrA12	DHA-1;OXA-1	-	-	-	-	SHV-11.v1	35Q	OmpK36-34%	-	GyrA-83I;ParC-80I
KLE_FA0420AA_AS	SRR13356602	Public	L2			France		2015	Klebsiella pneumoniae	ST11	Other-pCR	-		1	2	8	15	ybt 10; ICEKp4	-	-	-	-	-	wzi75	KL105	O2	aac(3)-IV^;aac(6')-Ib-cr.v2^;aadA2;aph(4)-Ia	-	-	qnrB4	-	mphA	catB3.v2;floR.v1*	arr-3	sul1;sul1;sul2	-	-	-	DHA-1;OXA-1	-	-	-	OXA-48	SHV-11.v1	35Q	-	-	GyrA-83I;ParC-80I
KLE_EA6349AA_AS	SRR11585215	Public	L3			Spain		2015	Klebsiella pneumoniae	ST11	Other-pCR	-		1	2	9	13	ybt 10; ICEKp4	-	-	-	-	-	wzi24	KL24	O2	aac(3)-IIa.v1^;aac(6')-Ib-cr.v2;aadA2^;aph3-Ia.v1^	-	-	qnrB1.v1	-	mphA	CatB4.v1;catA1^	-	sul1	-	-	dfrA12	OXA-1	-	CTX-M-15	-	OXA-48	SHV-11.v1	35Q	-	-	GyrA-83F;GyrA-87A;ParC-80I
KLE_CA7191AA_AS	SRR8610357	Public	L2			Tanzania		2018	Klebsiella pneumoniae	ST11	-	-		0	0	7	16	-	-	-	-	-	-	wzi84	KL28	O2	aac(3)-IV;aadA2;aadA^;aph(4)-Ia;aph3-Ia.v1^;strA.v1^;strB.v1	-	-	qnrS1	-	mphA	cmlA1*;cmx^	-	sul1;sul2;sul3	tet(A).v1?	-	dfrA1.v1	-	-	-	-	-	SHV-11.v1	35Q	OmpK35-8%	-	GyrA-83I;ParC-80I
KLE_AA7623AA_AS	ERR1289748	Public	L3			Greece		2014	Klebsiella pneumoniae	ST11	pST11-KPC-4	-		1	2	10	13	ybt 15; ICEKp11	-	-	-	-	-	wzi24	KL24	O2	aac(3)-IIa.v1^;aac(6')-Ib'.v1;strA.v1^;strB.v1	-	-	-	-	mphA	CatB4.v1	-	sul2	tet(A).v1	-	dfrA14.v2*	OXA-1;TEM-1D.v1^	-	CTX-M-15	-	NDM-1	SHV-11.v1	35Q	-	-	GyrA-83F;GyrA-87A;ParC-80I
KLE_EA6484AA_AS	SRR10541822	Public	L2						Klebsiella pneumoniae	ST11	Other-pCR	-		1	2	7	8	ybt 9; ICEKp3	-	-	-	-	-	wzi50	KL15	O4	aac(6')-Ib-cr.v2;rmtG^	-	-	-	-	-	catB3.v2	arr-3	sul1;sul2	-	-	-	OXA-1	-	-	-	KPC-2	SHV-11.v1	35Q	-	-	GyrA-83I;ParC-80I
KLE_AA5834AA_AS		Public	L2						Klebsiella pneumoniae	ST11	Other-pCR	-		0	2	7	9	-	-	-	-	-	-	wzi64	KL64	O2	aph(3')-VIa*	-	-	qnrS1	-	-	-	-	sul1;sul2	tet(A).v1;tet(D)	-	dfrA1.v1	LAP-2	-	-	-	KPC-2	SHV-11.v1	35Q	OmpK35-40%;OmpK36GD	-	GyrA-83I;ParC-80I
KLE_FA1273AA_AS	DRR122567	Public	L2			Thailand	Surin_Province	2016	Klebsiella pneumoniae	ST11	Other-pCR	-		1	2	9	10	ybt 9; ICEKp3	-	-	-	-	-	wzi50	KL15	O4	aac(6')-Ib-cr.v2;aadA2^;aph3-Ia.v1^	-	-	-	-	mphA	CatB4.v1	-	sul1	-	-	dfrA12	OXA-1	-	CTX-M-15	-	NDM-1	SHV-11.v1	35Q	-	-	GyrA-83I;ParC-80I
KLE_AA5846AA_AS	ERR1024614	Public	L2			Brazil			Klebsiella pneumoniae	ST11	Other-pCR	-		0	2	3	2	-	-	-	-	-	-	wzi64	KL64	O2	aph(3')-VIa*	-	-	-	-	-	-	-	-	-	-	-	-	-	-	-	KPC-2	SHV-11.v1	35Q	OmpK35-40%;OmpK36GD	-	GyrA-83I;ParC-80I
KLE_CA0946AA_AS	ERR2743739	Public	L2			Brazil		2015	Klebsiella pneumoniae	ST11	Other-pCR	-		0	3	11	12	-	-	-	-	-	-	wzi75	KL105	O2	aadA*	-	-	-	-	mphA	catB3.v2	arr-3	sul1;sul2	-	-	dfrA26	OXA-1;OXA-9.v1;TEM-1D.v1^	-	CTX-M-15	-	KPC-2	SHV-11.v1	35Q	-	MgrB-62%	GyrA-83I;ParC-80I
KLE_CA0948AA_AS	ERR2743741	Public	L2			Brazil		2015	Klebsiella pneumoniae	ST11	Other-pCR	-		1	3	9	9	ybt 10; ICEKp4	-	-	-	-	-	wzi75	KL105	O2	aac(6')-Ib'.v1*;aadA*	-	-	-	-	mphA	-	-	sul2	-	-	dfrA26	OXA-9.v1;TEM-1D.v1^	-	CTX-M-15	-	KPC-2	SHV-11.v1	35Q	-	MgrB-62%	GyrA-83I;ParC-80I
KLE_CA0949AA_AS	ERR2743742	Public	L2			Brazil		2015	Klebsiella pneumoniae	ST11	Other-pCR	-		1	3	11	12	ybt 10; ICEKp4	-	-	-	-	-	wzi75	KL105	O2	aadA*	-	-	-	-	mphA	catB3.v2	arr-3	sul1;sul2	-	-	dfrA26	OXA-1;OXA-9.v1;TEM-1D.v1^	-	CTX-M-15	-	KPC-2	SHV-11.v1	35Q	-	MgrB-62%	GyrA-83I;ParC-80I
KLE_CA0954AA_AS	ERR2743747	Public	L2			Brazil		2016	Klebsiella pneumoniae	ST11	Other-pCR	-		0	3	11	12	-	-	-	-	-	-	wzi75	KL105	O2	aadA*	-	-	-	-	mphA	catB3.v2	arr-3	sul1;sul2	-	-	dfrA26	OXA-1;OXA-9.v1;TEM-1D.v1^	-	CTX-M-15	-	KPC-2	SHV-11.v1	35Q	-	MgrB-62%	GyrA-83I;ParC-80I
KLE_CA0957AA_AS	ERR2743750	Public	L2			Brazil		2016	Klebsiella pneumoniae	ST11	Other-pCR	-		1	3	9	9	ybt 10; ICEKp4	-	-	-	-	-	wzi75	KL105	O2	aac(6')-Ib'.v1*;aadA*	-	-	-	-	mphA	-	-	sul2	-	-	dfrA26	OXA-9.v1;TEM-1D.v1^	-	CTX-M-15	-	KPC-2	SHV-11.v1	35Q	-	MgrB-62%	GyrA-83I;ParC-80I
KLE_FA9141AA_AS	SRR17676823	Public	L2			Spain	Andalusia	2018	Klebsiella pneumoniae	ST11	pST11-KPC-4	-		0	2	9	10	-	-	-	-	-	-	wzi141	KL25	O5	aac(6')-Ib-cr.v2;aadA2	-	-	qnrB1.v2^	-	-	CatB4.v1	-	sul1	tet(A).v1	-	dfrA14.v2*	OXA-1	-	CTX-M-15	-	NDM-7	SHV-11.v1	35Q	-	-	GyrA-83I;ParC-80I
KLE_CA8028AA_AS	ERR3372075	Public	L2			Argentina			Klebsiella pneumoniae	ST11	pST11-KPC-4	-		2	2	8	12	ybt 20; ICEKp10	clb 3	-	-	-	-	wzi39	KL39	O3	aac(6')-Ib'.v1;aadA2;aadA^;aph3-Ia.v1^	-	-	-	-	mphA*	catA1^;cmlA1*	-	sul1;sul3	-	-	dfrA12	TEM-1D.v1^	-	-	-	KPC-2	SHV-11.v1	35Q	OmpK35-27%	-	GyrA-83I;GyrA-87N;ParC-80I
KLE_CA8038AA_AS	ERR3372085	Public	L2			Argentina			Klebsiella pneumoniae	ST11	pST11-KPC-4	-		2	2	8	12	ybt 20; ICEKp10	clb 3	-	-	-	-	wzi39	KL39	O3	aac(6')-Ib'.v1;aadA2;aadA^;aph3-Ia.v1^	-	-	-	-	mphA*	catA1^;cmlA1*	-	sul1;sul3	-	-	dfrA12	TEM-1D.v1^	-	-	-	KPC-2	SHV-11.v1	35Q	OmpK35-27%	-	GyrA-83I;GyrA-87N;ParC-80I
KLE_CA8335AA_AS	ERR3381645	Public	L2			Argentina			Klebsiella pneumoniae	ST11	pST11-KPC-5	-		0	2	8	11	-	-	-	-	-	-	wzi39	KL39	O3	aac(3)-IV;aac(6')-Ib'.v1;aadA2;aph(4)-Ia;aph3-Ia.v1^	-	-	-	-	mphA*	catA1^	-	sul1	-	-	dfrA12	TEM-1D.v1^	-	-	-	KPC-2	SHV-11.v1	35Q	OmpK35-27%	-	GyrA-83I;GyrA-87N;ParC-80I
KLE_CA8340AA_AS	ERR3381650	Public	L2			Argentina			Klebsiella pneumoniae	ST11	pST11-KPC-4	-		2	2	8	11	ybt 20; ICEKp10	clb 3	-	-	-	-	wzi39	KL39	O3	aac(6')-Ib'.v1;aadA2;aadA^;aph3-Ia.v1^	-	-	-	-	mphA*	cmlA1*	-	sul1;sul3	-	-	dfrA12	TEM-1D.v1^	-	-	-	KPC-2	SHV-11.v1	35Q	OmpK35-27%	-	GyrA-83I;GyrA-87N;ParC-80I
KLE_CA8471AA_AS	ERR3381781	Public	L2			Argentina			Klebsiella pneumoniae	ST11	Other-pCR	-		0	3	9	13	-	-	-	-	-	-	wzi39	KL39	O3	aac(3)-IV;aac(6')-Ib'.v1;aadA2;aadA^;aph(4)-Ia;aph3-Ia.v1^	-	-	-	-	mphA*	catA1^;cmlA1*	-	sul1	-	-	dfrA12	TEM-1D.v1^	-	-	-	KPC-2	SHV-11.v1	35Q	OmpK35-27%;OmpK36TD	MgrB-53%	GyrA-83I;GyrA-87N;ParC-80I
KLE_EA6335AA_AS	SRR11585229	Public	L3			Spain		2012	Klebsiella pneumoniae	ST11	Other-pCR	-		1	2	9	13	ybt 10; ICEKp4	-	-	-	-	-	wzi24	KL24	O2	aac(3)-IIa.v1^;aac(6')-Ib-cr.v2;aadA2^;aph3-Ia.v1^	-	-	qnrB1.v1	-	mphA	CatB4.v1;catA1^	-	sul1	-	-	dfrA12	OXA-1	-	CTX-M-15	-	OXA-48	SHV-11.v1	35Q	-	-	GyrA-83F;GyrA-87A;ParC-80I
KLE_EA6347AA_AS	SRR11585217	Public	L3			Spain		2014	Klebsiella pneumoniae	ST11	Other-pCR	-		1	3	10	11	ybt 10; ICEKp4	-	-	-	-	-	wzi24	KL24	O2	aac(6')-Ib-cr.v2;aadA2^;aph3-Ia.v1^	-	-	-	-	mphA	CatB4.v1;catA1^	-	sul1	-	-	dfrA12	OXA-1	-	CTX-M-15	-	OXA-48	SHV-11.v1	35Q	OmpK35-12%;OmpK36-28%	MgrB-0%	GyrA-83F;GyrA-87A;ParC-80I
KLE_EA6355AA_AS	SRR11585208	Public	L3			Spain		2015	Klebsiella pneumoniae	ST11	Other-pCR	-		1	2	9	12	ybt 10; ICEKp4	-	-	-	-	-	wzi24	KL24	O2	aac(3)-IIa.v1^;aac(6')-Ib-cr.v2;aadA2^;aph3-Ia.v1^	-	-	qnrB1.v1	-	mphA	CatB4.v1	-	sul1	-	-	dfrA12	OXA-1	-	CTX-M-15	-	OXA-48	SHV-11.v1	35Q	-	-	GyrA-83F;GyrA-87A;ParC-80I
KLE_EA6356AA_AS	SRR11585207	Public	L3			Spain		2015	Klebsiella pneumoniae	ST11	Other-pCR	-		1	2	9	12	ybt 10; ICEKp4	-	-	-	-	-	wzi24	KL24	O2	aac(3)-IIa.v1^;aac(6')-Ib-cr.v2;aadA2^;aph3-Ia.v1^	-	-	qnrB1.v1	-	mphA	CatB4.v1	-	sul1	-	-	dfrA12	OXA-1	-	CTX-M-15	-	OXA-48	SHV-11.v1	35Q	-	-	GyrA-83F;GyrA-87A;ParC-80I
KLE_EA6357AA_AS	SRR11585206	Public	L3			Spain		2015	Klebsiella pneumoniae	ST11	Other-pCR	-		1	2	9	12	ybt 10; ICEKp4	-	-	-	-	-	wzi24	KL24	O2	aac(3)-IIa.v1^;aac(6')-Ib-cr.v2;aadA2^;aph3-Ia.v1^	-	-	qnrB1.v1	-	mphA	CatB4.v1	-	sul1	-	-	dfrA12	OXA-1	-	CTX-M-15	-	OXA-48	SHV-11.v1	35Q	-	-	GyrA-83F;GyrA-87A;ParC-80I
KLE_EA6394AA_AS	SRR11585166	Public	L3			Spain		2015	Klebsiella pneumoniae	ST11	Other-pCR	-		1	2	8	11	ybt 10; ICEKp4	-	-	-	-	-	wzi24	KL24	O2	aac(3)-IIa.v1^;aac(6')-Ib-cr.v2;aadA2^	-	-	qnrB1.v1	-	-	CatB4.v1;catA1^	-	sul1	-	-	dfrA12	OXA-1	-	CTX-M-15	-	OXA-48	SHV-11.v1	35Q	-	-	GyrA-83F;GyrA-87A;ParC-80I
KLE_EA6400AA_AS	SRR11585159	Public	L3			Spain		2015	Klebsiella pneumoniae	ST11	Other-pCR	-		1	2	8	11	ybt 10; ICEKp4	-	-	-	-	-	wzi24	KL24	O2	aac(3)-IIa.v1^;aac(6')-Ib-cr.v2;aadA2^	-	-	qnrB1.v1	-	-	CatB4.v1;catA1^	-	sul1	-	-	dfrA12	OXA-1	-	CTX-M-15	-	OXA-48	SHV-11.v1	35Q	-	-	GyrA-83F;GyrA-87A;ParC-80I
KLE_EA6434AA_AS	SRR11585122	Public	L3			Spain		2014	Klebsiella pneumoniae	ST11	Other-pCR	-		1	2	6	8	ybt 10; ICEKp4	-	-	-	-	-	wzi24	KL24	O2	aac(3)-IIa.v1^;aac(6')-Ib-cr.v2;aph3-Ia.v1^	-	-	qnrB1.v1	-	-	CatB4.v1	-	-	-	-	-	OXA-1	-	CTX-M-15	-	OXA-48	SHV-11.v1	35Q	-	-	GyrA-83F;GyrA-87A;ParC-80I
KLE_EA6435AA_AS	SRR11585119	Public	L3			Spain		2014	Klebsiella pneumoniae	ST11	Other-pCR	-		1	2	4	3	ybt 10; ICEKp4	-	-	-	-	-	wzi24	KL24	O2	aph3-Ia.v1^	-	-	-	-	-	-	-	-	-	-	-	-	-	CTX-M-15	-	OXA-48	SHV-11.v1	35Q	-	-	GyrA-83F;GyrA-87A;ParC-80I
KLE_EA6454AA_AS	SRR11585099	Public	L3			Spain		2013	Klebsiella pneumoniae	ST11	Other-pCR	-		1	2	9	13	ybt 10; ICEKp4	-	-	-	-	-	wzi24	KL24	O2	aac(3)-IIa.v1^;aac(6')-Ib-cr.v2;aadA2^;aph3-Ia.v1^	-	-	qnrB1.v1	-	mphA	CatB4.v1;catA1^	-	sul1	-	-	dfrA12	OXA-1	-	CTX-M-15	-	OXA-48	SHV-11.v1	35Q	-	-	GyrA-83F;GyrA-87A;ParC-80I
KLE_EA6456AA_AS	SRR11585096	Public	L3			Spain		2013	Klebsiella pneumoniae	ST11	Other-pCR	-		1	2	8	8	ybt 10; ICEKp4	-	-	-	-	-	wzi24	KL24	O2	aadA2^;aph3-Ia.v1^	-	-	-	-	mphA	catA1^	-	sul1	-	-	dfrA12	-	-	CTX-M-15	-	OXA-48	SHV-11.v1	35Q	-	-	GyrA-83F;GyrA-87A;ParC-80I
KLE_FA3360AA_AS	SRR14449340	Public	L2			United States		2018	Klebsiella pneumoniae	ST11	pST11-KPC-4	-		2	2	8	8	ybt 17; ICEKp10	clb 3	-	-	-	-	wzi27	KL27	O2	aadA2^;aph3-Ia.v1^	-	-	-	-	mphA	-	-	sul1	-	-	dfrA12	TEM-1D.v1^	-	CTX-M-15	-	KPC-2	SHV-11.v1	35Q	-	-	GyrA-83I;GyrA-87Y;ParC-80I
KLE_CA6298AA_AS	SRR6844969	Public	L2			United States	New York	2012	Klebsiella pneumoniae	ST11	-	-		1	1	7	11	ybt 10; ICEKp4	-	-	-	-	-	wzi64	KL64	O2	aac(3)-IV;aadA2;aadA^;aph(4)-Ia	-	-	qnrS1	-	-	cmlA1*	-	sul1;sul3	tet(A).v1*	-	dfrA14.v2*	-	-	CTX-M-15	-	-	SHV-11.v1	35Q	OmpK35-10%;OmpK36-0%	-	GyrA-83I;ParC-80I
KLE_AA5843AA_AS	ERR1024611	Public	L2			Brazil			Klebsiella pneumoniae	ST11	Other-pCR	-		0	2	6	6	-	-	-	-	-	-	wzi27	KL27	O2	aac(3)-IIa.v1	-	-	-	-	-	catII.1*	-	sul1	-	-	-	OXA-2;TEM-1D.v1^	-	-	-	KPC-2	SHV-11.v1	35Q	-	-	GyrA-83I;GyrA-87G;ParC-80I
KLE_AA6424AA_AS	ERR1204924	Public	L2			Slovakia		2014	Klebsiella pneumoniae	ST11	-	-		1	1	7	15	ybt 10; ICEKp4	-	-	-	-	-	wzi75	KL105	O2	aac(3)-IIa.v1^;aac(6')-Ib'.v1;aadA*;aadA2	-	-	qnrB4	-	-	CatB4.v1;catA1^	-	sul1	-	-	dfrA12;dfrA14.v2*	DHA-1;OXA-1;OXA-9.v1;TEM-1D.v1^	-	CTX-M-15	-	-	SHV-11.v1	35Q	-	-	GyrA-83I;ParC-80I
KLE_AA6427AA_AS	ERR1204927	Public	L2			Slovakia		2014	Klebsiella pneumoniae	ST11	-	-		1	1	7	16	ybt 10; ICEKp4	-	-	-	-	-	wzi75	KL105	O2	aac(3)-IIa.v1^;aac(6')-Ib'.v1;aadA*;aadA2^	-	-	qnrB4	-	-	CatB4.v1;catA1^	-	sul1;sul1	-	-	dfrA12;dfrA14.v2*	DHA-1;OXA-1;OXA-9.v1;TEM-1D.v1^	-	CTX-M-15	-	-	SHV-11.v1	35Q	-	-	GyrA-83I;ParC-80I
KLE_FA8767AA_AS	SRR15584344	Public	L3			Spain	Community of Madrid	2013	Klebsiella pneumoniae	ST11	Other-pCR	-		1	2	9	11	ybt 10; ICEKp4	-	-	-	-	-	wzi24	KL24	O2	aac(6')-Ib-cr.v2;aadA2^;aph3-Ia.v1^	-	-	-	-	mphA	CatB4.v1;catA1^	-	sul1	-	-	dfrA12	OXA-1	-	CTX-M-15	-	OXA-48	SHV-11.v1	35Q	-	-	GyrA-83F;GyrA-87A;ParC-80I
KLE_FA8785AA_AS	SRR15584357	Public	L3			Spain	Community of Madrid	2013	Klebsiella pneumoniae	ST11	Other-pCR	-		1	2	8	8	ybt 10; ICEKp4	-	-	-	-	-	wzi24	KL24	O2	aadA2^;aph3-Ia.v1^	-	-	-	-	mphA	catA1^	-	sul1	-	-	dfrA12	-	-	CTX-M-15	-	OXA-48	SHV-11.v1	35Q	OmpK36-81%	-	GyrA-83F;GyrA-87A;ParC-80I
KLE_FA8795AA_AS	SRR15584367	Public	L3			Spain	Community of Madrid	2013	Klebsiella pneumoniae	ST11	Other-pCR	-		1	3	10	11	ybt 10; ICEKp4	-	-	-	-	-	wzi24	KL24	O2	aac(6')-Ib-cr.v2;aadA2^;aph3-Ia.v1^	-	-	-	-	mphA	CatB4.v1;catA1^	-	sul1	-	-	dfrA12	OXA-1	-	CTX-M-15	-	OXA-48	SHV-11.v1	35Q	-	MgrB-0%	GyrA-83F;GyrA-87A;ParC-80I
KLE_FA8800AA_AS	SRR15584372	Public	L3			Spain	Community of Madrid	2012	Klebsiella pneumoniae	ST11	Other-pCR	-		1	2	9	11	ybt 10; ICEKp4	-	-	-	-	-	wzi24	KL24	O2	aac(6')-Ib-cr.v2;aadA2^;aph3-Ia.v1^	-	-	-	-	mphA	CatB4.v1;catA1^	-	sul1	-	-	dfrA12	OXA-1	-	CTX-M-15	-	OXA-48	SHV-11.v1	35Q	-	-	GyrA-83F;GyrA-87A;ParC-80I
KLE_FA8828AA_AS	SRR15584401	Public	L3			Spain	Community of Madrid	2014	Klebsiella pneumoniae	ST11	Other-pCR	-		1	2	6	7	ybt 10; ICEKp4	-	-	-	-	-	wzi24	KL24	O2	aac(6')-Ib-cr.v2;aph3-Ia.v1^	-	-	-	-	-	CatB4.v1	-	-	-	-	-	OXA-1	-	CTX-M-15;TEM-116	-	OXA-48	SHV-11.v1	35Q	-	-	GyrA-83F;GyrA-87A;ParC-80I
KLE_FA8833AA_AS	SRR15584405	Public	L3			Spain	Community of Madrid	2014	Klebsiella pneumoniae	ST11	Other-pCR	-		1	2	9	11	ybt 10; ICEKp4	-	-	-	-	-	wzi24	KL24	O2	aac(6')-Ib-cr.v2;aadA2^;aph3-Ia.v1^	-	-	-	-	mphA	CatB4.v1;catA1^	-	sul1	-	-	dfrA12	OXA-1	-	CTX-M-15	-	OXA-48	SHV-11.v1	35Q	-	-	GyrA-83F;GyrA-87A;ParC-80I
KLE_FA8842AA_AS	SRR15584414	Public	L3			Spain	Community of Madrid	2013	Klebsiella pneumoniae	ST11	Other-pCR	-		1	3	10	11	ybt 10; ICEKp4	-	-	-	-	-	wzi24	KL24	O2	aac(6')-Ib-cr.v2;aadA2^;aph3-Ia.v1^	-	-	-	-	mphA	CatB4.v1;catA1^	-	sul1	-	-	dfrA12	OXA-1	-	CTX-M-15	-	OXA-48	SHV-11.v1	35Q	-	MgrB-0%	GyrA-83F;GyrA-87A;ParC-80I
KLE_FA8847AA_AS	SRR15584419	Public	L3			Spain	Community of Madrid	2014	Klebsiella pneumoniae	ST11	Other-pCR	-		1	2	8	10	ybt 10; ICEKp4	-	-	-	-	-	wzi24	KL24	O2	aac(6')-Ib-cr.v2;aadA2^	-	-	qnrB1.v1	-	-	CatB4.v1;catA1^	-	sul1	-	-	dfrA12	OXA-1	-	CTX-M-15	-	OXA-48	SHV-11.v1	35Q	OmpK35-88%	-	GyrA-83F;GyrA-87A;ParC-80I
KLE_FA8851AA_AS	SRR15584423	Public	L3			Spain	Community of Madrid	2014	Klebsiella pneumoniae	ST11	Other-pCR	-		1	2	8	10	ybt 10; ICEKp4	-	-	-	-	-	wzi24	KL24	O2	aac(6')-Ib-cr.v2;aadA2^	-	-	qnrB1.v1	-	-	CatB4.v1;catA1^	-	sul1	-	-	dfrA12	OXA-1	-	CTX-M-15	-	OXA-48	SHV-11.v1	35Q	OmpK35-88%	-	GyrA-83F;GyrA-87A;ParC-80I
KLE_FA0188AA_AS	SRR11585167	Public	L3			Spain		2015	Klebsiella pneumoniae	ST11	Other-pCR	-		1	2	8	11	ybt 10; ICEKp4	-	-	-	-	-	wzi24	KL24	O2	aac(3)-IIa.v1^;aac(6')-Ib-cr.v2;aadA2^	-	-	qnrB1.v1	-	-	CatB4.v1;catA1^	-	sul1	-	-	dfrA12	OXA-1	-	CTX-M-15	-	OXA-48	SHV-11.v1	35Q	-	-	GyrA-83F;GyrA-87A;ParC-80I
KLE_CA8027AA_AS	ERR3372074	Public	L2			Argentina			Klebsiella pneumoniae	ST11	pST11-KPC-4	-		1	2	9	12	ybt 9; ICEKp3	-	-	-	-	-	wzi50	KL15	O4	aac(3)-IIa.v1^;aac(6')-Ib-cr.v2;aadA2^;aph3-Ia.v1^	-	-	-	-	mphA	CatB4.v1	-	sul1	-	-	dfrA12	OXA-1;TEM-1D.v1^	-	CTX-M-15	-	KPC-2	SHV-11.v1	35Q	-	-	GyrA-83I;GyrA-87N;ParC-80I
KLE_CA8030AA_AS	ERR3372077	Public	L2			Argentina			Klebsiella pneumoniae	ST11	pST11-KPC-4	-		1	2	9	12	ybt 9; ICEKp3	-	-	-	-	-	wzi50	KL15	O4	aac(3)-IIa.v1^;aac(6')-Ib-cr.v2;aadA2^;aph3-Ia.v1^	-	-	-	-	mphA	CatB4.v1	-	sul1	-	-	dfrA12	OXA-1;TEM-1D.v1^	-	CTX-M-15	-	KPC-2	SHV-11.v1	35Q	-	-	GyrA-83I;GyrA-87N;ParC-80I
KLE_AA5867AA_AS	ERR1024635	Public	L2			Brazil			Klebsiella pneumoniae	ST11	Other-pCR	-		0	3	7	6	-	-	-	-	-	-	wzi64	KL64	O2	aph(3')-VIa*	-	-	qnrS1	-	-	-	-	sul2	tet(D)	-	-	LAP-2	-	-	-	KPC-2	SHV-11.v1	35Q	OmpK35-40%;OmpK36GD	MgrB-0%	GyrA-83I;ParC-80I
KLE_FA8843AA_AS	SRR15584415	Public	L3			Spain	Community of Madrid	2013	Klebsiella pneumoniae	ST11	Other-pCR	-		1	2	9	17	ybt 10; ICEKp4	-	-	-	-	-	wzi24	KL24	O2	aac(3)-IIa.v1^;aac(6')-Ib-cr.v2;aadA2^;aph3-Ia.v1^;strA.v1^;strB.v1	-	-	qnrB1.v1	-	mphA	CatB4.v1;catA1^	-	sul1;sul2	-	-	dfrA12	OXA-1;TEM-1D.v1^	-	CTX-M-15	-	OXA-48	SHV-11.v1	35Q	-	-	GyrA-83F;GyrA-87A;ParC-80I
KLE_DA4151AA_AS	ERR3518885	Public	L2			Brazil		2018	Klebsiella pneumoniae	ST11	Other-pCR	-		2	2	7	6	ybt 0; ICEKp10	clb 3	-	-	-	-	wzi64	KL64	O2	aac(3)-IIa.v1	-	-	-	-	-	catA1^	-	sul1	-	-	dfrA30*	TEM-1D.v1^	-	-	-	KPC-2	SHV-11.v1	35Q	OmpK35-40%;OmpK36GD	-	GyrA-83I;GyrA-87Y;ParC-80I
KLE_BA8297AA_AS	SRR5943585	Public	L2			Thailand	Bangkok	2016	Klebsiella pneumoniae	ST11	-	-		1	1	6	5	ybt 9; ICEKp3	-	-	-	-	-	wzi50	KL15	O4	aac(6')-Ib-cr.v2	-	-	-	-	-	CatB4.v1	-	-	-	-	dfrA14.v2*	OXA-1	-	CTX-M-15	-	-	SHV-11.v1	35Q	-	-	GyrA-83I;ParC-80I
KLE_EA1656AA_AS	ERR3891081	Public	L2			Saudi Arabia		2018	Klebsiella pneumoniae	ST11	Other-pCR	-		1	2	4	5	ybt 9; ICEKp3	-	-	-	-	-	wzi50	KL15	OL102	aac(3)-IIa.v1^;aac(6')-Ib;rmtF	-	-	-	-	-	-	arr-2	-	-	-	-	-	-	-	-	NDM-1	-	-	-	-	GyrA-83I;ParC-80I
KLE_AA3202AA_AS	SRR2064844	Public	L1	KL64		China	Zhejiang	2012	Klebsiella pneumoniae	ST11	Other-pCR	-		1	2	8	11	ybt 9; ICEKp3	-	-	-	-	-	wzi64	KL64	O2	aac(6')-Ib-cr.v2;aadA2;rmtB	-	fosA3	-	-	-	catB3.v2;catII.2*	arr-3*	-	-	-	-	OXA-1;TEM-1D.v1^	-	CTX-M-65	-	KPC-2	SHV-11.v1	35Q	OmpK35-17%;OmpK36GD	-	GyrA-83I;GyrA-87G;ParC-80I
KLE_FA5235AA_AS	SRR16464335	Public	L2			United States	Pennsylvania	2021	Klebsiella pneumoniae	ST11	Other-pCR	-		1	2	10	12	ybt 10; ICEKp4	-	-	-	-	-	wzi75	KL105	O2	aac(6')-Ib-cr.v2^;aadA2	-	-	qnrB4	-	mphA	catB3.v2	arr-3	sul1	tet(A).v1	-	dfrA12	DHA-1;OXA-1	-	-	-	NDM-5	SHV-11.v1	35Q	-	-	GyrA-83I;ParC-80I
KLE_DA3951AA_AS	SRR10294972	Public	L2			Oman		2015	Klebsiella pneumoniae	ST11	Double-pCR	-		1	2	7	11	ybt 14; ICEKp5	-	-	-	-	-	wzi14	KL14	O3	aac(3)-IId^;aadA*;rmtC	-	-	-	-	-	CatB4.v1	-	sul1	-	-	-	CMY-6;OXA-1;TEM-1D.v1^	-	CTX-M-15	-	NDM-1;OXA-232	SHV-11.v1^	35Q	OmpK35-66%	-	GyrA-83I;ParC-80I
KLE_DA4009AA_AS	SRR10294911	Public	L2			Oman		2015	Klebsiella pneumoniae	ST11	pST11-KPC-4	-		0	2	9	16	-	-	-	-	-	-	wzi14	KL14	O3	aac(3)-IId^;aadA*;aadA2^;aph(3')-VI;aph3-Ia.v1^;rmtC	-	-	-	-	mphA	CatB4.v1;catA1^	-	sul1	-	-	dfrA12	CMY-6;OXA-1;TEM-1D.v1^	-	CTX-M-15	-	NDM-1	SHV-11.v1	35Q	OmpK35-66%;OmpK36-45%	-	GyrA-83I;ParC-80I
KLE_EA1619AA_AS	ERR3891045	Public	L2			Saudi Arabia		2018	Klebsiella pneumoniae	ST11	Other-pCR	-		1	2	8	12	ybt 8; ICEKp9	-	-	-	-	-	wzi14	KL14	O3	aac(6')-Ib-cr.v2;aadA2^;strA.v1*;strB.v1*	-	-	qnrS1	-	mphA	-	-	sul1;sul2	-	-	dfrA12	CMY-2.v2	-	CTX-M-15	-	OXA-48	SHV-155?	35Q	-	-	GyrA-83I;GyrA-87G;ParC-80I
KLE_CA8012AA_AS	ERR3372059	Public	L2			Argentina			Klebsiella pneumoniae	ST11	Other-pCR	-		0	2	8	11	-	-	-	-	-	-	wzi39	KL39	O3	aac(6')-Ib'.v1;aadA2;aph3-Ia.v1^	-	-	-	-	mphA*	catA1^;cmlA1*	-	sul1;sul3	-	-	dfrA12	TEM-1D.v1^	-	-	-	KPC-2	SHV-11.v1	35Q	OmpK35-27%	-	GyrA-83I;GyrA-87N;ParC-80I
KLE_FA4130AA_AS	ERR5863497	Public	L2			Sweden		2016	Klebsiella pneumoniae	ST11	-	-		0	1	9	11	-	-	-	-	-	-	wzi230	KL81	OL101	aac(3)-IIa.v1^;aph3-Ia.v1^;strA.v1*;strB.v1*	-	-	-	-	mphA	catA1^	-	sul2	tet(D)	-	dfrA14.v2*	TEM-1D.v1^	-	CTX-M-15	-	-	SHV-11.v1	35Q	-	-	GyrA-83I;ParC-80I
KLE_EA6404AA_AS	SRR11585155	Public	L3			Spain		2014	Klebsiella pneumoniae	ST11	Other-pCR	-		1	3	10	17	ybt 10; ICEKp4	-	-	-	-	-	wzi24	KL24	O2	aac(3)-IIa.v1^;aac(6')-Ib-cr.v2;aadA2^;aph3-Ia.v1^;strA.v1^;strB.v1	-	-	qnrB1.v1	-	mphA	CatB4.v1;catA1^	-	sul1;sul2	-	-	dfrA12	OXA-1;TEM-1D.v1^	-	CTX-M-15	-	OXA-48	SHV-11.v1	35Q	-	MgrB-62%	GyrA-83F;GyrA-87A;ParC-80I
KLE_EA6449AA_AS	SRR11585104	Public	L3			Spain		2014	Klebsiella pneumoniae	ST11	Other-pCR	-		1	2	9	13	ybt 10; ICEKp4	-	-	-	-	-	wzi24	KL24	O2	aac(3)-IIa.v1^;aac(6')-Ib-cr.v2;aadA2^;aph3-Ia.v1^	-	-	qnrB1.v1	-	mphA	CatB4.v1;catA1^	-	sul1	-	-	dfrA12	OXA-1	-	CTX-M-15	-	OXA-48	SHV-11.v1	35Q	-	-	GyrA-83F;GyrA-87A;ParC-80I
KLE_EA6451AA_AS	SRR11585102	Public	L3			Spain		2014	Klebsiella pneumoniae	ST11	Other-pCR	-		1	2	7	8	ybt 10; ICEKp4	-	-	-	-	-	wzi24	KL24	O2	aac(3)-IIa.v1^;aadA2^	-	-	qnrB1.v1	-	mphA	-	-	sul1	-	-	dfrA12	-	-	CTX-M-15	-	OXA-48	SHV-11.v1	35Q	-	-	GyrA-83F;GyrA-87A;ParC-80I
KLE_EA6455AA_AS	SRR11585097	Public	L3			Spain		2013	Klebsiella pneumoniae	ST11	Other-pCR	-		1	2	9	13	ybt 10; ICEKp4	-	-	-	-	-	wzi24	KL24	O2	aac(3)-IIa.v1^;aac(6')-Ib-cr.v2;aadA2^;aph3-Ia.v1^	-	-	qnrB1.v1	-	mphA	CatB4.v1;catA1^	-	sul1	-	-	dfrA12	OXA-1	-	CTX-M-15	-	OXA-48	SHV-11.v1	35Q	-	-	GyrA-83F;GyrA-87A;ParC-80I
KLE_FA3696AA_AS	SRR14449676	Public	L2			Colombia		2017	Klebsiella pneumoniae	ST11	Other-pCR	-		1	2	9	12	ybt 10; ICEKp4	-	-	-	-	-	wzi75	KL105	O2	aac(3)-IId^;strA.v1*;strB.v1*	-	-	qnrB1.v2^	-	-	CatB4.v1	-	sul2	tet(D)	-	dfrA14.v2*	OXA-1;TEM-1D.v1^	-	CTX-M-15	-	KPC-3	SHV-11.v1	35Q	-	-	GyrA-83I;ParC-80I
KLE_CA8244AA_AS	ERR3372291	Public	L2			Argentina			Klebsiella pneumoniae	ST11	pST11-KPC-4	-		2	2	8	12	ybt 20; ICEKp10	clb 3	-	-	-	-	wzi39	KL39	O3	aac(6')-Ib'.v1;aadA2;aadA^;aph3-Ia.v1^	-	-	-	-	mphA*	catA1^;cmlA1*	-	sul1;sul3	-	-	dfrA12	TEM-1D.v1^	-	-	-	KPC-2	SHV-11.v1	35Q	OmpK35-27%	-	GyrA-83I;GyrA-87N;ParC-80I
KLE_CA8914AA_AS	ERR3424721	Public	L2			Argentina			Klebsiella pneumoniae	ST11	Other-pCR	-		2	2	10	19	ybt 20; ICEKp10	clb 3	-	-	-	-	wzi39	KL39	O3	aac(3)-IIa.v1^;aadA2;aadA^;aph3-Ia.v1^;strA.v1^;strB.v1	-	-	qnrB1.v2^	-	mphA*	CatB4.v1;cmlA1*	-	sul1;sul2;sul3	tet(A).v1	-	dfrA14.v2*	OXA-1;TEM-104*?	-	CTX-M-15	-	KPC-2	SHV-11.v1	35Q	OmpK35-27%	-	GyrA-83I;GyrA-87N;ParC-80I
KLE_CA8131AA_AS	ERR3372178	Public	L2			Argentina			Klebsiella pneumoniae	ST11	pST11-KPC-5	-		2	2	10	20	ybt 20; ICEKp10	clb 3	-	-	-	-	wzi39	KL39	O3	aac(3)-IIa.v1^;aac(6')-Ib-cr.v2*;aadA2;aadA^;aph3-Ia.v1^;strA.v1^;strB.v1	-	-	qnrB1.v2^	-	mphA*	CatB4.v1;cmlA1*	-	sul1;sul2;sul3	tet(A).v1	-	dfrA14.v2*	OXA-1;TEM-104*?	-	CTX-M-15	-	KPC-2	SHV-11.v1	35Q	OmpK35-27%	-	GyrA-83I;GyrA-87N;ParC-80I
KLE_FA3485AA_AS	SRR14449887	Public	L2			Argentina		2018	Klebsiella pneumoniae	ST11	Other-pCR	-		1	3	9	9	ybt 10; ICEKp4	-	-	-	-	-	wzi39	KL39	O3	aac(6')-Ib'.v1;aadA2;aph3-Ia.v1^	-	-	-	-	mphA*	catA1^	-	sul1	-	-	dfrA12	TEM-1D.v1^	-	-	-	KPC-2	SHV-11.v1	35Q	OmpK35-27%;OmpK36TD	MgrB-53%	GyrA-83I;GyrA-87N;ParC-80I
KLE_CA0958AA_AS	ERR2743751	Public	L2			Brazil		2016	Klebsiella pneumoniae	ST11	Other-pCR	-		1	3	6	4	ybt 10; ICEKp4	-	-	-	-	-	wzi75	KL105	O2	-	-	-	-	-	mphA	-	-	sul1	-	-	-	-	-	CTX-M-15	-	KPC-2	SHV-11.v1	35Q	-	MgrB-62%	GyrA-83I;ParC-80I
KLE_AA6438AA_AS	ERR1204938	Public	L3			Slovakia		2014	Klebsiella pneumoniae	ST11	-	-		0	1	7	9	-	-	-	-	-	-	wzi2	KL2	O2	aac(6')-Ib-cr.v2;strA.v1^;strB.v1	-	-	-	-	-	CatB4.v1	-	sul2	tet(D)	-	-	OXA-1;TEM-1D.v1^	-	CTX-M-15	-	-	SHV-11.v1	35Q	OmpK35-59%;OmpK36-75%	-	GyrA-83F;GyrA-87A;ParC-80I
KLE_CA0945AA_AS	ERR2743738	Public	L2			Brazil		2015	Klebsiella pneumoniae	ST11	Other-pCR	-		1	3	10	10	ybt 9; ICEKp3	-	-	-	-	-	wzi50	KL15	O4	aac(3)-IIa.v1^;aac(6')-Ib-cr.v2;aph3-Ia.v1^	-	-	-	-	mphA	CatB4.v1	-	sul1	-	-	dfrA12	OXA-1	-	CTX-M-15	-	KPC-2	SHV-11.v1	35Q	-	MgrB-72%	GyrA-83I;ParC-80I
KLE_BA7344AA_AS	ERR1853077	Public	L2			Philippines			Klebsiella pneumoniae	ST11	-	-		1	1	6	7	ybt 9; ICEKp3	-	-	-	-	-	wzi50	KL15	O4	aac(6')-Ib-cr.v2*;rmtF	-	-	qnrB1.v1	-	-	CatB4.v1	arr-2	-	-	-	-	OXA-1	-	CTX-M-15	-	-	SHV-11.v1	35Q	-	-	GyrA-83I;ParC-80I
KLE_CA7939AA_AS	ERR3371986	Public	L2			Argentina			Klebsiella pneumoniae	ST11	pST11-KPC-4	-		1	2	10	13	ybt 9; ICEKp3	-	-	-	-	-	wzi50	KL15	O4	aac(3)-IIa.v1^;aac(6')-Ib-cr.v2*;aadA2^	-	-	-	-	-	catA1*;catB3.v2	arr-3	sul1	tet(D)	-	dfrA12	OXA-1;TEM-1D.v1^	-	CTX-M-15	-	KPC-2	SHV-11.v1	35Q	-	-	GyrA-83I;ParC-80I
KLE_FA0225AA_AS	SRR10426311	Public	L1	KL64		China	Sichuan	2017	Klebsiella pneumoniae	ST11	pST11-KPC-3	-		1	2	6	5	ybt 9; ICEKp3	-	-	-	-	-	wzi64	KL64	O2	rmtB	-	-	-	-	-	catII.2*	-	-	-	-	-	TEM-1D.v1^	-	CTX-M-65	-	KPC-2	SHV-11.v1	35Q	OmpK35-17%;OmpK36GD	-	GyrA-83I;GyrA-87G;ParC-80I
KLE_FA3855AA_AS	SRR14450150	Public	L1	KL64		China		2018	Klebsiella pneumoniae	ST11	pST11-Vir-1-KPC	pST11-Vir-1-KPC	hv-CRKP	4	2	5	5	ybt 9; ICEKp3	-	iuc 1	-	-	rmpA2_8-60%	wzi64	KL64	O2	aadA2;rmtB	-	-	-	-	-	-	-	-	-	-	-	TEM-1D.v1^	-	CTX-M-65	-	KPC-2	SHV-11.v1	35Q	OmpK35-17%	-	GyrA-83I;GyrA-87G;ParC-80I
KLE_AA6423AA_AS	ERR1204923	Public	L3			Slovakia		2014	Klebsiella pneumoniae	ST11	-	-		0	1	8	12	-	-	-	-	-	-	wzi2	KL2	O2	aac(3)-IIa.v1^;aac(6')-Ib-cr.v2;strA.v1^;strB.v1	-	-	-	-	ereB	CatB4.v1;catA1^	-	sul2	tet(D)	-	-	OXA-1;TEM-1D.v1^	-	CTX-M-15	-	-	SHV-11.v1	35Q	OmpK35-59%	-	GyrA-83F;GyrA-87A;ParC-80I
KLE_FA3233AA_AS	SRR14449467	Public	L1	KL64		China		2017	Klebsiella pneumoniae	ST11	pST11-KPC-4	pST11-Vir-2	hv-CRKP	4	2	9	15	ybt 9; ICEKp3	-	iuc 1	-	-	rmpA2_8-60%	wzi64	KL64	O2	aac(3)-IId^;aadA2^;aph3-Ia.v1^;armA	-	-	qnrB4	-	mphA;mphE.v2;msrE	catII.2*	-	sul1	-	-	dfrA12	DHA-1;TEM-1D.v1^	-	CTX-M-65	-	KPC-2	SHV-11.v1	35Q	OmpK35-17%;OmpK36GD	-	GyrA-83I;GyrA-87G;ParC-80I
KLE_FA3921AA_AS	SRR14450063	Public	L1	KL64		China		2017	Klebsiella pneumoniae	ST11	pST11-KPC-4	-		1	2	7	8	ybt 9; ICEKp3	-	-	-	-	-	wzi64	KL64	O2	aadA2^;aph3-Ia.v1^	-	-	-	-	mphA	catII.2*	-	sul1	-	-	dfrA12	-	-	-	-	KPC-2;NDM-5	SHV-11.v1	35Q	OmpK35-17%;OmpK36GD	-	GyrA-83I;GyrA-87G;ParC-80I
KLE_BA9751AA_AS	SRR6955418	Public	L1	KL64		China	Sichuan	2016	Klebsiella pneumoniae	ST11	pST11-KPC-4	-		1	2	8	8	ybt 9; ICEKp3	-	-	-	-	-	wzi64	KL64	O2	aadA2;rmtB	-	-	-	-	mphA	catII.2*	-	-	-	-	dfrA12	TEM-1D.v1^	-	CTX-M-65	-	KPC-2	SHV-11.v1	35Q	OmpK35-17%	-	GyrA-83I;GyrA-87G;ParC-80I
KLE_FA3222AA_AS	SRR14449478	Public	L1	KL64		China		2017	Klebsiella pneumoniae	ST11	pST11-KPC-4	pST11-Vir-2	hv-CRKP	4	2	9	15	ybt 9; ICEKp3	-	iuc 1	-	-	rmpA2_8-60%	wzi64	KL64	O2	aac(3)-IId^;aadA2^;aph3-Ia.v1^;armA	-	-	qnrB4	-	mphA;mphE.v2;msrE	catII.2*	-	sul1	-	-	dfrA12	DHA-1;TEM-1D.v1^	-	CTX-M-65	-	KPC-2	SHV-11.v1	35Q	OmpK35-17%;OmpK36GD	-	GyrA-83I;GyrA-87G;ParC-80I
KLE_FA3331AA_AS	SRR14449369	Public	L1	KL64		China		2017	Klebsiella pneumoniae	ST11	pST11-KPC-4	pST11-Vir-2	hv-CRKP	4	2	9	15	ybt 9; ICEKp3	-	iuc 1	-	-	rmpA2_8-60%	wzi64	KL64	O2	aac(3)-IId^;aadA2^;aph3-Ia.v1^;armA	-	-	qnrB4	-	mphA;mphE.v2;msrE	catII.2*	-	sul1	-	-	dfrA12	DHA-1;TEM-1D.v1^	-	CTX-M-65	-	KPC-2	SHV-11.v1	35Q	OmpK35-17%;OmpK36GD	-	GyrA-83I;GyrA-87G;ParC-80I
KLE_FA3523AA_AS	SRR14449849	Public	L1	KL64		China		2017	Klebsiella pneumoniae	ST11	pST11-KPC-2	pST11-Vir-2	hv-CRKP	4	2	8	12	ybt 9; ICEKp3	-	iuc 1	-	-	rmpA2_8-60%	wzi64	KL64	O2	aac(3)-IId^;armA	-	-	qnrB4	-	mphA;mphE.v2;msrE	catII.2*	-	sul1	-	-	-	DHA-1;TEM-1D.v1^	-	CTX-M-65	-	KPC-2	SHV-11.v1	35Q	OmpK35-17%;OmpK36GD	-	GyrA-83I;GyrA-87G;ParC-80I
KLE_FA3611AA_AS	SRR14449761	Public	L1	KL64		China		2018	Klebsiella pneumoniae	ST11	Other-pCR	pST11-Vir-2	hv-CRKP	4	2	9	15	ybt 9; ICEKp3	-	iuc 1	-	-	rmpA2_8-60%	wzi64	KL64	O2	aac(3)-IId^;aadA2^;aph3-Ia.v1^;armA	-	-	qnrB4	-	mphA;mphE.v2;msrE	catII.2*	-	sul1	-	-	dfrA12	DHA-1;TEM-1D.v1^	-	CTX-M-65	-	KPC-2	SHV-11.v1	35Q	OmpK35-17%;OmpK36GD	-	GyrA-83I;GyrA-87G;ParC-80I
KLE_FA3753AA_AS	SRR14450267	Public	L1	KL64		China		2017	Klebsiella pneumoniae	ST11	pST11-KPC-4	pST11-Vir-2	hv-CRKP	4	2	9	15	ybt 9; ICEKp3	-	iuc 1	-	-	rmpA2_8-60%	wzi64	KL64	O2	aac(3)-IId^;aadA2^;aph3-Ia.v1^;armA	-	-	qnrB4	-	mphA;mphE.v2;msrE	catII.2*	-	sul1	-	-	dfrA12	DHA-1;TEM-1D.v1^	-	CTX-M-65	-	KPC-2	SHV-11.v1	35Q	OmpK35-17%;OmpK36GD	-	GyrA-83I;GyrA-87G;ParC-80I
KLE_FA3889AA_AS	SRR14450108	Public	L1	KL64		China		2017	Klebsiella pneumoniae	ST11	pST11-KPC-2	pST11-Vir-2	hv-CRKP	4	2	8	12	ybt 9; ICEKp3	-	iuc 1	-	-	rmpA2_8-60%	wzi64	KL64	O2	aac(3)-IId^;armA	-	-	qnrB4	-	mphA;mphE.v2;msrE	catII.2*	-	sul1	-	-	-	DHA-1;TEM-1D.v1^	-	CTX-M-65	-	KPC-2	SHV-11.v1	35Q	OmpK35-17%;OmpK36GD	-	GyrA-83I;GyrA-87G;ParC-80I
KLE_FA3979AA_AS	SRR14450085	Public	L1	KL64		China		2017	Klebsiella pneumoniae	ST11	pST11-KPC-2	pST11-Vir-2	hv-CRKP	4	2	8	12	ybt 9; ICEKp3	-	iuc 1	-	-	rmpA2_8-60%	wzi64	KL64	O2	aac(3)-IId^;armA	-	-	qnrB4	-	mphA;mphE.v2;msrE	catII.2*	-	sul1	-	-	-	DHA-1;TEM-1D.v1^	-	CTX-M-65	-	KPC-2	SHV-11.v1	35Q	OmpK35-17%;OmpK36GD	-	GyrA-83I;GyrA-87G;ParC-80I
KLE_FA3981AA_AS	SRR14450083	Public	L1	KL64		China		2017	Klebsiella pneumoniae	ST11	pST11-KPC-4	pST11-Vir-2	hv-CRKP	4	2	9	15	ybt 9; ICEKp3	-	iuc 1	-	-	rmpA2_8-60%	wzi64	KL64	O2	aac(3)-IId^;aadA2^;aph3-Ia.v1^;armA	-	-	qnrB4	-	mphA;mphE.v2;msrE	catII.2*	-	sul1	-	-	dfrA12	DHA-1;TEM-1D.v1^	-	CTX-M-65	-	KPC-2	SHV-11.v1	35Q	OmpK35-17%;OmpK36GD	-	GyrA-83I;GyrA-87G;ParC-80I
KLE_FA5909AA_AS	SRR15096610	Public	L1	KL64		China	Shanghai	2018	Klebsiella pneumoniae	ST11	pST11-KPC-4	pST11-Vir-2	hv-CRKP	4	2	9	15	ybt 9; ICEKp3	-	iuc 1	-	-	rmpA2_8-60%	-	KL64	O2	aac(3)-IId^;aadA2^;aph3-Ia.v1^;armA	-	-	qnrB4	-	mphA;mphE.v2;msrE	catII.2*	-	sul1	-	-	dfrA12	DHA-1;TEM-1D.v1^	-	CTX-M-65	-	KPC-2	SHV-11.v1	35Q	OmpK35-17%;OmpK36GD	-	GyrA-83I;GyrA-87G;ParC-80I
KLE_FA3272AA_AS	SRR14449428	Public	L1	KL64		China		2018	Klebsiella pneumoniae	ST11	pST11-KPC-3	-		1	2	3	2	ybt 9; ICEKp3	-	-	-	-	-	wzi64	KL64	O2	-	-	-	-	-	-	catII.2*	-	-	-	-	-	-	-	-	-	KPC-2	SHV-11.v1	35Q	OmpK35-17%;OmpK36GD	-	GyrA-83I;GyrA-87G;ParC-80I
KLE_AA5854AA_AS	ERR1024622	Public	L2			Brazil			Klebsiella pneumoniae	ST11	-	-		0	0	3	2	-	-	-	-	-	-	wzi64	KL64	O2	-	-	-	-	-	-	-	-	sul1	-	-	-	OXA-2	-	-	-	-	SHV-11.v1	35Q	OmpK35-40%;OmpK36GD	-	GyrA-83I;ParC-80I
KLE_AA5868AA_AS	ERR1024636	Public	L2			Brazil			Klebsiella pneumoniae	ST11	-	-		0	0	1	0	-	-	-	-	-	-	wzi64	KL64	O2	-	-	-	-	-	-	-	-	-	-	-	-	-	-	-	-	-	SHV-11.v1	35Q	OmpK35-40%;OmpK36GD	-	GyrA-83I;ParC-80I
KLE_AA6420AA_AS	ERR1204920	Public	L2			Slovakia		2014	Klebsiella pneumoniae	ST11	-	-		0	0	1	0	-	-	-	-	-	-	-	KL105	OL102	-	-	-	-	-	-	-	-	-	-	-	-	-	-	-	-	-	SHV-11.v1	35Q	-	-	GyrA-83I;ParC-80I
KLE_BA0709AA_AS	ERR298834	Public	L2			Spain			Klebsiella pneumoniae	ST11	pST11-KPC-4	-		1	2	10	12	ybt 9; ICEKp3	-	-	-	-	-	wzi50	KL15	O4	aac(3)-IIa.v1^;aadA2^;aph3-Ia.v1^;rmtF	-	-	-	-	mphA	CatB4.v1?	arr-2	sul1	-	-	dfrA12	OXA-1	-	CTX-M-15	-	NDM-1	SHV-11.v1	35Q	-	-	GyrA-83I;ParC-80I
KLE_FA3127AA_AS	SRR14449573	Public	L1	KL64		China		2018	Klebsiella pneumoniae	ST11	pST11-KPC-3	-		1	2	8	9	ybt 9; ICEKp3	-	-	-	-	-	wzi64	KL64	O2	aadA2^;aph3-Ia.v1^;rmtB	-	-	-	-	mphA	catII.2*	-	sul1	-	-	dfrA12	TEM-1D.v1^	-	-	-	KPC-2	SHV-11.v1	35Q	OmpK35-17%;OmpK36GD	-	GyrA-83I;GyrA-87G;ParC-80I
KLE_FA3831AA_AS	SRR14450181	Public	L1	KL64		China		2018	Klebsiella pneumoniae	ST11	pST11-KPC-2	-		1	2	5	5	ybt 9; ICEKp3	-	-	-	-	-	wzi64	KL64	O2	aadA2	-	-	-	-	-	catII.2*	-	-	-	-	-	-	-	CTX-M-65;TEM-116	-	KPC-2	SHV-11.v1	35Q	OmpK35-17%;OmpK36GD	-	GyrA-83I;GyrA-87G;ParC-80I
KLE_EA2559AA_AS	SRR7042827	Public	L1	KL64		China	Beijing	2016	Klebsiella pneumoniae	ST11	pST11-KPC-4	-		1	2	7	8	ybt 9; ICEKp3	-	-	-	-	-	wzi64	KL64	O2	aadA2;aph3-Ia.v1^;rmtB	-	-	-	-	mphA	-	-	-	-	-	dfrA12	TEM-1D.v1^	-	CTX-M-65	-	KPC-2	SHV-11.v1	35Q	OmpK35-17%;OmpK36GD	-	GyrA-83I;GyrA-87G;ParC-80I
KLE_FA3244AA_AS	SRR14449456	Public	L1	KL64		China		2017	Klebsiella pneumoniae	ST11	pST11-KPC-2	pST11-Vir-2	hv-CRKP	4	2	9	15	ybt 9; ICEKp3	-	iuc 1	-	-	rmpA2_8-60%	wzi64	KL64	O2	aac(3)-IId^;aadA2^;aph3-Ia.v1^;armA	-	-	qnrB4	-	mphA;mphE.v2;msrE	catII.2*	-	sul1	-	-	dfrA12	DHA-1;TEM-1D.v1^	-	CTX-M-65	-	KPC-2	SHV-11.v1	35Q	OmpK35-17%;OmpK36GD	-	GyrA-83I;GyrA-87G;ParC-80I
KLE_CA3747AA_AS	ERR3063435	Public	L2			Spain		2011	Klebsiella pneumoniae	ST11	pST11-KPC-4	-		1	2	10	12	ybt 9; ICEKp3	-	-	-	-	-	wzi50	KL15	O4	aac(3)-IIa.v1^;aadA2^;aph3-Ia.v1^;rmtF	-	-	-	-	mphA	CatB4.v1?	arr-2	sul1	-	-	dfrA12	OXA-1	-	CTX-M-15	-	NDM-1	SHV-11.v1	35Q	-	-	GyrA-83I;ParC-80I
KLE_AA5792AA_AS	ERR1024560	Public	L2			Brazil			Klebsiella pneumoniae	ST11	Other-pCR	-		0	2	7	11	-	-	-	-	-	-	wzi64	KL64	O2	-	-	-	qnrS1	-	-	-	-	sul1;sul1;sul2	tet(A).v1;tet(D)	-	dfrA1.v1	LAP-2;OXA-2	-	CTX-M-2	-	KPC-2	SHV-11.v1	35Q	OmpK35-40%;OmpK36GD	-	GyrA-83I;ParC-80I
KLE_DA3973AA_AS	SRR10294948	Public	L2			Oman		2015	Klebsiella pneumoniae	ST11	Double-pCR	-		1	2	10	16	ybt 9; ICEKp3	-	-	-	-	-	wzi50	KL15	O4	aac(3)-IIa.v1^;aac(6')-Ib;aadA2^;aph3-Ia.v1^;rmtF	-	-	-	-	ermB.v1*;mphA?	CatB4.v1	arr-2	sul1	-	-	dfrA12	OXA-1;TEM-1D.v1^	-	CTX-M-15	-	NDM-1;OXA-48	SHV-11.v1	35Q	-	-	GyrA-83I;ParC-80I
KLE_AA2840AA_AS	SRR1561282	Public	L2			Singapore		2008	Klebsiella pneumoniae	ST11	-	-		1	1	10	13	ybt 10; ICEKp4	-	-	-	-	-	wzi75	KL105	O2	aac(3)-IIa.v1^;aac(6')-Ib-cr.v2;aadA2^	-	-	qnrB4	-	mphA	catB3.v2	arr-3	sul1	tet(A).v1	-	dfrA12	DHA-1;OXA-1	-	CTX-M-15	-	-	SHV-11.v1	35Q	-	-	GyrA-83I;ParC-80I
KLE_FA0711AA_AS	SRR13415804	Public	L1	KL47		China	Hubei	2019	Klebsiella pneumoniae	ST11	pST11-KPC-2	-		1	2	7	7	ybt 9; ICEKp3	-	-	-	-	-	wzi209	KL47	OL101	aadA2;rmtB	-	fosA3	-	-	-	catII.2*	-	-	-	-	-	TEM-1D.v1^	-	CTX-M-65	-	KPC-2	-	-	OmpK35-17%;OmpK36GD	-	GyrA-83I;GyrA-87G;ParC-80I
KLE_FA3283AA_AS	SRR14449417	Public	L1	KL64		China		2017	Klebsiella pneumoniae	ST11	pST11-KPC-2	pST11-Vir-2	hv-CRKP	4	2	8	14	ybt 9; ICEKp3	-	iuc 1	-	-	rmpA2_8*	wzi64	KL64	O2	aac(3)-IId^;aadA2;armA;rmtB	-	fosA3	qnrB4	-	mphA;mphE.v2;msrE	catII.2*	-	-	-	-	-	DHA-1;TEM-1D.v1^	-	CTX-M-65	-	KPC-2	SHV-11.v1	35Q	OmpK35-17%;OmpK36GD	-	GyrA-83I;GyrA-87G;ParC-80I
KLE_FA3320AA_AS	SRR14449380	Public	L1	KL64		China		2017	Klebsiella pneumoniae	ST11	pST11-KPC-2	pST11-Vir-2	hv-CRKP	4	2	8	14	ybt 9; ICEKp3	-	iuc 1	-	-	rmpA2_8-60%	wzi64	KL64	O2	aac(3)-IId^;aadA2;armA;rmtB	-	fosA3	qnrB4	-	mphA;mphE.v2;msrE	catII.2*	-	-	-	-	-	DHA-1;TEM-1D.v1^	-	CTX-M-65	-	KPC-2	SHV-11.v1	35Q	OmpK35-17%;OmpK36GD	-	GyrA-83I;GyrA-87G;ParC-80I
KLE_FA2015AA_AS	DRR150467	Public	L2			Thailand	Nakhon Phanom Province	2016	Klebsiella pneumoniae	ST11	Other-pCR	-		1	2	4	5	ybt 9; ICEKp3	-	-	-	-	-	wzi50	KL15	O4	aac(6')-Iaf*;aadA^	-	-	qnrS1	-	-	-	-	sul1	-	-	-	-	-	-	-	OXA-181	-	-	-	-	GyrA-83I;ParC-80I
KLE_FA2204AA_AS	DRR150753	Public	L2			Thailand	Nakhon Phanom Province	2017	Klebsiella pneumoniae	ST11	Other-pCR	-		1	2	2	2	ybt 9; ICEKp3	-	-	-	-	-	wzi50	KL15	O4	-	-	-	qnrS1	-	-	-	-	-	-	-	-	-	-	-	-	OXA-181	-	-	-	-	GyrA-83I;ParC-80I
KLE_CA6617AA_AS	ERR3144636	Public	L2			Central_America			Klebsiella pneumoniae	ST11	-	-		1	2	9	15	ybt 9; ICEKp3	-	-	-	-	-	wzi50	KL15	O4	aac(3)-IIa.v1^;aac(6')-Ib-cr.v2;aadA2^;aph3-Ia.v1^	-	-	qnrB19^;qnrS1	-	mphA	CatB4.v1	-	sul1	-	-	dfrA12;dfrA14.v2*	LAP-2;OXA-1	-	CTX-M-15	-	KPC-2	SHV-11.v1	35Q	-	-	GyrA-83I;ParC-80I
KLE_FA1897AA_AS	DRR150299	Public	L2			Thailand	Surat Thani	2015	Klebsiella pneumoniae	ST11	Other-pCR	-		1	2	10	15	ybt 9; ICEKp3	-	-	-	-	-	wzi50	KL15	O4	aac(3)-IIa.v1^;aac(6')-Ib-cr.v2;aadA2^;aph3-Ia.v1^	-	-	qnrS1	-	mphA	CatB4.v1;floR.v2*	-	sul1	tet(A).v2	-	dfrA1.v1;dfrA12	OXA-1	-	CTX-M-15	-	NDM-1	SHV-11.v1	35Q	-	-	GyrA-83I;ParC-80I
KLE_FA1904AA_AS	DRR150310	Public	L2			Thailand	Surat Thani	2015	Klebsiella pneumoniae	ST11	Other-pCR	-		1	2	9	10	ybt 9; ICEKp3	-	-	-	-	-	wzi50	KL15	O4	aac(6')-Ib-cr.v2;aadA2^;aph3-Ia.v1^	-	-	-	-	mphA	CatB4.v1	-	sul1	-	-	dfrA12	OXA-1	-	CTX-M-15	-	NDM-1	SHV-11.v1	35Q	-	-	GyrA-83I;ParC-80I
KLE_FA2090AA_AS	DRR150591	Public	L2			Thailand	Surin Province	2017	Klebsiella pneumoniae	ST11	Other-pCR	-		1	2	9	11	ybt 9; ICEKp3	-	-	-	-	-	wzi50	KL15	O4	aac(3)-IIa.v1^;aac(6')-Ib-cr.v2;aadA2^;aph3-Ia.v1^	-	-	-	-	mphA	CatB4.v1	-	sul1	-	-	dfrA12	OXA-1	-	CTX-M-15	-	OXA-48	SHV-11.v1	35Q	-	-	GyrA-83I;ParC-80I
KLE_FA5841AA_AS	SRR15064946	Public	L2			Germany	Hesse	2013	Klebsiella pneumoniae	ST11	-	-		1	1	8	10	ybt 9; ICEKp3	-	-	-	-	-	wzi50	KL15	O4	aac(3)-IIa.v1^;aac(6')-Ib-cr.v2;aadA2^;aph3-Ia.v1^	-	-	-	-	mphA	CatB4.v1	-	sul1	-	-	dfrA12	OXA-1	-	CTX-M-15	-	-	SHV-11.v1	35Q	OmpK36-71%	-	GyrA-83I;ParC-80I
KLE_DA8904AA_AS	ERR3712518	Public	L2			Netherlands			Klebsiella pneumoniae	ST11	Other-pCR	-		1	2	6	8	ybt 9; ICEKp3	-	-	-	-	-	wzi50	KL15	O4	aac(6')-Ib;aph3-Ia.v1^;rmtF	-	-	qnrB1.v1	-	mphA	-	arr-2	-	-	-	-	-	-	CTX-M-15	-	NDM-1	SHV-11.v1	35Q	-	-	GyrA-83I;ParC-80I
KLE_AA8638AA_AS	ERR1374875	Public	L2			United Kingdom		2014	Klebsiella pneumoniae	ST11	Other-pCR	-		1	2	8	11	ybt 9; ICEKp3	-	-	-	-	-	wzi50	KL15	O4	aac(6')-Ib;aadA2^;aph3-Ia.v1^;rmtF	-	-	qnrB1.v1	-	mphA	-	arr-2	sul1	-	-	dfrA12	-	-	CTX-M-15	-	NDM-1	SHV-11.v1	35Q	-	-	GyrA-83I;ParC-80I
KLE_FA3824AA_AS	SRR14450193	Public	L1	KL47	KL47.2	China		2018	Klebsiella pneumoniae	ST11	pST11-KPC-2	pST11-Vir-3	hv-CRKP	4	2	10	17	ybt 9; ICEKp3	-	iuc 1	-	-	rmpA2_8*-60%	wzi64	KL64	O2	aac(6')-Ib-cr.v2;aadA2^;aph3-Ia.v1^;armA	-	fosA3	qnrB4	-	mphA;mphE.v2;msrE	CatB4.v1	-	-	tet(A).v1	-	dfrA12	DHA-1;OXA-1;TEM-1D.v1^	-	CTX-M-15	-	KPC-2	SHV-155?	35Q	OmpK35-17%;OmpK36GD	-	GyrA-83I;GyrA-87G;ParC-80I
KLE_AA6680AA_AS	ERR1217062	Public	L2			Malta		2013	Klebsiella pneumoniae	ST11	-	-		1	0	2	1	ybt 9; ICEKp3	-	-	-	-	-	wzi50	KL15	O4	-	-	-	-	-	-	-	-	-	-	-	dfrA14.v2*	-	-	-	-	-	SHV-11.v1	35Q	-	-	GyrA-83I;ParC-80I
KLE_FA5314AA_AS	SRR16540089	Public	L1	KL64		China	Shanghai	2015-2018	Klebsiella pneumoniae	ST11	pST11-KPC-4	pST11-Vir-2	hv-CRKP	4	2	10	22	ybt 9; ICEKp3	-	iuc 1	-	-	rmpA2_8-60%	wzi64	unknown	O2	aac(3)-IId^;aac(6')-Ib-cr.v2;aadA2;armA;strA.v1^;strB.v1	-	-	qnrB1.v2^;qnrB4	-	ermB.v1*;mphA;mphE.v2;msrE	CatB4.v1;catII.2*	-	sul2	tet(A).v1	-	dfrA14.v2*	DHA-1;OXA-1;TEM-1D.v1^	-	CTX-M-15	-	KPC-2	SHV-11.v1	35Q	OmpK35-17%	-	GyrA-83I;GyrA-87G;ParC-80I
KLE_AA7109AA_AS	ERR1218730	Public	L2			Thailand		2014	Klebsiella pneumoniae	ST11	-	-		1	0	1	0	ybt 9; ICEKp3	-	-	-	-	-	wzi50	KL15	O4	-	-	-	-	-	-	-	-	-	-	-	-	-	-	-	-	-	SHV-11.v1	35Q	-	-	GyrA-83I;ParC-80I
KLE_FA5785AA_AS	SRR15047235	Public	L2			Switzerland		2020	Klebsiella pneumoniae	ST11	Double-pCR	-		0	2	9	13	-	-	-	-	-	-	wzi50	KL15	O4	aac(6')-Ib-cr.v2;strA.v1^;strB.v1	-	-	qnrB1.v2^	-	-	CatB4.v1	-	sul2	tet(A).v1	-	dfrA14.v2*	OXA-1;TEM-1D.v1^	-	CTX-M-15	-	NDM-5;OXA-48	SHV-11.v1	35Q	OmpK35-3%	-	GyrA-83I;ParC-80I
KLE_AA0258AA_AS	ERR319557	Public	L2			Kenya			Klebsiella pneumoniae	ST11	-	-		0	0	6	11	-	-	-	-	-	-	wzi27	KL27	O2	aac(3)-IV;aadA2;aadA^;aph(4)-Ia;aph3-Ia.v1^	-	-	-	-	mphA	catA1^;cmlA1*	-	sul1	tet(A).v1;tet(D)	-	-	-	-	-	-	-	-	-	-	-	GyrA-83I;ParC-80I
KLE_CA8981AA_AS	ERR3424788	Public	L2			Argentina			Klebsiella pneumoniae	ST11	-	-		0	1	6	8	-	-	-	-	-	-	wzi27	KL27	O2	aadA;aph3-Ia.v1^	-	-	qnrB10	-	ereA2;mphA	catA1^	-	sul1	-	-	-	-	-	CTX-M-2	-	-	SHV-11.v1	35Q	-	-	GyrA-83I;ParC-80I
KLE_CA8349AA_AS	ERR3381659	Public	L2			Argentina			Klebsiella pneumoniae	ST11	-	-		1	1	9	17	ybt 9; ICEKp3	-	-	-	-	-	wzi50	KL15	O4	aac(3)-IIa.v1^;aac(6')-Ib-cr.v2;aadA2^;aph3-Ia.v1^;strA.v1^;strB.v1	-	-	-	-	mphA;mphE.v2;msrE	CatB4.v1	-	sul1;sul2	tet(A).v2	-	dfrA12	OXA-1	-	CTX-M-15;OXA-163	-	-	SHV-11.v1	35Q	-	-	GyrA-83I;ParC-80I
KLE_FA2045AA_AS	DRR150505	Public	L2			Thailand	Sakon Nakhon Province	2016	Klebsiella pneumoniae	ST11	pST11-KPC-4	-		1	2	9	12	ybt 9; ICEKp3	-	-	-	-	-	wzi50	KL15	O4	aac(3)-IIa.v1^;aac(6')-Ib-cr.v2;aadA2^;aph3-Ia.v1^	-	-	qnrS1	-	mphA	CatB4.v1	-	sul1	-	-	dfrA12	OXA-1	-	CTX-M-15	-	OXA-181	-	-	-	-	GyrA-83I;ParC-80I
KLE_FA2080AA_AS	DRR150576	Public	L2			Thailand	Nakhon Phanom Province	2016	Klebsiella pneumoniae	ST11	Other-pCR	-		1	2	9	12	ybt 9; ICEKp3	-	-	-	-	-	wzi50	KL15	O4	aac(3)-IIa.v1^;aac(6')-Ib-cr.v2;aadA2^;aph3-Ia.v1^	-	-	qnrS1	-	mphA	CatB4.v1	-	sul1	-	-	dfrA12	OXA-1	-	CTX-M-15	-	OXA-181	SHV-11.v1	35Q	-	-	GyrA-83I;ParC-80I
KLE_FA1987AA_AS	DRR150432	Public	L2			Thailand	Sakon Nakhon Province	2016	Klebsiella pneumoniae	ST11	pST11-KPC-4	-		1	2	9	12	ybt 9; ICEKp3	-	-	-	-	-	wzi50	KL15	O4	aac(3)-IIa.v1^;aac(6')-Ib-cr.v2;aadA2^;aph3-Ia.v1^	-	-	qnrS1	-	mphA	CatB4.v1	-	sul1	-	-	dfrA12	OXA-1	-	CTX-M-15	-	OXA-181	-	-	-	-	GyrA-83I;ParC-80I
KLE_FA1999AA_AS	DRR150444	Public	L2			Thailand	Sakon Nakhon Province	2016	Klebsiella pneumoniae	ST11	pST11-KPC-4	-		1	2	9	12	ybt 9; ICEKp3	-	-	-	-	-	wzi50	KL15	O4	aac(3)-IIa.v1^;aac(6')-Ib-cr.v2;aadA2^;aph3-Ia.v1^	-	-	qnrS1	-	mphA	CatB4.v1	-	sul1	-	-	dfrA12	OXA-1	-	CTX-M-15	-	OXA-181	-	-	-	-	GyrA-83I;ParC-80I
KLE_FA2019AA_AS	DRR150472	Public	L2			Thailand	Nakhon Phanom Province	2016	Klebsiella pneumoniae	ST11	pST11-KPC-4	-		1	2	6	7	ybt 9; ICEKp3	-	-	-	-	-	wzi50	KL15	O4	aac(3)-IIa.v1^;aac(6')-Ib-cr.v2	-	-	qnrS1	-	-	CatB4.v1	-	-	-	-	-	OXA-1	-	CTX-M-15	-	OXA-181	-	-	-	-	GyrA-83I;ParC-80I
KLE_FA2022AA_AS	DRR150476	Public	L2			Thailand	Nakhon Phanom Province	2016	Klebsiella pneumoniae	ST11	pST11-KPC-4	-		1	2	6	7	ybt 9; ICEKp3	-	-	-	-	-	wzi50	KL15	O4	aac(3)-IIa.v1^;aac(6')-Ib-cr.v2	-	-	qnrS1	-	-	CatB4.v1	-	-	-	-	-	OXA-1	-	CTX-M-15	-	OXA-181	-	-	-	-	GyrA-83I;ParC-80I
KLE_FA2025AA_AS	DRR150480	Public	L2			Thailand	Nakhon Phanom Province	2016	Klebsiella pneumoniae	ST11	pST11-KPC-4	-		1	2	9	12	ybt 9; ICEKp3	-	-	-	-	-	wzi50	KL15	O4	aac(3)-IIa.v1^;aac(6')-Ib-cr.v2;aadA2^;aph3-Ia.v1^	-	-	qnrS1	-	mphA	CatB4.v1	-	sul1	-	-	dfrA12	OXA-1	-	CTX-M-15	-	OXA-181	-	-	-	-	GyrA-83I;ParC-80I
KLE_FA2030AA_AS	DRR150485	Public	L2			Thailand	Nakhon Phanom Province	2016	Klebsiella pneumoniae	ST11	pST11-KPC-4	-		1	2	9	12	ybt 9; ICEKp3	-	-	-	-	-	wzi50	KL15	O4	aac(3)-IIa.v1^;aac(6')-Ib-cr.v2;aadA2^;aph3-Ia.v1^	-	-	qnrS1	-	mphA	CatB4.v1	-	sul1	-	-	dfrA12	OXA-1	-	CTX-M-15	-	OXA-181	-	-	-	-	GyrA-83I;ParC-80I
KLE_FA2035AA_AS	DRR150492	Public	L2			Thailand	Sakon Nakhon Province	2016	Klebsiella pneumoniae	ST11	pST11-KPC-4	-		1	2	9	12	ybt 9; ICEKp3	-	-	-	-	-	wzi50	KL15	O4	aac(3)-IIa.v1^;aac(6')-Ib-cr.v2;aadA2^;aph3-Ia.v1^	-	-	qnrS1	-	mphA	CatB4.v1	-	sul1	-	-	dfrA12	OXA-1	-	CTX-M-15	-	OXA-181	-	-	OmpK36-82%	-	GyrA-83I;ParC-80I
KLE_FA2039AA_AS	DRR150499	Public	L2			Thailand	Sakon Nakhon Province	2016	Klebsiella pneumoniae	ST11	pST11-KPC-4	-		1	2	9	12	ybt 9; ICEKp3	-	-	-	-	-	wzi50	KL15	O4	aac(3)-IIa.v1^;aac(6')-Ib-cr.v2;aadA2^;aph3-Ia.v1^	-	-	qnrS1	-	mphA	CatB4.v1	-	sul1	-	-	dfrA12	OXA-1	-	CTX-M-15	-	OXA-181	-	-	-	-	GyrA-83I;ParC-80I
KLE_FA2056AA_AS	DRR150517	Public	L2			Thailand	Sakon Nakhon Province	2016	Klebsiella pneumoniae	ST11	pST11-KPC-4	-		1	2	2	2	ybt 9; ICEKp3	-	-	-	-	-	wzi50	KL15	O4	-	-	-	qnrS1	-	-	-	-	-	-	-	-	-	-	-	-	OXA-181	-	-	-	-	GyrA-83I;ParC-80I
KLE_FA2075AA_AS	DRR150571	Public	L2			Thailand	Sakon Nakhon Province	2017	Klebsiella pneumoniae	ST11	pST11-KPC-4	-		1	2	9	12	ybt 9; ICEKp3	-	-	-	-	-	wzi50	KL15	O4	aac(3)-IIa.v1^;aac(6')-Ib-cr.v2;aadA2^;aph3-Ia.v1^	-	-	qnrS1	-	mphA	CatB4.v1	-	sul1	-	-	dfrA12	OXA-1	-	CTX-M-15	-	OXA-181	-	-	-	-	GyrA-83I;ParC-80I
KLE_FA2076AA_AS	DRR150572	Public	L2			Thailand	Sakon Nakhon Province	2016	Klebsiella pneumoniae	ST11	Double-pCR	-		1	2	9	13	ybt 9; ICEKp3	-	-	-	-	-	wzi50	KL15	O4	aac(3)-IIa.v1^;aac(6')-Ib-cr.v2;aadA2^;aph3-Ia.v1^	-	-	qnrS1	-	mphA	CatB4.v1	-	sul1	-	-	dfrA12	OXA-1	-	CTX-M-15	-	NDM-1;OXA-181	-	-	-	-	GyrA-83I;ParC-80I
KLE_FA2078AA_AS	DRR150574	Public	L2			Thailand	Sakon Nakhon Province	2016	Klebsiella pneumoniae	ST11	pST11-KPC-4	-		1	2	9	12	ybt 9; ICEKp3	-	-	-	-	-	wzi50	KL15	O4	aac(3)-IIa.v1^;aac(6')-Ib-cr.v2;aadA2^;aph3-Ia.v1^	-	-	qnrS1	-	mphA	CatB4.v1	-	sul1	-	-	dfrA12	OXA-1	-	CTX-M-15	-	OXA-181	-	-	OmpK36-34%	-	GyrA-83I;ParC-80I
KLE_FA2079AA_AS	DRR150575	Public	L2			Thailand	Nakhon Phanom Province	2016	Klebsiella pneumoniae	ST11	pST11-KPC-4	-		1	2	9	12	ybt 9; ICEKp3	-	-	-	-	-	wzi50	KL15	O4	aac(3)-IIa.v1^;aac(6')-Ib-cr.v2;aadA2^;aph3-Ia.v1^	-	-	qnrS1	-	mphA	CatB4.v1	-	sul1	-	-	dfrA12	OXA-1	-	CTX-M-15	-	OXA-181	-	-	-	-	GyrA-83I;ParC-80I
KLE_FA2082AA_AS	DRR150579	Public	L2			Thailand	Nakhon Phanom Province	2017	Klebsiella pneumoniae	ST11	pST11-KPC-4	-		1	2	9	12	ybt 9; ICEKp3	-	-	-	-	-	wzi50	KL15	O4	aac(3)-IIa.v1^;aac(6')-Ib-cr.v2;aadA2^;aph3-Ia.v1^	-	-	qnrS1	-	mphA	CatB4.v1	-	sul1	-	-	dfrA12	OXA-1	-	CTX-M-15	-	OXA-181	-	-	-	-	GyrA-83I;ParC-80I
KLE_FA2096AA_AS	DRR150599	Public	L2			Thailand	Udon Thani Province	2017	Klebsiella pneumoniae	ST11	Other-pCR	-		1	2	9	13	ybt 9; ICEKp3	-	-	-	-	-	wzi50	KL15	O4	aac(3)-IIa.v1^;aac(6')-Iaf*;aac(6')-Ib-cr.v2;aadA2^;aadA^	-	-	qnrS1	-	mphA	CatB4.v1	-	sul1	-	-	dfrA12	OXA-1	-	CTX-M-15	-	NDM-5	-	-	-	-	GyrA-83I;ParC-80I
KLE_FA2170AA_AS	DRR150699	Public	L2			Thailand	Udon Thani Province	2017	Klebsiella pneumoniae	ST11	pST11-KPC-4	-		1	2	9	14	ybt 9; ICEKp3	-	-	-	-	-	wzi50	KL15	O4	aac(3)-IIa.v1^;aac(6')-Iaf*;aac(6')-Ib-cr.v2;aadA2^;aadA^;aph3-Ia.v1^	-	-	qnrS1	-	mphA	CatB4.v1	-	sul1	-	-	dfrA12	OXA-1	-	CTX-M-15	-	OXA-181	SHV-11.v1	35Q	-	-	GyrA-83I;ParC-80I
KLE_FA2171AA_AS	DRR150700	Public	L2			Thailand	Udon Thani Province	2017	Klebsiella pneumoniae	ST11	pST11-KPC-4	-		1	2	9	14	ybt 9; ICEKp3	-	-	-	-	-	wzi50	KL15	O4	aac(3)-IIa.v1^;aac(6')-Iaf*;aac(6')-Ib-cr.v2;aadA2^;aadA^;aph3-Ia.v1^	-	-	qnrS1	-	mphA	CatB4.v1	-	sul1	-	-	dfrA12	OXA-1	-	CTX-M-15	-	OXA-181	SHV-11.v1	35Q	OmpK36-75%	-	GyrA-83I;ParC-80I
KLE_FA2181AA_AS	DRR150718	Public	L2			Thailand	Udon Thani Province	2017	Klebsiella pneumoniae	ST11	pST11-KPC-4	-		1	2	6	7	ybt 9; ICEKp3	-	-	-	-	-	wzi50	KL15	O4	aac(6')-Ib-cr.v2;aph3-Ia.v1^	-	-	qnrS1	-	mphA	CatB4.v1	-	-	-	-	-	OXA-1	-	-	-	OXA-181	-	-	-	-	GyrA-83I;ParC-80I
KLE_FA1983AA_AS	DRR150427	Public	L2			Thailand	Sakon Nakhon Province	2016	Klebsiella pneumoniae	ST11	pST11-KPC-4	-		1	2	8	10	ybt 9; ICEKp3	-	-	-	-	-	wzi50	KL15	O4	aac(3)-IIa.v1^;aac(6')-Ib-cr.v2;aadA2^	-	-	qnrS1	-	-	CatB4.v1	-	sul1	-	-	dfrA12	OXA-1	-	CTX-M-15	-	OXA-181	-	-	-	-	GyrA-83I;ParC-80I
KLE_FA2037AA_AS	DRR150494	Public	L2			Thailand	Sakon Nakhon Province	2016	Klebsiella pneumoniae	ST11	pST11-KPC-4	-		1	2	9	11	ybt 9; ICEKp3	-	-	-	-	-	wzi50	KL15	O4	aac(3)-IIa.v1^;aac(6')-Ib-cr.v2;aadA2^	-	-	qnrS1	-	mphA	CatB4.v1	-	sul1	-	-	dfrA12	OXA-1	-	CTX-M-15	-	OXA-181	-	-	-	-	GyrA-83I;ParC-80I
KLE_FA2074AA_AS	DRR150570	Public	L2			Thailand	Sakon Nakhon Province	2017	Klebsiella pneumoniae	ST11	pST11-KPC-4	-		1	2	7	8	ybt 9; ICEKp3	-	-	-	-	-	wzi50	KL15	O4	aac(3)-IIa.v1^;aac(6')-Ib-cr.v2	-	-	qnrS1	-	mphA	CatB4.v1	-	-	-	-	-	OXA-1	-	CTX-M-15	-	OXA-181	SHV-11.v1	35Q	OmpK36-0%	-	GyrA-83I;ParC-80I
KLE_CA8348AA_AS	ERR3381658	Public	L2			Argentina			Klebsiella pneumoniae	ST11	-	-		1	1	9	17	ybt 9; ICEKp3	-	-	-	-	-	wzi50	KL15	O4	aac(3)-IIa.v1^;aac(6')-Ib-cr.v2^;aadA2^;aph3-Ia.v1^;strA.v1^;strB.v1	-	-	-	-	mphA;mphE.v2;msrE	-	arr-3	sul1;sul2	tet(A).v2	-	dfrA12	OXA-1	-	CTX-M-15;OXA-163	-	-	SHV-11.v1	35Q	-	-	GyrA-83I;ParC-80I
KLE_FA2124AA_AS	DRR150638	Public	L2			Thailand	Sakon Nakhon Province	2017	Klebsiella pneumoniae	ST11	pST11-KPC-4	-		1	2	11	17	ybt 9; ICEKp3	-	-	-	-	-	wzi50	KL15	O4	aac(3)-IIa.v1^;aac(6')-Ib-cr.v2;aadA16*;aadA2^;aph3-Ia.v1^	-	-	qnrS1	-	mphA	CatB4.v1	arr-3	sul1	tet(A).v1	-	dfrA12;dfrA27	OXA-1;TEM-1D.v1^	-	CTX-M-15	-	OXA-181	-	-	-	-	GyrA-83I;ParC-80I
KLE_AA6363AA_AS	ERR1204856	Public	L2			Poland		2014	Klebsiella pneumoniae	ST11	-	-		1	1	8	10	ybt 10; ICEKp4	-	-	-	-	-	wzi75	KL105	O2	aac(3)-IIa.v1^;aac(6')-Ib-cr.v2;aadA2^	-	-	-	-	-	CatB4.v1;catA1^	-	sul1	-	-	dfrA12;dfrA14.v2*	OXA-1	-	CTX-M-15	-	-	SHV-11.v1	35Q	OmpK36-0%	MgrB-53%	GyrA-83I;ParC-80I
KLE_AA6372AA_AS	ERR1204865	Public	L2			Poland		2013	Klebsiella pneumoniae	ST11	-	-		1	1	8	10	ybt 10; ICEKp4	-	-	-	-	-	wzi75	KL105	O2	aac(3)-IIa.v1^;aac(6')-Ib-cr.v2;aadA2^	-	-	-	-	-	CatB4.v1;catA1^	-	sul1	-	-	dfrA12;dfrA14.v2*	OXA-1	-	CTX-M-15	-	-	SHV-11.v1	35Q	OmpK36-0%	MgrB-53%	GyrA-83I;ParC-80I
KLE_AA6430AA_AS	ERR1204930	Public	L2			Slovakia		2014	Klebsiella pneumoniae	ST11	-	-		1	1	7	12	ybt 10; ICEKp4	-	-	-	-	-	wzi75	KL105	O2	aac(3)-IIa.v1^;aac(6')-Ib-cr.v2;aadA2	-	-	qnrB4	-	-	CatB4.v1;catA1^	-	sul1;sul1	-	-	dfrA12	DHA-1;OXA-1	-	CTX-M-15	-	-	SHV-11.v1	35Q	OmpK36-0%	-	GyrA-83I;ParC-80I
KLE_AA6364AA_AS	ERR1204857	Public	L2			Poland		2014	Klebsiella pneumoniae	ST11	-	-		1	1	7	15	ybt 10; ICEKp4	-	-	-	-	-	wzi75	KL105	O2	aac(3)-IId^;aac(6')-Ib'.v1;aadA*;aadA2^	-	-	qnrB4	-	-	CatB4.v1;catA1^	-	sul1;sul1	-	-	dfrA12	DHA-1;OXA-1;OXA-9.v1;TEM-1D.v1^	-	CTX-M-3	-	-	SHV-11.v1	35Q	-	-	GyrA-83I;ParC-80I
KLE_AA6375AA_AS	ERR1204868	Public	L2			Poland		2014	Klebsiella pneumoniae	ST11	-	-		1	1	8	15	ybt 10; ICEKp4	-	-	-	-	-	wzi75	KL105	O2	aac(6')-Ib'.v1;aadA*;aadA2^;armA	-	-	qnrB4	-	mphE.v2;msrE	CatB4.v1;catA1^	-	sul1	-	-	dfrA12	DHA-1;OXA-1;OXA-9.v1	-	CTX-M-3	-	-	SHV-11.v1	35Q	-	-	GyrA-83I;ParC-80I
KLE_CA8230AA_AS	ERR3372277	Public	L2			Argentina			Klebsiella pneumoniae	ST11	Other-pCR	-		0	2	11	19	-	-	-	-	-	-	wzi64	KL64	O2	aac(6')-Ib'.v1;aadA*;aadA2^;strA.v1^;strB.v1	-	-	qnrB19^	-	mphE.v2;msrE	catA1^	arr-3	sul1;sul2	tet(A).v2	-	dfrA12	OXA-1;OXA-9.v1;TEM-1D.v1^	-	OXA-163	-	KPC-2	SHV-11.v1	35Q	OmpK35-41%;OmpK36-0%	-	GyrA-83I;ParC-80I
KLE_DA9156AA_AS	ERR3713065	Public	L3			Netherlands			Klebsiella pneumoniae	ST11	Other-pCR	-		1	3	9	11	ybt 15; ICEKp11	-	-	-	-	-	wzi24	KL24	O2	aac(3)-IIa.v1^;aac(6')-Ib'.v1*;strA.v1^;strB.v1	-	-	-	-	-	CatB4.v1?	-	sul2	-	-	dfrA14.v2*	OXA-1;TEM-105*	-	CTX-M-15	-	NDM-1	SHV-11.v1	35Q	-	MgrB-60%	GyrA-83F;GyrA-87A;ParC-80I
KLE_BA7429AA_AS	ERR1981102	Public	L3			Ireland		2016	Klebsiella pneumoniae	ST11	Other-pCR	-		0	2	8	10	-	-	-	-	-	-	wzi24	KL24	O2	aadA2^;armA	-	-	-	-	mphA;mphE.v2^;msrE	-	-	sul1	tet(B).v2*	-	dfrA12	TEM-1D.v1^	-	-	-	NDM-19	SHV-11.v1	35Q	OmpK35-40%	-	GyrA-83F;GyrA-87A;ParC-80I
KLE_FA2127AA_AS	DRR150643	Public	L2			Thailand	Sakon Nakhon Province	2017	Klebsiella pneumoniae	ST11	pST11-KPC-4	-		1	2	9	12	ybt 9; ICEKp3	-	-	-	-	-	wzi50	KL15	O4	aac(3)-IIa.v1^;aac(6')-Ib-cr.v2;aadA2^;aph3-Ia.v1^	-	-	qnrS1	-	mphA	CatB4.v1	-	sul1	-	-	dfrA12	OXA-1	-	CTX-M-15	-	OXA-181	-	-	OmpK36-39%	-	GyrA-83I;ParC-80I
KLE_FA2148AA_AS	DRR150667	Public	L2			Thailand	Sakon Nakhon Province	2017	Klebsiella pneumoniae	ST11	pST11-KPC-4	-		1	2	9	12	ybt 9; ICEKp3	-	-	-	-	-	wzi50	KL15	O4	aac(3)-IIa.v1^;aac(6')-Ib-cr.v2;aadA2^;aph3-Ia.v1^	-	-	qnrS1	-	mphA	CatB4.v1	-	sul1	-	-	dfrA12	OXA-1	-	CTX-M-15	-	OXA-181	-	-	-	-	GyrA-83I;ParC-80I
KLE_AA6413AA_AS	ERR1204913	Public	L2			Slovakia		2014	Klebsiella pneumoniae	ST11	-	-		1	0	6	7	ybt 10; ICEKp4	-	-	-	-	-	wzi75	KL105	O2	aadA2	-	-	qnrB4	-	-	catA1^	-	sul1;sul1	-	-	dfrA12	DHA-1	-	-	-	-	SHV-11.v1	35Q	-	-	GyrA-83I;ParC-80I
KLE_AA7296AA_AS	ERR1228264	Public	L2			Hungary		2013	Klebsiella pneumoniae	ST11	-	-		1	1	7	12	ybt 10; ICEKp4	-	-	-	-	-	wzi75	KL105	O2	aac(3)-IIa.v1^;aac(6')-Ib'.v1;aadA*;aadA2	-	-	qnrB4	-	-	catA1^	-	sul1	-	-	dfrA12	DHA-1;OXA-9.v1;TEM-1D.v1^	-	CTX-M-15	-	-	SHV-11.v1	35Q	-	-	GyrA-83I;ParC-80I
KLE_AA6408AA_AS	ERR1204908	Public	L2			Slovakia		2014	Klebsiella pneumoniae	ST11	-	-		1	1	7	16	ybt 10; ICEKp4	-	-	-	-	-	wzi75	KL105	O2	aac(3)-IIa.v1^;aac(6')-Ib'.v1;aadA*;aadA2	-	-	qnrB4	-	-	CatB4.v1;catA1^	-	sul1;sul1	-	-	dfrA12;dfrA14.v2*	DHA-1;OXA-1;OXA-9.v1;TEM-1D.v1^	-	CTX-M-15	-	-	SHV-11.v1	35Q	-	-	GyrA-83I;ParC-80I
KLE_FA3528AA_AS	SRR14449844	Public	L2			Colombia		2018	Klebsiella pneumoniae	ST11	Other-pCR	-		1	2	10	12	ybt 10; ICEKp4	-	-	-	-	-	wzi75	KL105	O2	aac(6')-Ib-cr.v2^;aadA2^;aph(3')-VI	-	-	qnrB19^	-	-	catB3.v2	arr-3	sul1	tet(A).v1	-	dfrA12	OXA-1	-	CTX-M-1	-	NDM-1	SHV-11.v1	35Q	-	-	GyrA-83I;ParC-80I
KLE_AA6417AA_AS	ERR1204917	Public	L2			Slovakia		2013	Klebsiella pneumoniae	ST11	-	-		1	1	7	15	ybt 10; ICEKp4	-	-	-	-	-	wzi75	KL105	O2	aac(3)-IIa.v1^;aac(6')-Ib'.v1*;aadA*;aadA2^	-	-	qnrB4	-	-	CatB4.v1;catA1^	-	sul1;sul1	-	-	dfrA12	DHA-1;OXA-1;OXA-9.v1;TEM-1D.v1^	-	CTX-M-15	-	-	SHV-11.v1	35Q	-	-	GyrA-83I;ParC-80I
KLE_FA3438AA_AS	SRR14449934	Public	L1	KL64		China		2018	Klebsiella pneumoniae	ST11	pST11-KPC-3	-		1	2	7	7	ybt 9; ICEKp3	-	-	-	-	-	wzi64	KL64	O2	aadA2;rmtB	-	fosA3	-	-	-	catII.2*	-	-	-	-	-	TEM-1D.v1^	-	CTX-M-65	-	KPC-2	SHV-11.v1	35Q	OmpK35-17%;OmpK36GD	-	GyrA-83I;GyrA-87G;ParC-80I
KLE_CA0939AA_AS	ERR2743732	Public	L2			Brazil		2015	Klebsiella pneumoniae	ST11	Other-pCR	-		1	3	11	12	ybt 10; ICEKp4	-	-	-	-	-	wzi75	KL105	O2	aac(6')-Ib-cr.v2^;aph3-Ia.v1^	-	-	qnrB19^	-	mphA	catB3.v2	arr-3	sul1;sul2	-	-	dfrA26	OXA-1	-	CTX-M-15	-	KPC-2	SHV-11.v1	35Q	-	MgrB-89%	GyrA-83I;ParC-80I
KLE_FA5923AA_AS	SRR15098148	Public	L3			Australia		2018	Klebsiella pneumoniae	ST11	Other-pCR	-		1	3	8	9	ybt 15; ICEKp11	-	-	-	-	-	wzi24	KL24	O2	aac(6')-Ib'.v1;strA.v1^;strB.v1	-	-	-	-	-	CatB4.v1	-	sul2	-	-	dfrA14.v2*	OXA-1;TEM-1D.v1^	-	-	-	NDM-1	SHV-11.v1	35Q	-	MgrB-60%	GyrA-83F;GyrA-87A;ParC-80I
KLE_AA7699AA_AS	ERR1289788	Public	L2			Spain			Klebsiella pneumoniae	ST11	-	-		0	1	7	6	-	-	-	-	-	-	wzi243	KL13	O3	aadA2^	-	-	-	-	mphA	catA1^	-	sul1	-	-	dfrA12	-	-	CTX-M-1	-	-	SHV-11.v1	35Q	-	-	GyrA-83I;ParC-80I
KLE_FA2125AA_AS	DRR150639	Public	L2			Thailand	Sakon Nakhon Province	2017	Klebsiella pneumoniae	ST11	pST11-KPC-4	-		1	2	5	5	ybt 9; ICEKp3	-	-	-	-	-	wzi50	KL15	O4	aac(6')-Ib-cr.v2	-	-	qnrS1	-	-	CatB4.v1	-	-	-	-	-	OXA-1	-	-	-	OXA-181	-	-	-	-	GyrA-83I;ParC-80I
KLE_FA0381AA_AS	SRR13356641	Public	L2			France		2018	Klebsiella pneumoniae	ST11	Other-pCR	-		1	2	8	14	ybt 10; ICEKp4	-	-	-	-	-	wzi75	KL105	O2	aac(3)-IV^;aac(6')-Ib-cr.v2^;aadA2;aph(4)-Ia	-	-	qnrB4	-	mphA	catB3.v2	arr-3	sul1;sul1;sul2	-	-	-	DHA-1;OXA-1	-	-	-	OXA-48	SHV-11.v1	35Q	-	-	GyrA-83I;ParC-80I
KLE_EA6241AA_AS	SRR10397950	Public	L1	KL47	KL47.2	China	Beijing	2018	Klebsiella pneumoniae	ST11	-	Double-pVir		4	2	10	17	ybt 9; ICEKp3	-	-,-,-,-	-	-	rmpA2_8*-60%	wzi209	KL47	OL101	aadA*;aadA2;armA;strA.v1^;strB.v1	-	fosA3	qnrB4	-	-	catII.2*;cmlA5;floR.v1	arr-2	sul2	tet(A).v2	-	dfrA14.v2*	DHA-1;OXA-10	-	-	-	KPC-2*	-	-	OmpK35-17%;OmpK36GD	-	GyrA-83I;GyrA-87G;ParC-80I
KLE_FA3653AA_AS	SRR14449719	Public	L1	KL47	KL47.2	China		2017	Klebsiella pneumoniae	ST11	pST11-KPC-2	pST11-Vir-3	hv-CRKP	4	2	10	18	ybt 9; ICEKp3	-	iuc 1	-	-	rmpA2_8*-60%	wzi209	KL47	OL101	aac(6')-Ib-cr.v2;aadA2;aph3-Ia.v1^;armA	-	fosA3	qnrB4	-	mphA;mphE.v2;msrE	CatB4.v1;catII.2*	-	-	tet(A).v1	-	dfrA12	DHA-1;OXA-1;TEM-1D.v1^	-	CTX-M-15	-	KPC-2	-	-	OmpK35-17%;OmpK36GD	-	GyrA-83I;GyrA-87G;ParC-80I
KLE_FA3825AA_AS	SRR14450187	Public	L1	KL47	KL47.2	China		2018	Klebsiella pneumoniae	ST11	pST11-KPC-2	pST11-Vir-3	hv-CRKP	4	2	10	18	ybt 9; ICEKp3	-	iuc 1	-	-	rmpA2_8*-60%	wzi64	KL64	O2	aac(6')-Ib-cr.v2;aadA2^;aph3-Ia.v1^;armA	-	fosA3	qnrB4	-	mphA;mphE.v2;msrE	CatB4.v1;catII.2*	-	-	tet(A).v1	-	dfrA12	DHA-1;OXA-1;TEM-1D.v1^	-	CTX-M-15	-	KPC-2	SHV-155?	35Q	OmpK35-17%;OmpK36GD	-	GyrA-83I;GyrA-87G;ParC-80I
KLE_DA4122AA_AS	ERR3518856	Public	L2			Brazil		2018	Klebsiella pneumoniae	ST11	pST11-KPC-5	-		2	2	8	7	ybt 0; ICEKp10	clb 3	-	-	-	-	wzi64	KL64	O2	aac(3)-IIa.v1	-	-	-	-	-	catA1^	-	sul1	-	-	dfrA30*	TEM-1D.v1^	-	CTX-M-2	-	KPC-2	SHV-11.v1	35Q	OmpK35-40%;OmpK36GD	-	GyrA-83I;GyrA-87Y;ParC-80I
KLE_FA0183AA_AS	SRR10397948	Public	L1	KL47	KL47.2	China	Beijing	2018	Klebsiella pneumoniae	ST11	pST11-KPC-5	Double-pVir		4	2	10	17	ybt 9; ICEKp3	-	-,-,-,-	-	-	rmpA2_8*-60%	wzi209	KL47	OL101	aadA*;aadA2;armA;strA.v1^;strB.v1	-	fosA3	qnrB4	-	-	catII.2*;cmlA5;floR.v1	arr-2	sul2	tet(A).v2	-	dfrA14.v2*	DHA-1;OXA-10	-	-	-	KPC-2	-	-	OmpK35-17%;OmpK36GD	-	GyrA-83I;GyrA-87G;ParC-80I
KLE_EA6444AA_AS	SRR11585110	Public	L2			Spain		2013	Klebsiella pneumoniae	ST11	Other-pCR	-		0	2	2	1	-	-	-	-	-	-	wzi243	KL13	O3	-	-	-	-	-	-	-	-	-	-	-	-	-	-	-	-	OXA-48	SHV-11.v1	35Q	-	-	GyrA-83I;ParC-80I
KLE_FA5323AA_AS	SRR16540079	Public	L1	KL64	KL64.4	China	Jiangxi	2016	Klebsiella pneumoniae	ST11	pST11-KPC-3	-		1	2	10	12	ybt 9; ICEKp3	-	-	-	-	-	wzi64	KL64	O2	aadA2;rmtB;strA.v1^;strB.v1	-	fosA3	-	-	-	catII.2*	-	sul2	tet(A).v1	-	dfrA1.v1	TEM-1D.v1^	-	CTX-M-65	-	KPC-2	SHV-11.v1	35Q	OmpK35-17%;OmpK36GD	-	GyrA-83I;GyrA-87G;ParC-80I
KLE_FA0377AA_AS	SRR13356645	Public	L2			France		2013	Klebsiella pneumoniae	ST11	-	-		1	0	8	12	ybt 10; ICEKp4	-	-	-	-	-	wzi75	KL105	O2	aac(6')-Ib-cr.v2^;aadA2^;aph3-Ia.v1^	-	-	qnrB4	-	mphA	catB3.v2	arr-3	sul1;sul1	tet(A).v1	-	-	DHA-1;OXA-1	-	-	-	-	SHV-11.v1	35Q	-	-	GyrA-83I;ParC-80I
KLE_FA5293AA_AS	SRR16506210	Public	L2			United States		2021	Klebsiella pneumoniae	ST11	Other-pCR	-		1	2	9	15	ybt 14; ICEKp5	-	-	-	-	-	wzi445	KL141	O4	aac(6')-Ib3^;aadA1.v1;rmtC;sat-2	-	-	qnrB1.v2^	-	erm(42)*	CatB4.v1;catA1^	-	sul1;sul2	-	-	dfrA14.v2*	CMY-4.v1;OXA-1	-	CTX-M-15	-	NDM-1	SHV-11.v1	35Q	OmpK35-7%	-	GyrA-83I;ParC-80I
KLE_CA2360AA_AS	SRR8225179	Public	L1	KL47	KL47.2	China	Beijing		Klebsiella pneumoniae	ST11	pST11-KPC-2	-		1	2	8	11	ybt 9; ICEKp3	-	-	-	-	-	wzi209	KL47	OL101	aac(3)-IId^;aadA2;strA.v1^;strB.v1*	-	-	-	-	ermB.v1*;mphA	-	-	sul2	tet(A).v1	-	-	TEM-1D.v1^	-	CTX-M-14	-	KPC-2	SHV-11.v1	35Q	OmpK35-17%;OmpK36GD	-	GyrA-83I;GyrA-87G;ParC-80I
KLE_DA6028AA_AS	SRR9858737	Public	L2			United States	New_York	2016	Klebsiella pneumoniae	ST11	pST11-KPC-4	-		0	3	11	11	-	-	-	-	-	-	wzi385	KL111	O3	aac(6')-Ib-cr.v2;aadA16*	-	-	qnrS1	-	-	floR.v1*	arr-3	sul1	tet(D)*	-	dfrA27	TEM-1D.v1^	-	CTX-M-14	-	KPC-2	SHV-11.v1	35Q	OmpK35-37%	MgrB-62%	GyrA-83I;ParC-80I
KLE_DA3964AA_AS	SRR10294957	Public	L2			Oman		2015	Klebsiella pneumoniae	ST11	Double-pCR	-		1	2	7	12	ybt 14; ICEKp5	-	-	-	-	-	wzi14	KL14	O3	aac(3)-IId^;aadA*;aph(3')-VI;rmtC	-	-	-	-	-	CatB4.v1	-	sul1	-	-	-	CMY-6;OXA-1;TEM-1D.v1^	-	CTX-M-15	-	NDM-1;OXA-232	SHV-11.v1^	35Q	OmpK35-66%	-	GyrA-83I;ParC-80I
KLE_DA3899AA_AS	SRR10295025	Public	L2			Oman		2015	Klebsiella pneumoniae	ST11	Double-pCR	-		1	2	7	12	ybt 14; ICEKp5	-	-	-	-	-	wzi14	KL14	O3	aac(3)-IId^;aadA*;aph(3')-VI;rmtC	-	-	-	-	-	CatB4.v1	-	sul1	-	-	-	CMY-6;OXA-1;TEM-1D.v1^	-	CTX-M-15	-	NDM-1;OXA-232	SHV-11.v1^	35Q	OmpK35-66%	-	GyrA-83I;ParC-80I
KLE_AA3205AA_AS	SRR2070616	Public	L1	KL47		China	Zhejiang	2012	Klebsiella pneumoniae	ST11	pST11-KPC-2	-		1	2	6	6	ybt 9; ICEKp3	-	-	-	-	-	wzi209	KL47	OL101	aadA2;rmtB	-	fosA3	-	-	-	-	-	-	-	-	-	TEM-1D.v1^	-	CTX-M-65	-	KPC-2	-	-	OmpK35-17%;OmpK36GD	-	GyrA-83I;GyrA-87G;ParC-80I
KLE_AA3206AA_AS	SRR2070618	Public	L1	KL47		China	Zhejiang	2012	Klebsiella pneumoniae	ST11	pST11-KPC-2	-		1	2	6	6	ybt 9; ICEKp3	-	-	-	-	-	wzi209	KL47	OL101	aadA2;rmtB	-	fosA3	-	-	-	-	-	-	-	-	-	TEM-1D.v1^	-	CTX-M-65	-	KPC-2	-	-	OmpK35-17%;OmpK36GD	-	GyrA-83I;GyrA-87G;ParC-80I
KLE_AA3208AA_AS	SRR2070620	Public	L1	KL47		China	Zhejiang	2012	Klebsiella pneumoniae	ST11	pST11-KPC-2	-		1	2	6	6	ybt 9; ICEKp3	-	-	-	-	-	wzi209	KL47	OL101	aadA2;rmtB	-	fosA3	-	-	-	-	-	-	-	-	-	TEM-1D.v1^	-	CTX-M-65	-	KPC-2	-	-	OmpK35-17%;OmpK36GD	-	GyrA-83I;GyrA-87G;ParC-80I
KLE_AA3209AA_AS	SRR2070621	Public	L1	KL47		China	Zhejiang	2012	Klebsiella pneumoniae	ST11	pST11-KPC-2	-		1	2	6	6	ybt 9; ICEKp3	-	-	-	-	-	wzi209	KL47	OL101	aadA2;rmtB	-	fosA3	-	-	-	-	-	-	-	-	-	TEM-1D.v1^	-	CTX-M-65	-	KPC-2	-	-	OmpK35-17%;OmpK36GD	-	GyrA-83I;GyrA-87G;ParC-80I
KLE_AA6056AA_AS	SRR2965676	Public	L2			United States	Virginia	2011	Klebsiella pneumoniae	ST11	pST11-KPC-4	-		0	2	6	8	-	-	-	-	-	-	wzi177	KL125	O3	aac(3)-IIa.v1^;aac(6')-Ib-cr.v2	-	-	-	-	-	CatB4.v1;catII.2*	-	-	-	-	-	OXA-1;TEM-1D.v1^	-	CTX-M-15	-	KPC-3	SHV-11.v1	35Q	OmpK35-70%	-	GyrA-83I;GyrA-87Y;ParC-80I
KLE_AA6059AA_AS	SRR2965680	Public	L2			United States	Virginia	2011	Klebsiella pneumoniae	ST11	pST11-KPC-4	-		0	2	6	8	-	-	-	-	-	-	wzi177	KL125	O3	aac(3)-IIa.v1^;aac(6')-Ib-cr.v2	-	-	-	-	-	CatB4.v1;catII.2*	-	-	-	-	-	OXA-1;TEM-1D.v1^	-	CTX-M-15	-	KPC-3	SHV-11.v1	35Q	OmpK35-70%	-	GyrA-83I;GyrA-87Y;ParC-80I
KLE_BA1578AA_AS	SRR1582857	Public	L2			United States	Virginia	2011	Klebsiella pneumoniae	ST11	pST11-KPC-4	-		0	2	6	7	-	-	-	-	-	-	wzi177	KL125	O3	aac(3)-IIa.v1^;aac(6')-Ib-cr.v2	-	-	-	-	-	CatB4.v1	-	-	-	-	-	OXA-1;TEM-1D.v1^	-	CTX-M-15	-	KPC-3	SHV-11.v1	35Q	OmpK35-70%	-	GyrA-83I;GyrA-87Y;ParC-80I
KLE_BA1920AA_AS	SRR4017813	Public	L2			United States		2013	Klebsiella pneumoniae	ST11-1LV	-	-		1	0	8	12	ybt 10; ICEKp4	-	-	-	-	-	wzi75	KL105	O2	aac(6')-Ib-cr.v2^;aadA2^	-	-	qnrB4	-	mphA	catA1^;catB3.v2	arr-3	sul1;sul1	-	-	dfrA12	DHA-1;OXA-1	-	-	-	-	-	-	-	-	GyrA-83I;ParC-80I
KLE_CA0223AA_AS	SRR7160703	Public	L2			United States	Virginia	2013	Klebsiella pneumoniae	ST11	Other-pCR	-		0	2	6	8	-	-	-	-	-	-	wzi177	KL125	O3	aac(6')-Ib'.v1*;aadA*	-	-	-	-	-	-	-	sul1	-	-	dfrA14.v2*;dfrA5	OXA-9.v1;TEM-1D.v1^	-	-	-	KPC-2	SHV-11.v1	35Q	OmpK35-70%;OmpK36-44%	-	GyrA-83I;GyrA-87Y;ParC-80I
KLE_FA3841AA_AS	SRR14450171	Public	L1	KL47		China		2018	Klebsiella pneumoniae	ST11	pST11-KPC-2	-		1	2	6	5	ybt 9; ICEKp3	-	-	-	-	-	wzi209	KL47	OL101	rmtB	-	fosA3	-	-	-	-	-	-	-	-	-	TEM-1D.v1^	-	CTX-M-65	-	KPC-2	SHV-11.v1	35Q	OmpK35-17%;OmpK36GD	-	GyrA-83I;GyrA-87G;ParC-80I
KLE_FA3865AA_AS	SRR14450140	Public	L1	KL47		China		2018	Klebsiella pneumoniae	ST11	pST11-KPC-2	-		1	2	6	5	ybt 9; ICEKp3	-	-	-	-	-	wzi209	KL47	OL101	rmtB	-	fosA3	-	-	-	-	-	-	-	-	-	TEM-1D.v1^	-	CTX-M-65	-	KPC-2	SHV-11.v1	35Q	OmpK35-17%;OmpK36GD	-	GyrA-83I;GyrA-87G;ParC-80I
KLE_FA5324AA_AS	SRR16540078	Public	L1	KL64	KL64.4	China	Jiangxi	2016	Klebsiella pneumoniae	ST11	pST11-KPC-3	-		1	2	9	11	ybt 9; ICEKp3	-	-	-	-	-	wzi64	KL64	O2	aadA2;rmtB;strA.v1^;strB.v1	-	fosA3	-	-	-	-	-	sul2	tet(A).v1	-	dfrA1.v1	TEM-1D.v1^	-	CTX-M-65	-	KPC-2	SHV-11.v1	35Q	OmpK35-17%;OmpK36GD	-	GyrA-83I;GyrA-87G;ParC-80I
KLE_FA5328AA_AS	SRR16540074	Public	L1	KL64	KL64.4	China	Jiangxi	2016	Klebsiella pneumoniae	ST11	pST11-KPC-3	-		1	2	10	12	ybt 9; ICEKp3	-	-	-	-	-	wzi64	KL64	O2	aadA2;rmtB;strA.v1^;strB.v1	-	fosA3	-	-	-	catII.2*	-	sul2	tet(A).v1	-	dfrA1.v1	TEM-1D.v1^	-	CTX-M-65	-	KPC-2	SHV-11.v1	35Q	OmpK35-17%;OmpK36GD	-	GyrA-83I;GyrA-87G;ParC-80I
KLE_FA6152AA_AS	SRR15097919	Public	L2			Australia		2018	Klebsiella pneumoniae	ST11	pST11-KPC-5	-		1	2	7	10	ybt 10; ICEKp4	-	-	-	-	-	wzi75	KL105	O2	aac(6')-Ib-cr.v2^;aadA16*;aadA2^	-	-	qnrB4	-	-	catB3.v2	arr-3	sul1	-	-	dfrA12;dfrA27	-	-	-	-	KPC-2	SHV-11.v1	35Q	OmpK36GD	-	GyrA-83I;ParC-80I
KLE_AA5937AA_AS	SRR2724121	Public	L3			Norway		2013	Klebsiella pneumoniae	ST11	Other-pCR	-		1	2	5	6	ybt 10; ICEKp4	-	-	-	-	-	wzi24	KL24	O2	aac(6')-Ib-cr.v2	-	-	qnrB1.v1	-	-	CatB4.v1;catII.2*	-	-	-	-	-	OXA-1	-	-	-	OXA-245	SHV-11.v1	35Q	-	-	GyrA-83F;GyrA-87A;ParC-80I
KLE_BA8975AA_AS	SRR6710174	Public	L2			United States	Michigan	2013	Klebsiella pneumoniae	ST11	pST11-KPC-4	-		2	2	8	9	ybt 17; ICEKp10	clb 3	-	-	-	-	wzi27	KL27	O2	aadA2^;aph3-Ia.v1^	-	-	-	-	mphA	-	-	sul1;sul3	-	-	dfrA12	TEM-1D.v1^	-	CTX-M-15	-	KPC-2	SHV-11.v1	35Q	-	-	GyrA-83I;GyrA-87Y;ParC-80I
KLE_BA8981AA_AS	SRR6710181	Public	L2			United States	Michigan	2013	Klebsiella pneumoniae	ST11	pST11-KPC-4	-		2	2	8	9	ybt 17; ICEKp10	clb 3	-	-	-	-	wzi27	KL27	O2	aadA2^;aph3-Ia.v1^	-	-	-	-	mphA	-	-	sul1;sul3	-	-	dfrA12	TEM-1D.v1^	-	CTX-M-15	-	KPC-2	SHV-11.v1	35Q	-	-	GyrA-83I;GyrA-87Y;ParC-80I
KLE_BA9019AA_AS	SRR6711494	Public	L2			United States	Michigan	2015	Klebsiella pneumoniae	ST11	pST11-KPC-4	-		2	2	8	9	ybt 17; ICEKp10	clb 3	-	-	-	-	wzi27	KL27	O2	aadA2^;aph3-Ia.v1^	-	-	-	-	mphA	-	-	sul1;sul3	-	-	dfrA12	TEM-1D.v1^	-	CTX-M-15	-	KPC-2	SHV-11.v1	35Q	-	-	GyrA-83I;GyrA-87Y;ParC-80I
KLE_EA6242AA_AS	SRR10397951	Public	L1	KL47	KL47.2	China	Beijing	2018	Klebsiella pneumoniae	ST11	pST11-KPC-2	pST11-Vir-3	hv-CRKP	4	2	8	9	ybt 9; ICEKp3	-	iuc 1	-	-	rmpA2_8*-60%	-	unknown	OL101	aadA2;armA	-	fosA3	qnrB4	-	mphA	catII.2*	-	-	-	-	dfrA12	DHA-1	-	-	-	KPC-2	-	-	OmpK35-17%;OmpK36GD	-	GyrA-83I;GyrA-87G;ParC-80I
KLE_EA6410AA_AS	SRR11585148	Public	L3			Spain		2015	Klebsiella pneumoniae	ST11	Other-pCR	-		1	2	8	11	ybt 10; ICEKp4	-	-	-	-	-	wzi24	KL24	O2	aac(3)-IIa.v1^;aac(6')-Ib-cr.v2;aadA2^	-	-	qnrB1.v1	-	-	CatB4.v1;catA1^	-	sul1	-	-	dfrA12	OXA-1	-	CTX-M-15	-	OXA-48	SHV-11.v1	35Q	-	-	GyrA-83F;GyrA-87A;ParC-80I
KLE_EA6431AA_AS	SRR11585125	Public	L3			Spain		2014	Klebsiella pneumoniae	ST11	Other-pCR	-		1	2	9	13	ybt 10; ICEKp4	-	-	-	-	-	wzi24	KL24	O2	aac(3)-IIa.v1^;aac(6')-Ib-cr.v2;aadA2^;aph3-Ia.v1^	-	-	qnrB1.v1	-	mphA	CatB4.v1;catA1^	-	sul1	-	-	dfrA12	OXA-1	-	CTX-M-15	-	OXA-48	SHV-11.v1	35Q	-	-	GyrA-83F;GyrA-87A;ParC-80I
KLE_FA0195AA_AS	SRR11585113	Public	L3			Spain		2013	Klebsiella pneumoniae	ST11	Other-pCR	-		1	2	9	13	ybt 10; ICEKp4	-	-	-	-	-	wzi24	KL24	O2	aac(3)-IIa.v1^;aac(6')-Ib-cr.v2;aadA2^;aph3-Ia.v1^	-	-	qnrB1.v1	-	mphA	CatB4.v1;catA1^	-	sul1	-	-	dfrA12	OXA-1	-	CTX-M-15	-	OXA-48	SHV-11.v1	35Q	-	-	GyrA-83F;GyrA-87A;ParC-80I
KLE_FA3436AA_AS	SRR14449936	Public	L1	KL47	KL47.2	China		2017	Klebsiella pneumoniae	ST11	pST11-KPC-2	pST11-Vir-3	hv-CRKP	4	2	10	18	ybt 9; ICEKp3	-	iuc 1	-	-	rmpA2_8*-60%	wzi209	KL47	OL101	aac(6')-Ib-cr.v2;aadA2^;aph3-Ia.v1^;armA	-	fosA3	qnrB4	-	mphA;mphE.v2;msrE	CatB4.v1;catII.2*	-	-	tet(A).v1	-	dfrA12	DHA-1;OXA-1;TEM-1D.v1^	-	CTX-M-15	-	KPC-2	SHV-155?	35Q	OmpK35-17%;OmpK36GD	-	GyrA-83I;GyrA-87G;ParC-80I
KLE_FA3655AA_AS	SRR14449717	Public	L1	KL47	KL47.2	China		2017	Klebsiella pneumoniae	ST11	pST11-KPC-2	pST11-Vir-3	hv-CRKP	4	2	10	18	ybt 9; ICEKp3	-	iuc 1	-	-	rmpA2_8*-60%	wzi209	KL47	OL101	aac(6')-Ib-cr.v2;aadA2^;aph3-Ia.v1^;armA	-	fosA3	qnrB4	-	mphA;mphE.v2;msrE	CatB4.v1;catII.2*	-	-	tet(A).v1	-	dfrA12	DHA-1;OXA-1;TEM-1D.v1^	-	CTX-M-15	-	KPC-2	SHV-155?	35Q	OmpK35-17%;OmpK36GD	-	GyrA-83I;GyrA-87G;ParC-80I
KLE_FA3843AA_AS	SRR14450169	Public	L1	KL47		China		2018	Klebsiella pneumoniae	ST11	pST11-KPC-2	-		1	2	6	5	ybt 9; ICEKp3	-	-	-	-	-	wzi209	KL47	OL101	rmtB	-	fosA3	-	-	-	-	-	-	-	-	-	TEM-1D.v1^	-	CTX-M-65	-	KPC-2	SHV-11.v1	35Q	OmpK35-17%;OmpK36GD	-	GyrA-83I;GyrA-87G;ParC-80I
KLE_FA3962AA_AS	SRR14450167	Public	L1	KL47		China		2018	Klebsiella pneumoniae	ST11	pST11-KPC-2	-		1	2	6	5	ybt 9; ICEKp3	-	-	-	-	-	wzi209	KL47	OL101	rmtB	-	fosA3	-	-	-	-	-	-	-	-	-	TEM-1D.v1^	-	CTX-M-65	-	KPC-2	SHV-11.v1	35Q	OmpK35-17%;OmpK36GD	-	GyrA-83I;GyrA-87G;ParC-80I
KLE_FA0789AA_AS	ERR4822805	Public	L2			Brazil	Sao Paulo	2016	Klebsiella pneumoniae	ST11	Other-pCR	-		2	2	9	11	ybt 0; ICEKp10	clb 3	-	-	-	-	wzi64	KL64	O2	aac(3)-IIa.v1;aadA2^;aph3-Ia.v1^	-	-	-	-	mphA	catA1^	-	sul1	-	-	dfrA12	OXA-2;TEM-1D.v1^	-	CTX-M-2	-	KPC-2	SHV-11.v1	35Q	OmpK35-40%;OmpK36GD	-	GyrA-83I;ParC-80I
KLE_FA4480AA_AS	ERR5685119	Public	L3			Bangladesh		2015	Klebsiella pneumoniae	ST11	Other-pCR	-		1	2	8	12	ybt 16; ICEKp12	-	-	-	-	-	wzi24	KL24	O2	aac(3)-IId^;aac(6')-Ib3*;armA;rmtC	-	-	-	-	mphE.v2;msrE	CatB4.v1	-	sul1	-	-	-	OXA-1;TEM-1D.v1^	-	CTX-M-15	-	NDM-1	SHV-11.v1	35Q	OmpK35-40%	-	GyrA-83F;GyrA-87A;ParC-80I
KLE_BA9758AA_AS	SRR6955411	Public	L1	KL64	KL64.2	China	Sichuan	2017	Klebsiella pneumoniae	ST11	pST11-KPC-2	-		1	2	8	9	ybt 9; ICEKp3	-	-	-	-	-	wzi64	KL64	O2	aac(6')-Ib-cr.v2;aadA16*;aadA2	-	-	-	-	-	-	arr-3	-	tet(A).v1*	-	dfrA27	TEM-1D.v1^	-	CTX-M-65	-	KPC-2	SHV-11.v1	35Q	OmpK35-17%;OmpK36GD	-	GyrA-83I;GyrA-87G;ParC-80I
KLE_BA9916AA_AS	SRR6958725	Public	L1	KL64	KL64.2	China	Sichuan	2017	Klebsiella pneumoniae	ST11	pST11-KPC-2	-		1	2	9	10	ybt 9; ICEKp3	-	-	-	-	-	wzi64	KL64	O2	aac(6')-Ib-cr.v2;aadA16*;aadA2	-	-	-	-	-	catII.2*	arr-3	-	tet(A).v1*	-	dfrA27	TEM-1D.v1^	-	CTX-M-65	-	KPC-2	SHV-11.v1	35Q	OmpK35-17%;OmpK36GD	-	GyrA-83I;GyrA-87G;ParC-80I
KLE_CA2434AA_AS	SRR5093540	Public	L2			United States	Michigan	2014	Klebsiella pneumoniae	ST11	pST11-KPC-4	-		2	2	4	3	ybt 17; ICEKp10	clb 3	-	-	-	-	wzi27	KL27	O2	-	-	-	-	-	-	-	-	-	-	-	-	TEM-1D.v1^	-	CTX-M-15	-	KPC-2	SHV-11.v1	35Q	-	-	GyrA-83I;GyrA-87Y;ParC-80I
KLE_CA3416AA_AS	SRR8365813	Public	L2			Hungary		2010	Klebsiella pneumoniae	ST11	-	-		1	1	7	13	ybt 10; ICEKp4	-	-	-	-	-	wzi75	KL105	O2	aac(3)-IIa.v1^;aac(6')-Ib'.v1;aadA*;aadA2^	-	-	qnrB4	-	-	catA1^	-	sul1;sul1	-	-	dfrA12	DHA-1;OXA-9.v1;TEM-1D.v1^	-	CTX-M-15	-	-	SHV-11.v1	35Q	-	-	GyrA-83I;ParC-80I
KLE_CA8926AA_AS	ERR3424733	Public	L2			Argentina			Klebsiella pneumoniae	ST11	-	-		0	1	8	13	-	-	-	-	-	-	wzi64	KL64	O2	aac(3)-IIa.v1^;aac(6')-Ib-cr.v2;aadA2^	-	-	qnrS1	-	-	CatB4.v1;catA1^	-	sul1	tet(A).v1	-	dfrA12	LAP-2;OXA-1;TEM-1D.v1^	-	CTX-M-15	-	-	SHV-11.v1	35Q	OmpK35-40%	-	GyrA-83I;ParC-80I
KLE_CA8954AA_AS	ERR3424761	Public	L2			Argentina			Klebsiella pneumoniae	ST11	-	-		0	1	8	10	-	-	-	-	-	-	wzi27	KL27	O2	aac(6')-Ib-cr.v2^;aadA;aadA2	-	-	qnrB10	-	ereA2	catB3.v2	arr-3	sul1	-	-	-	OXA-1	-	CTX-M-2	-	-	SHV-11.v1	35Q	-	-	GyrA-83I;ParC-80I
KLE_EA2458AA_AS	SRR11594605	Public	L2			United States		2019	Klebsiella pneumoniae	ST11	pST11-KPC-4	-		0	2	7	10	-	-	-	-	-	-	wzi177	KL125	O3	aac(3)-IIa.v1^;aac(6')-Ib-cr.v2	-	-	-	-	mphA;mphA	CatB4.v1;catII.2*	-	-	-	-	-	OXA-1;TEM-1D.v1^	-	CTX-M-15	-	KPC-3	SHV-11.v1	35Q	OmpK35-70%	-	GyrA-83I;GyrA-87Y;ParC-80I
KLE_EA2541AA_AS	SRR10230840	Public	L2			Spain		2013	Klebsiella pneumoniae	ST11	-	-		0	1	7	12	-	-	-	-	-	-	wzi243	KL13	O3	aac(3)-IV;aadA2;aadA^;aph(3')-IIa;aph(4)-Ia	-	-	-	-	mphA	catA1^;cmlA1*	-	sul1;sul3	-	-	dfrA12	-	-	CTX-M-1	-	-	SHV-11.v1	35Q	OmpK36-0%	-	GyrA-83I;ParC-80I
KLE_EA2546AA_AS	SRR10230835	Public	L2			Poland		2014	Klebsiella pneumoniae	ST11	-	-		0	1	7	11	-	-	-	-	-	-	wzi177	KL125	O3	aac(3)-IIa.v1^;aac(6')-Ib'.v1;aadA*;strA.v1*;strB.v1*	-	-	-	-	-	catII.2*	-	sul2	-	-	dfrA14.v2*	OXA-9.v1;TEM-1D.v1^	-	CTX-M-15	-	-	SHV-11.v1	35Q	OmpK35-70%	-	GyrA-83I;ParC-80I
KLE_EA2932AA_AS	SRR10905788	Public	L2			United States		2014	Klebsiella pneumoniae	ST11	-	-		2	1	7	8	ybt 17; ICEKp10	clb 3	-	-	-	-	wzi27	KL27	O2	aac(3)-IId^;aac(6')-Ib-cr.v2	-	-	-	-	-	CatB4.v1	-	sul3	-	-	dfrA5	OXA-1	-	CTX-M-15;TEM-12^	-	-	SHV-11.v1	35Q	-	-	GyrA-83I;GyrA-87Y;ParC-80I
KLE_EA5875AA_AS	SRR12707172	Public	L2			United States	Virginia		Klebsiella pneumoniae	ST11	pST11-KPC-5	-		1	2	7	13	ybt 15; ICEKp11	-	-	-	-	-	wzi84	KL28	O2	aac(3)-IV;aadA2;aadA?;aph(4)-Ia;strA.v1;strB.v1	-	-	qnrS1	-	-	cmlA1*	-	sul1;sul3	-	-	dfrA7	LAP-2	-	-	-	KPC-2	SHV-11.v1	35Q	-	-	GyrA-83I;ParC-80I
KLE_EA6382AA_AS	SRR11585179	Public	L3			Spain		2015	Klebsiella pneumoniae	ST11	Other-pCR	-		1	2	9	12	ybt 10; ICEKp4	-	-	-	-	-	wzi24	KL24	O2	aac(3)-IIa.v1^;aac(6')-Ib-cr.v2;aadA2^;aph3-Ia.v1^	-	-	qnrB1.v1	-	mphA	CatB4.v1	-	sul1	-	-	dfrA12	OXA-1	-	CTX-M-15	-	OXA-48	SHV-11.v1	35Q	-	-	GyrA-83F;GyrA-87A;ParC-80I
KLE_EA6402AA_AS	SRR11585157	Public	L3			Spain		2015	Klebsiella pneumoniae	ST11	Other-pCR	-		1	2	8	11	ybt 10; ICEKp4	-	-	-	-	-	wzi24	KL24	O2	aac(3)-IIa.v1^;aac(6')-Ib-cr.v2;aadA2^	-	-	qnrB1.v1	-	-	CatB4.v1;catA1^	-	sul1	-	-	dfrA12	OXA-1	-	CTX-M-15	-	OXA-48	SHV-11.v1	35Q	-	-	GyrA-83F;GyrA-87A;ParC-80I
KLE_EA6411AA_AS	SRR11585147	Public	L3			Spain		2015	Klebsiella pneumoniae	ST11	Other-pCR	-		1	2	8	11	ybt 10; ICEKp4	-	-	-	-	-	wzi24	KL24	O2	aac(3)-IIa.v1^;aac(6')-Ib-cr.v2;aadA2^	-	-	qnrB1.v1	-	-	CatB4.v1;catA1^	-	sul1	-	-	dfrA12	OXA-1	-	CTX-M-15	-	OXA-48	SHV-11.v1	35Q	-	-	GyrA-83F;GyrA-87A;ParC-80I
KLE_EA6420AA_AS	SRR11585137	Public	L3			Spain		2016	Klebsiella pneumoniae	ST11	Other-pCR	-		1	2	8	11	ybt 10; ICEKp4	-	-	-	-	-	wzi24	KL24	O2	aac(3)-IIa.v1^;aac(6')-Ib-cr.v2;aadA2^	-	-	qnrB1.v1	-	-	CatB4.v1;catA1^	-	sul1	-	-	dfrA12	OXA-1	-	CTX-M-15	-	OXA-48	SHV-11.v1	35Q	OmpK36-11%	-	GyrA-83F;GyrA-87A;ParC-80I
KLE_FA0192AA_AS	SRR11585116	Public	L3			Spain		2014	Klebsiella pneumoniae	ST11	Other-pCR	-		1	3	10	13	ybt 10; ICEKp4	-	-	-	-	-	wzi24	KL24	O2	aac(3)-IIa.v1^;aac(6')-Ib-cr.v2;aadA2^;aph3-Ia.v1^	-	-	qnrB1.v1	-	mphA	CatB4.v1;catA1^	-	sul1	-	-	dfrA12	OXA-1	-	CTX-M-15	-	OXA-48	SHV-11.v1	35Q	OmpK35-12%;OmpK36-28%	MgrB-0%	GyrA-83F;GyrA-87A;ParC-80I
KLE_FA0193AA_AS	SRR11585115	Public	L3			Spain		2014	Klebsiella pneumoniae	ST11	Other-pCR	-		0	2	9	12	-	-	-	-	-	-	wzi24	KL24	O2	aac(3)-IIa.v1^;aac(6')-Ib-cr.v2;aadA2^	-	-	qnrB1.v1	-	mphA	CatB4.v1;catA1^	-	sul1	-	-	dfrA12	OXA-1	-	CTX-M-15	-	OXA-48	SHV-11.v1	35Q	OmpK35-70%;OmpK36-85%	-	GyrA-83F;GyrA-87A;ParC-80I
KLE_FA0214AA_AS	SRR10426322	Public	L1	KL64	KL64.2	China	Sichuan	2017	Klebsiella pneumoniae	ST11	pST11-KPC-2	-		1	3	10	10	ybt 9; ICEKp3	-	-	-	-	-	wzi64	KL64	O2	aac(6')-Ib-cr.v2;aadA16*;aadA2	-	-	-	-	-	catII.2*	arr-3	-	tet(A).v1*	-	dfrA27	TEM-1D.v1^	-	CTX-M-65	-	KPC-2	SHV-11.v1	35Q	OmpK35-17%;OmpK36GD	MgrB-62%	GyrA-83I;GyrA-87G;ParC-80I
KLE_FA0221AA_AS	SRR10426315	Public	L1	KL64	KL64.2	China	Sichuan	2017	Klebsiella pneumoniae	ST11	pST11-KPC-2	-		1	2	9	10	ybt 9; ICEKp3	-	-	-	-	-	wzi64	KL64	O2	aac(6')-Ib-cr.v2;aadA16*;aadA2	-	-	-	-	-	catII.2*	arr-3	-	tet(A).v1*	-	dfrA27	TEM-1D.v1^	-	CTX-M-65	-	KPC-2	SHV-11.v1	35Q	OmpK35-17%;OmpK36GD	-	GyrA-83I;GyrA-87G;ParC-80I
KLE_FA0224AA_AS	SRR10426312	Public	L1	KL64	KL64.2	China	Sichuan	2017	Klebsiella pneumoniae	ST11	pST11-KPC-2	-		1	2	9	10	ybt 9; ICEKp3	-	-	-	-	-	wzi64	KL64	O2	aac(6')-Ib-cr.v2;aadA16*;aadA2	-	-	-	-	-	catII.2*	arr-3	-	tet(A).v1*	-	dfrA27	TEM-1D.v1^	-	CTX-M-65	-	KPC-12	SHV-11.v1	35Q	OmpK35-17%;OmpK36GD	-	GyrA-83I;GyrA-87G;ParC-80I
KLE_FA3147AA_AS	SRR14449553	Public	L1	KL64		China		2018	Klebsiella pneumoniae	ST11	pST11-Vir-1-KPC	pST11-Vir-1-KPC	hv-CRKP	4	2	10	11	ybt 9; ICEKp3	-	iuc 1	-	rmp 1; KpVP-1 (truncated)	rmpA2_3-47%	wzi64	KL64	O2	rmtB	-	fosA3	qnrS1	-	-	catII.2*	-	sul2	tet(A).v1	-	dfrA14.v2*	LAP-2;TEM-1D.v1^	-	CTX-M-65	-	KPC-2	-	-	OmpK35-17%;OmpK36GD	-	GyrA-83I;GyrA-87G;ParC-80I
KLE_FA3160AA_AS	SRR14449540	Public	L1	KL64	KL64.12	China		2018	Klebsiella pneumoniae	ST11	pST11-Vir-1-KPC	pST11-Vir-1-KPC	hv-CRKP	4	2	7	7	ybt 9; ICEKp3	-	iuc 1	-	rmp 1; KpVP-1 (truncated)	rmpA2_3-47%	wzi64	KL64	O2	aadA2	-	-	qnrS1	-	-	-	-	sul2	tet(A).v1	-	dfrA14.v2*	LAP-2	-	-	-	KPC-2	SHV-11.v1	35Q	OmpK35-17%;OmpK36GD	-	GyrA-83I;GyrA-87G;ParC-80I
KLE_FA3196AA_AS	SRR14449504	Public	L1	KL64	KL64.12	China		2018	Klebsiella pneumoniae	ST11	pST11-Vir-1-KPC	pST11-Vir-1-KPC	hv-CRKP	4	2	7	7	ybt 9; ICEKp3	-	iuc 1	-	rmp 1; KpVP-1 (truncated)	rmpA2_3-47%	wzi64	KL64	O2	aadA2	-	-	qnrS1	-	-	-	-	sul2	tet(A).v1	-	dfrA14.v2*	LAP-2	-	-	-	KPC-2	SHV-11.v1	35Q	OmpK35-17%;OmpK36GD	-	GyrA-83I;GyrA-87G;ParC-80I
KLE_FA3310AA_AS	SRR14449390	Public	L1	KL64	KL64.12	China		2018	Klebsiella pneumoniae	ST11	pST11-Vir-1-KPC	pST11-Vir-1-KPC	hv-CRKP	4	2	7	7	ybt 9; ICEKp3	-	iuc 1	-	rmp 1; KpVP-1 (truncated)	rmpA2_3-47%	wzi64	KL64	O2	-	-	-	qnrS1	-	-	catII.2*	-	sul2	tet(A).v1	-	dfrA14.v2*	LAP-2	-	-	-	KPC-2	SHV-11.v1	35Q	OmpK35-17%;OmpK36GD	-	GyrA-83I;GyrA-87G;ParC-80I
KLE_FA3342AA_AS	SRR14449358	Public	L1	KL64	KL64.1	China		2017	Klebsiella pneumoniae	ST11	pST11-KPC-5	Other-pVir		4	2	11	17	ybt 9; ICEKp3 (truncated)	-	iuc 3 (truncated)	-	-	-	wzi64	KL64	O2	aadA2^;aadA^;rmtB	-	fosA3	qnrS1	-	mef(B)	catII.2*;cmlA1*	-	sul2;sul3	tet(A).v1	-	dfrA12;dfrA14.v2*	LAP-2;TEM-1D.v1^	-	CTX-M-65	-	KPC-2	SHV-11.v1	35Q	OmpK35-17%;OmpK36GD	-	GyrA-83I;GyrA-87G;ParC-80I
KLE_FA3422AA_AS	SRR14449950	Public	L1	KL64		China		2018	Klebsiella pneumoniae	ST11	pST11-KPC-5	Other-pVir		4	2	9	11	ybt 9; ICEKp3	-	iuc 3 (truncated)	-	-	-	wzi64	KL64	O2	aadA2^;aadA^;aph3-Ia.v1^;rmtB	-	-	-	-	mef(B)	cmlA1*	-	sul3	-	-	dfrA12	TEM-1D.v1^	-	CTX-M-65	-	KPC-2	SHV-11.v1	35Q	OmpK35-17%;OmpK36GD	-	GyrA-83I;GyrA-87G;ParC-80I
KLE_FA3432AA_AS	SRR14449940	Public	L1	KL64		China		2018	Klebsiella pneumoniae	ST11	pST11-KPC-2	pST11-Vir-2	hv-CRKP	4	2	8	14	ybt 9; ICEKp3	-	iuc 1	-	-	rmpA2_8-60%	wzi64	KL64	O2	aac(3)-IId^;aadA2;armA;rmtB	-	fosA3	qnrB4	-	mphA;mphE.v2;msrE	catII.2*	-	-	-	-	-	DHA-1;TEM-1D.v1^	-	CTX-M-65	-	KPC-2	SHV-11.v1	35Q	OmpK35-17%;OmpK36GD	-	GyrA-83I;GyrA-87G;ParC-80I
KLE_FA3698AA_AS	SRR14449674	Public	L1	KL64		China		2017	Klebsiella pneumoniae	ST11	pST11-KPC-3	-		1	2	6	6	ybt 9; ICEKp3	-	-	-	-	-	wzi64	KL64	O2	aadA2;rmtB	-	-	-	-	-	catII.2*	-	-	-	-	-	TEM-1D.v1^	-	CTX-M-65	-	KPC-2	SHV-11.v1	35Q	OmpK35-17%;OmpK36GD	-	GyrA-83I;GyrA-87G;ParC-80I
KLE_FA3909AA_AS	SRR14450081	Public	L1	KL64	KL64.4	China		2017	Klebsiella pneumoniae	ST11	pST11-KPC-2	-		1	2	6	8	ybt 9; ICEKp3	-	-	-	-	-	wzi64	KL64	O2	aac(6')-Ib;aadA2^;armA	-	-	-	-	mphE.v2;msrE	catB8	-	-	-	-	-	-	-	CTX-M-65	-	KPC-2	SHV-11.v1	35Q	OmpK35-17%;OmpK36GD	-	GyrA-83I;GyrA-87G;ParC-80I
KLE_FA3930AA_AS	SRR14450052	Public	L1	KL64		China		2017	Klebsiella pneumoniae	ST11	pST11-KPC-4	pST11-Vir-2	hv-CRKP	4	2	10	22	ybt 9; ICEKp3	-	iuc 1	-	-	rmpA2_8-60%	wzi64	KL64	O2	aac(3)-IId^;aac(6')-Ib-cr.v2;aadA2;armA;rmtB;strA.v1^;strB.v1	-	fosA3	qnrB1.v2^;qnrB4	-	mphA;mphE.v2;msrE	CatB4.v1;catII.2*	-	sul2	tet(A).v1	-	-	DHA-1;OXA-1;TEM-1D.v1^	-	CTX-M-65	-	KPC-2	SHV-11.v1	35Q	OmpK35-17%;OmpK36GD	-	GyrA-83I;GyrA-87G;ParC-80I
KLE_FA4013AA_AS	SRR14449993	Public	L2			Colombia		2018	Klebsiella pneumoniae	ST11	Other-pCR	-		1	2	9	12	ybt 10; ICEKp4	-	-	-	-	-	wzi75	KL105	O2	aac(3)-IId^;strA.v1*;strB.v1*	-	-	qnrB1.v2^	-	-	CatB4.v1	-	sul2	tet(D)	-	dfrA14.v2*	OXA-1;TEM-1D.v1^	-	CTX-M-15	-	KPC-3	SHV-11.v1	35Q	-	-	GyrA-83I;ParC-80I
KLE_FA4020AA_AS	SRR14450008	Public	L2			Colombia		2018	Klebsiella pneumoniae	ST11	Other-pCR	-		1	2	9	12	ybt 10; ICEKp4	-	-	-	-	-	wzi75	KL105	O2	aac(3)-IId^;strA.v1*;strB.v1*	-	-	qnrB1.v2^	-	-	CatB4.v1	-	sul2	tet(D)	-	dfrA14.v2*	OXA-1;TEM-1D.v1^	-	CTX-M-15	-	KPC-3	SHV-11.v1	35Q	-	-	GyrA-83I;ParC-80I
KLE_FA4029AA_AS	SRR14449991	Public	L1	KL64		China		2017	Klebsiella pneumoniae	ST11	pST11-KPC-2	pST11-Vir-2	hv-CRKP	4	2	9	15	ybt 9; ICEKp3	-	iuc 1	-	-	rmpA2_8-60%	wzi64	KL64	O2	aac(3)-IId^;aadA2^;aph3-Ia.v1^;armA	-	-	qnrB4	-	mphA;mphE.v2;msrE	catII.2*	-	sul1	-	-	dfrA12	DHA-1;TEM-1D.v1^	-	CTX-M-65	-	KPC-2	SHV-11.v1	35Q	OmpK35-17%;OmpK36GD	-	GyrA-83I;GyrA-87G;ParC-80I
KLE_FA6044AA_AS	SRR15098027	Public	L2			Australia		2017	Klebsiella pneumoniae	ST11	pST11-KPC-5	-		0	2	7	10	-	-	-	-	-	-	wzi75	KL105	O2	aac(6')-Ib-cr.v2^;aadA16*;aadA2^	-	-	qnrB6^	-	-	catB3.v2	arr-3	sul1	-	-	dfrA12;dfrA27	-	-	-	-	KPC-2	SHV-11.v1	35Q	-	-	GyrA-83I;ParC-80I
KLE_BA9813AA_AS	SRR6958826	Public	L1	KL64	KL64.2	China	Sichuan	2017	Klebsiella pneumoniae	ST11	pST11-KPC-2	-		1	2	7	8	ybt 9; ICEKp3	-	-	-	-	-	wzi64	KL64	O2	aac(6')-Ib-cr.v2;aadA16*;aadA2	-	-	-	-	-	catII.2*	arr-3	-	-	-	dfrA27	-	-	CTX-M-65	-	KPC-2	SHV-11.v1	35Q	OmpK35-17%;OmpK36GD	-	GyrA-83I;GyrA-87G;ParC-80I
KLE_CA0886AA_AS	SRR7716674	Public	L1	KL64	KL64.2	China	Sichuan	2017	Klebsiella pneumoniae	ST11	pST11-KPC-2	-		1	2	9	10	ybt 9; ICEKp3	-	-	-	-	-	wzi64	KL64	O2	aac(6')-Ib-cr.v2;aadA16*;aadA2	-	-	-	-	-	catII.2*	arr-3	-	tet(A).v1*	-	dfrA27	TEM-1D.v1^	-	CTX-M-65	-	KPC-2	SHV-11.v1	35Q	OmpK35-17%;OmpK36GD	-	GyrA-83I;GyrA-87G;ParC-80I
KLE_CA7155AA_AS	SRR8603248	Public	L2			South Korea	Seoul	2014	Klebsiella pneumoniae	ST11	-	-		2	0	6	8	ybt 17; ICEKp10	clb 3	-	-	-	-	wzi50	KL15	O4	aadA2;armA;strA.v1;strB.v1	-	-	-	-	mphE.v2;msrE	-	-	sul1	-	-	-	DHA-1	-	-	-	-	-	-	OmpK35-17%;OmpK36-6%	MgrB-0%	GyrA-83I;ParC-80I
KLE_CA7156AA_AS	SRR8603247	Public	L2			South Korea	Seoul	2014	Klebsiella pneumoniae	ST11	-	-		2	0	5	8	ybt 17; ICEKp10	clb 3	-	-	-	-	wzi50	KL15	O4	aadA2;armA;strA.v1;strB.v1	-	-	-	-	mphE.v2;msrE	-	-	sul1	-	-	-	DHA-1	-	-	-	-	-	-	OmpK35-17%	-	GyrA-83I;ParC-80I
KLE_CA9566AA_AS	ERR3448453	Public	L4			Argentina			Klebsiella pneumoniae	ST11	-	-		1	1	6	9	ybt 7; ICEKp7	-	-	-	-	-	-	KL110	O2	aac(3)-IIa.v1;aac(6')-Ib'.v1;aadA*;sat-2	-	-	-	-	-	catA1^	-	-	tet(D)	-	-	OXA-9.v1;TEM-1D.v1^	-	PER-2	-	-	SHV-1^	-	OmpK35-88%	-	GyrA-87G
KLE_FA5803AA_AS	SRR15047182	Public	L3			Switzerland		2019	Klebsiella pneumoniae	ST11	Other-pCR	-		1	2	9	12	ybt 15; ICEKp11	-	-	-	-	-	wzi24	KL24	O2	aac(6')-Ib'.v1;strA.v1^;strB.v1	-	-	qnrB9.2^	-	-	floR.v2*	-	sul2	tet(A).v2	-	dfrA14.v2*	CMY-4.v1;TEM-1D.v1^	-	CTX-M-15	-	NDM-1	SHV-11.v1	35Q	OmpK36GD	-	GyrA-83F;GyrA-87A;ParC-80I
KLE_EA6348AA_AS	SRR11585216	Public	L3			Spain		2014	Klebsiella pneumoniae	ST11	Other-pCR	-		1	2	9	13	ybt 10; ICEKp4	-	-	-	-	-	wzi24	KL24	O2	aac(3)-IIa.v1^;aac(6')-Ib-cr.v2;aadA2^;aph3-Ia.v1^	-	-	qnrB1.v1	-	mphA	CatB4.v1;catA1^	-	sul1	-	-	dfrA12	OXA-1	-	CTX-M-15	-	OXA-48	SHV-11.v1	35Q	-	-	GyrA-83F;GyrA-87A;ParC-80I
KLE_EA6467AA_AS	SRR11585084	Public	L3			Spain		2014	Klebsiella pneumoniae	ST11	Other-pCR	-		1	2	9	13	ybt 10; ICEKp4	-	-	-	-	-	wzi24	KL24	O2	aac(3)-IIa.v1^;aac(6')-Ib-cr.v2;aadA2^;aph3-Ia.v1^	-	-	qnrB1.v1	-	mphA	CatB4.v1;catA1^	-	sul1	-	-	dfrA12	OXA-1	-	CTX-M-15	-	OXA-48	SHV-11.v1	35Q	-	-	GyrA-83F;GyrA-87A;ParC-80I
KLE_AA6365AA_AS	ERR1204858	Public	L2			Poland		2014	Klebsiella pneumoniae	ST11	-	-		1	1	7	13	ybt 10; ICEKp4	-	-	-	-	-	wzi75	KL105	O2	aac(3)-IId^;aadA*;aadA2^	-	-	qnrB4	-	-	CatB4.v1;catA1^	-	sul1;sul1	-	-	dfrA12	DHA-1;OXA-1;OXA-9.v1	-	CTX-M-15	-	-	SHV-11.v1	35Q	-	-	GyrA-83I;ParC-80I
KLE_AA6374AA_AS	ERR1204867	Public	L2			Poland		2014	Klebsiella pneumoniae	ST11	-	-		1	1	8	17	ybt 10; ICEKp4	-	-	-	-	-	wzi75	KL105	O2	aac(3)-IIa.v1^;aac(3)-IId^;aac(6')-Ib'.v1*;aadA*;aadA2^;armA	-	-	qnrB4	-	mphE.v2;msrE	CatB4.v1;catA1^	-	sul1	-	-	dfrA12	DHA-1;OXA-1;OXA-9.v1	-	CTX-M-15	-	-	SHV-11.v1	35Q	-	-	GyrA-83I;ParC-80I
KLE_AA6380AA_AS	ERR1204873	Public	L2			Poland		2014	Klebsiella pneumoniae	ST11	-	-		1	1	8	12	ybt 10; ICEKp4	-	-	-	-	-	wzi75	KL105	O2	aac(3)-IIa.v1^;aac(6')-Ib-cr.v2;aadA2^	-	-	qnrB4	-	-	CatB4.v1;catA1^	-	sul1;sul1	-	-	dfrA12	DHA-1;OXA-1	-	CTX-M-15	-	-	SHV-11.v1	35Q	-	MgrB-53%	GyrA-83I;ParC-80I
KLE_AA6407AA_AS	ERR1204907	Public	L3			Slovakia		2014	Klebsiella pneumoniae	ST11	-	-		0	0	7	7	-	-	-	-	-	-	wzi2	KL2	O2	aac(6')-Ib-cr.v2	-	-	-	-	ereB	CatB4.v1;catA1^	-	sul2	tet(D)	-	-	OXA-1	-	-	-	-	SHV-11.v1	35Q	OmpK35-59%	-	GyrA-83F;GyrA-87A;ParC-80I
KLE_AA6412AA_AS	ERR1204912	Public	L2			Slovakia		2013	Klebsiella pneumoniae	ST11	-	-		1	1	5	11	ybt 10; ICEKp4	-	-	-	-	-	wzi75	KL105	O2	aac(3)-IIa.v1^;aac(6')-Ib'.v1;aac(6')-Ib-cr.v2;aadA*;aadA*	-	-	-	-	-	CatB4.v1	-	-	-	-	-	OXA-1;OXA-9.v1;OXA-9.v1;TEM-1D.v1^	-	CTX-M-15	-	-	SHV-11.v1	35Q	-	-	GyrA-83I;ParC-80I
KLE_AA6439AA_AS	ERR1204939	Public	L2			Slovakia			Klebsiella pneumoniae	ST11	-	-		1	1	7	15	ybt 10; ICEKp4	-	-	-	-	-	wzi75	KL105	O2	aac(3)-IIa.v1^;aac(6')-Ib'.v1;aadA*;aadA2^	-	-	qnrB4	-	-	CatB4.v1;catA1^	-	sul1;sul1	-	-	dfrA12	DHA-1;OXA-1;OXA-9.v1;TEM-1D.v1^	-	CTX-M-15	-	-	SHV-11.v1	35Q	OmpK36-78%	-	GyrA-83I;ParC-80I
KLE_AA6512AA_AS	ERR1205023	Public	L2			Poland		2013	Klebsiella pneumoniae	ST11	-	-		1	0	7	10	ybt 10; ICEKp4 (truncated)	-	-	-	-	-	wzi75	KL105	O2	aac(6')-Ib-cr.v2;aadA2^	-	-	qnrB4	-	-	CatB4.v1;catA1^	-	sul1;sul1	-	-	dfrA12	DHA-1;OXA-1	-	-	-	-	SHV-11.v1	35Q	-	MgrB-53%	GyrA-83I;ParC-80I
KLE_AA7401AA_AS	ERR1228368	Public	L3						Klebsiella pneumoniae	ST11	Other-pCR	-		1	2	9	13	ybt 10; ICEKp4	-	-	-	-	-	wzi24	KL24	O2	aac(3)-IIa.v1^;aac(6')-Ib-cr.v2;aadA2^;aph3-Ia.v1^	-	-	qnrB1.v1	-	mphA	CatB4.v1?;catA1^	-	sul1	-	-	dfrA12	OXA-1	-	CTX-M-15	-	OXA-48	SHV-11.v1	35Q	-	-	GyrA-83F;GyrA-87A;ParC-80I
KLE_AA9401AA_AS	ERR1514921	Public	L2			Belgium		2014	Klebsiella pneumoniae	ST11	Other-pCR	-		1	2	9	14	ybt 10; ICEKp4	-	-	-	-	-	wzi75	KL105	O2	aac(3)-Ia*;aac(6')-Ib-cr.v2^;aadA1.v1^;aph(3')-Ib*	-	-	qnrB4	-	mphA	catB3.v2	arr-3	sul1;sul1	-	-	dfrA1.v2	DHA-1;OXA-1	-	-	-	OXA-48	SHV-11.v1	35Q	-	-	GyrA-83I;ParC-80I
KLE_AA5798AA_AS	ERR1024566	Public	L2			Brazil			Klebsiella pneumoniae	ST11	-	-		0	1	6	10	-	-	-	-	-	-	wzi64	KL64	O2	-	-	-	qnrS1	-	-	-	-	sul1;sul1;sul2	tet(A).v1;tet(D)	-	dfrA1.v1	LAP-2;OXA-2	-	CTX-M-2	-	-	SHV-11.v1	35Q	OmpK35-40%;OmpK36GD	-	GyrA-83I;ParC-80I
KLE_AA5823AA_AS	ERR1024591	Public	L2			Brazil			Klebsiella pneumoniae	ST11	Other-pCR	-		0	2	6	8	-	-	-	-	-	-	wzi64	KL64	O2	-	-	-	-	-	-	-	-	sul1;sul2	tet(A).v1;tet(D)	-	dfrA1.v1	LAP-2;OXA-2	-	-	-	KPC-2	SHV-11.v1	35Q	OmpK35-40%;OmpK36GD	-	GyrA-83I;ParC-80I
KLE_AA5825AA_AS	ERR1024593	Public	L2			Brazil			Klebsiella pneumoniae	ST11	Other-pCR	-		1	2	7	9	ybt 9; ICEKp3	-	-	-	-	-	wzi64	KL64	O2	aph(3')-VIa*	-	-	qnrS1	-	-	-	-	sul1;sul2	tet(A).v1	-	dfrA1.v1	LAP-2;OXA-2	-	-	-	KPC-2	SHV-11.v1	35Q	OmpK35-40%	-	GyrA-83I;ParC-80I
KLE_AA5837AA_AS	ERR1024605	Public	L2			Brazil			Klebsiella pneumoniae	ST11	Other-pCR	-		0	2	3	2	-	-	-	-	-	-	wzi64	KL64	O2	aph(3')-VIa*	-	-	-	-	-	-	-	-	-	-	-	-	-	-	-	KPC-2	SHV-11.v1	35Q	OmpK35-40%;OmpK36GD	-	GyrA-83I;ParC-80I
KLE_AA5847AA_AS	ERR1024615	Public	L2			Brazil			Klebsiella pneumoniae	ST11	Other-pCR	-		0	2	3	2	-	-	-	-	-	-	wzi64	KL64	O2	aph(3')-VIa*	-	-	-	-	-	-	-	-	-	-	-	-	-	-	-	KPC-2*	SHV-11.v1	35Q	OmpK35-40%;OmpK36GD	-	GyrA-83I;ParC-80I
KLE_AA5875AA_AS	ERR1024643	Public	L2			Brazil			Klebsiella pneumoniae	ST11	Other-pCR	-		0	2	3	2	-	-	-	-	-	-	wzi64	KL64	O2	aph(3')-VIa*	-	-	-	-	-	-	-	-	-	-	-	-	-	-	-	KPC-2	SHV-11.v1	35Q	OmpK35-40%;OmpK36GD	-	GyrA-83I;ParC-80I
KLE_AA7359AA_AS	ERR1228347	Public	L3						Klebsiella pneumoniae	ST11	-	-		1	2	9	18	ybt 10; ICEKp4	-	-	-	-	-	wzi24	KL24	O2	aac(3)-IIa.v1^;aac(6')-Ib-cr.v2;aadA2^;aph3-Ia.v1^;strA.v1^;strB.v1	-	-	qnrB1.v1	-	mphA	CatB4.v1;catA1^	-	sul1;sul2*	-	-	dfrA12;dfrA7	OXA-1;TEM-1D.v1^	-	CTX-M-15	-	OXA-48	SHV-11.v1	35Q	-	-	GyrA-83F;GyrA-87A;ParC-80I
KLE_AA7427AA_AS	ERR1228380	Public	L3			Spain		2013	Klebsiella pneumoniae	ST11	Other-pCR	-		1	3	10	13	ybt 10; ICEKp4	-	-	-	-	-	wzi24	KL24	O2	aac(3)-IIa.v1^;aac(6')-Ib-cr.v2;aadA2^;aph3-Ia.v1^	-	-	qnrB1.v1	-	mphA	CatB4.v1;catA1^	-	sul1	-	-	dfrA12	OXA-1	-	CTX-M-15	-	OXA-48	SHV-11.v1	35Q	-	MgrB-83%	GyrA-83F;GyrA-87A;ParC-80I
KLE_AA8257AA_AS	ERR1334563	Public	L3						Klebsiella pneumoniae	ST11	Other-pCR	-		1	3	11	20	ybt 10; ICEKp4	-	-	-	-	-	wzi24	KL24	O2	aac(3)-IIa.v1^;aac(6')-Ib-cr.v2;aadA16*;aadA2^;aadA^;aph3-Ia.v1^;strA.v1	-	-	qnrB1.v1	-	mphA	CatB4.v1;catA1^;cmlA1*	arr-3	sul1;sul3	-	-	dfrA12;dfrA27	OXA-1	-	CTX-M-15	-	OXA-48	SHV-11.v1	35Q	-	MgrB-87%	GyrA-83F;GyrA-87A;ParC-80I
KLE_FA8807AA_AS	SRR15584379	Public	L3			Spain	Community of Madrid	2014	Klebsiella pneumoniae	ST11	Other-pCR	-		0	2	9	11	-	-	-	-	-	-	wzi24	KL24	O2	aac(6')-Ib-cr.v2;aadA2^;aph3-Ia.v1^	-	-	-	-	mphA	CatB4.v1;catA1^	-	sul1	-	-	dfrA12	OXA-1	-	CTX-M-15	-	OXA-48	SHV-11.v1	35Q	-	-	GyrA-83F;GyrA-87A;ParC-80I
KLE_AA9055AA_AS	ERR1415585	Public	L2			Romania		2013	Klebsiella pneumoniae	ST11	Other-pCR	-		1	2	11	19	ybt 10; ICEKp4	-	-	-	-	-	wzi75	KL105	O2	aac(3)-IId^;aac(6')-Ib-cr.v2^;aadA2^;armA;rmtC	-	-	qnrB4	-	mphA;mphE.v2;msrE	catB3.v2	arr-3	sul1	tet(A).v1	-	dfrA12	DHA-1;OXA-1;TEM-1D.v1^	-	CTX-M-3*	-	NDM-1	SHV-11.v1	35Q	-	-	GyrA-83I;ParC-80I
KLE_CA6388AA_AS	SRR5467430	Public	L2			United States	Washington	2014	Klebsiella pneumoniae	ST11	-	-		0	1	8	9	-	-	-	-	-	-	wzi177	KL125	O3	aac(3)-IIa.v1^;aac(6')-Ib-cr.v2	-	-	-	-	mphA	CatB4.v1;catII.2*	-	-	tet(A).v1	-	dfrA14.v2*	OXA-1	-	CTX-M-15	-	-	SHV-11.v1	35Q	OmpK35-70%;OmpK36-0%	-	GyrA-83I;GyrA-87Y;ParC-80I
KLE_AA0607AA_AS	ERR1541553	Public	L3			Slovakia		2014	Klebsiella pneumoniae	ST11	-	-		0	1	8	12	-	-	-	-	-	-	wzi2	KL2	O2	aac(3)-IIa.v1^;aac(6')-Ib-cr.v2;strA.v1^;strB.v1	-	-	-	-	ereB	CatB4.v1;catA1^	-	sul2	tet(D)	-	-	OXA-1;TEM-1D.v1^	-	CTX-M-15	-	-	SHV-11.v1	35Q	OmpK35-59%	-	GyrA-83F;GyrA-87A;ParC-80I
KLE_AA9005AA_AS	ERR1415549	Public	L3					2014	Klebsiella pneumoniae	ST11	pST11-KPC-4	-		1	2	9	12	ybt 15; ICEKp11	-	-	-	-	-	wzi24	KL24	O2	aac(3)-IIa.v1^;aac(6')-Ib'.v1	-	-	qnrB9.2^	-	mphA	CatB4.v1;catII.2*	-	-	tet(A).v1	-	dfrA14.v2*	OXA-1	-	CTX-M-15;SHV-2A^	-	NDM-1	-	238S;35Q	-	-	GyrA-83F;GyrA-87A;ParC-80I
KLE_FA8763AA_AS	SRR15584340	Public	L3			Spain	Community of Madrid	2013	Klebsiella pneumoniae	ST11	Other-pCR	-		1	3	10	11	ybt 10; ICEKp4	-	-	-	-	-	wzi24	KL24	O2	aac(6')-Ib-cr.v2;aadA2^;aph3-Ia.v1^	-	-	-	-	mphA	CatB4.v1;catA1^	-	sul1	-	-	dfrA12	OXA-1	-	CTX-M-15	-	OXA-48	SHV-11.v1	35Q	-	MgrB-0%	GyrA-83F;GyrA-87A;ParC-80I
KLE_FA8773AA_AS	SRR15584350	Public	L3			Spain	Community of Madrid	2013	Klebsiella pneumoniae	ST11	Other-pCR	-		1	3	10	11	ybt 10; ICEKp4	-	-	-	-	-	wzi24	KL24	O2	aac(6')-Ib-cr.v2;aadA2^;aph3-Ia.v1^	-	-	-	-	mphA	CatB4.v1;catA1^	-	sul1	-	-	dfrA12	OXA-1	-	CTX-M-15	-	OXA-48	SHV-11.v1	35Q	-	MgrB-0%	GyrA-83F;GyrA-87A;ParC-80I
KLE_AA6436AA_AS	ERR1204936	Public	L2			Slovakia		2013	Klebsiella pneumoniae	ST11	-	-		1	1	7	15	ybt 10; ICEKp4	-	-	-	-	-	wzi75	KL105	O2	aac(3)-IIa.v1^;aac(6')-Ib-cr.v2*;aadA*;aadA2^	-	-	qnrB4	-	-	CatB4.v1;catA1^	-	sul1	-	-	dfrA12;dfrA14.v2*	DHA-1;OXA-1;OXA-9.v1;TEM-1D.v1^	-	CTX-M-15	-	-	SHV-11.v1	35Q	OmpK36-50%	-	GyrA-83I;ParC-80I
KLE_FA5446AA_AS	SRR16539925	Public	L1	KL47	KL47.2	China	Henan	2015-2018	Klebsiella pneumoniae	ST11	pST11-KPC-2	pST11-Vir-3	hv-CRKP	4	2	7	7	ybt 9; ICEKp3	-	iuc 1	-	-	rmpA2_8-60%	-	unknown	OL101	aadA2;rmtB	-	fosA3	-	-	-	catII.2*	-	-	-	-	-	TEM-1D.v1^	-	CTX-M-65	-	KPC-2	-	-	OmpK35-17%;OmpK36GD	-	GyrA-83I;GyrA-87G;ParC-80I
KLE_FA8810AA_AS	SRR15584382	Public	L3			Spain	Community of Madrid	2013	Klebsiella pneumoniae	ST11	Other-pCR	-		0	2	9	11	-	-	-	-	-	-	wzi24	KL24	O2	aac(6')-Ib-cr.v2;aadA2^;aph3-Ia.v1^	-	-	-	-	mphA	CatB4.v1;catA1^	-	sul1	-	-	dfrA12	OXA-1	-	CTX-M-15	-	OXA-48	SHV-11.v1	35Q	-	-	GyrA-83F;GyrA-87A;ParC-80I
KLE_AA7433AA_AS	ERR1228383	Public	L2			Spain		2013	Klebsiella pneumoniae	ST11	Other-pCR	-		0	2	7	12	-	-	-	-	-	-	wzi243	KL13	O3	aac(3)-IV;aadA2;aadA^;aph(3')-IIa;aph(4)-Ia	-	-	-	-	mphA	catA1^;cmlA1*	-	sul1;sul3	-	-	dfrA12	-	-	-	-	KPC-2	SHV-11.v1	35Q	-	-	GyrA-83I;ParC-80I
KLE_AA7625AA_AS	ERR1289749	Public	L3						Klebsiella pneumoniae	ST11	Double-pCR	-		1	2	10	15	ybt 15; ICEKp11	-	-	-	-	-	wzi24	KL24	O2	aac(3)-IIa.v1^;aac(6')-Ib'.v1;strA.v1^;strB.v1	-	-	-	-	mphA	CatB4.v1?;catA1^	-	sul2	tet(A).v1	-	dfrA14.v2*	OXA-1;TEM-1D.v1^	-	CTX-M-15	-	KPC-2;NDM-1	SHV-11.v1	35Q	-	-	GyrA-83F;GyrA-87A;ParC-80I
KLE_AA4099AA_AS	ERR474512	Public	L2			United Kingdom		2006	Klebsiella pneumoniae	ST11	-	-		0	1	7	6	-	-	-	-	-	-	wzi177	KL125	O3	aac(3)-IId^	-	-	-	-	-	catII.2*	-	-	tet(D)	-	dfrA14.v2*	TEM-1D.v1^	-	CTX-M-15	-	-	SHV-11.v1	35Q	OmpK35-70%	-	GyrA-83I;ParC-80I
KLE_BA1027AA_AS	SRR1203985	Public	L2			United States	North_Carolina	2012	Klebsiella pneumoniae	ST11	Other-pCR	-		0	2	7	11	-	-	-	-	-	-	wzi177	KL125	O3	aac(3)-IIa.v1^;aadA*	-	-	-	-	-	CatB4.v1;catII.2*	-	-	tet(A).v1	-	-	OXA-1;OXA-9.v1;TEM-1D.v1^	-	CTX-M-15;SHV-12	-	KPC-2	-	238S;240K;35Q	OmpK35-70%	-	GyrA-83I;GyrA-87Y;ParC-80I
KLE_AA0727AA_AS	ERR264510	Public	L3			Spain		2012	Klebsiella pneumoniae	ST11	Other-pCR	-		0	2	9	17	-	-	-	-	-	-	wzi24	KL24	O2	aac(3)-IIa.v1^;aac(6')-Ib-cr.v2;aadA2^;aph3-Ia.v1^;strA.v1^;strB.v1	-	-	qnrB1.v1	-	mphA	CatB4.v1?;catA1^	-	sul1;sul2	-	-	dfrA12	OXA-1;TEM-1D.v1^	-	CTX-M-15	-	OXA-48	SHV-11.v1	35Q	-	-	GyrA-83F;GyrA-87A;ParC-80I
KLE_BA0679AA_AS	ERR298804	Public	L3			Spain		2012	Klebsiella pneumoniae	ST11	Other-pCR	-		1	2	9	17	ybt 10; ICEKp4	-	-	-	-	-	wzi24	KL24	O2	aac(3)-IIa.v1^;aac(6')-Ib-cr.v2;aadA2^;aph3-Ia.v1^;strA.v1^;strB.v1	-	-	qnrB1.v1	-	mphA	CatB4.v1?;catA1^	-	sul1;sul2	-	-	dfrA12	OXA-1;TEM-1D.v1^	-	CTX-M-15	-	OXA-48	SHV-11.v1	35Q	-	-	GyrA-83F;GyrA-87A;ParC-80I
KLE_BA0691AA_AS	ERR298816	Public	L3			Spain			Klebsiella pneumoniae	ST11	pST11-KPC-4	-		1	2	8	17	ybt 10; ICEKp4	-	-	-	-	-	wzi24	KL24	O2	aac(6')-Ib4^;aadA1.v1^;aph3-Ia.v1^;strA.v1^;strB.v1*	-	-	qnrB1.v1	-	-	CatB4.v1?;catA1^;catB2.v1;catII.2*	-	sul1;sul2	-	-	dfrB1	OXA-1;TEM-1D.v1^	-	CTX-M-15	-	VIM-1	SHV-11.v1	35Q	OmpK35-30%;OmpK36-0%	-	GyrA-83F;GyrA-87A;ParC-80I
KLE_BA0697AA_AS	ERR298822	Public	L3			Spain			Klebsiella pneumoniae	ST11	Other-pCR	-		1	2	9	21	ybt 10; ICEKp4	-	-	-	-	-	wzi24	KL24	O2	aac(3)-IIa.v1^;aac(6')-Ib4^;aadA1.v1^;aadA2^;aph3-Ia.v1^;strA.v1^;strB.v1	-	-	qnrB1.v1	-	mphA	CatB4.v1?;catA1^;catB2.v1;catII.2*	-	sul1;sul2	-	-	dfrA12;dfrB1	OXA-1;TEM-1D.v1^	-	CTX-M-15	-	VIM-1	SHV-11.v1	35Q	-	-	GyrA-83F;GyrA-87A;ParC-80I
KLE_BA0710AA_AS	ERR298835	Public	L3			Spain			Klebsiella pneumoniae	ST11	pST11-KPC-4	-		0	2	10	13	-	-	-	-	-	-	-	KL24	O2	aac(6')-Ib-cr.v2;aadA2^;aph3-Ia.v1^	-	-	qnrB1.v2^	-	mphA	CatB4.v1?	-	sul1	tet(D)	-	dfrA12	OXA-1;TEM-1D.v1^	-	CTX-M-15	-	NDM-1	SHV-11.v1	35Q	OmpK35-26%	-	GyrA-83F;GyrA-87A;ParC-80I
KLE_AA3204AA_AS	SRR2064887	Public	L1	KL47		China	Zhejiang	2012	Klebsiella pneumoniae	ST11	pST11-KPC-2	-		1	2	6	7	ybt 9; ICEKp3	-	-	-	-	-	wzi209	KL47	OL101	aadA2;rmtB	-	fosA3	-	-	-	-	-	-	-	-	-	TEM-1D.v1^	-	CTX-M-65;SHV-12	-	KPC-2	-	238S;240K;35Q	OmpK35-17%;OmpK36GD	-	GyrA-83I;GyrA-87G;ParC-80I
KLE_AA3211AA_AS	SRR2064885	Public	L1	KL47		China	Zhejiang	2012	Klebsiella pneumoniae	ST11	pST11-KPC-2	-		1	2	6	7	ybt 9; ICEKp3	-	-	-	-	-	wzi209	KL47	OL101	aadA2;rmtB	-	fosA3	-	-	-	-	-	-	-	-	-	TEM-1D.v1^	-	CTX-M-65;SHV-12	-	KPC-2	-	238S;240K;35Q	OmpK35-17%;OmpK36GD	-	GyrA-83I;GyrA-87G;ParC-80I
KLE_AA2841AA_AS	SRR1561283	Public	L2			Thailand		2007	Klebsiella pneumoniae	ST11	-	-		0	1	9	16	-	-	-	-	-	-	wzi50	KL15	O4	aac(3)-IId^;aac(6')-Ib-cr.v2^;aadA2^;aph3-Ia.v1^	-	-	qnrB4	-	mphA	catA1^;catB3.v2	arr-3	sul1;sul1	-	-	dfrA12	DHA-1;OXA-1;TEM-1D.v1^	-	CTX-M-15	-	-	SHV-11.v1	35Q	-	-	GyrA-83I;ParC-80I
KLE_CA3749AA_AS	ERR3063438	Public	L2			Spain		2015	Klebsiella pneumoniae	ST11	Other-pCR	-		0	2	9	19	-	-	-	-	-	-	wzi75	KL105	O2	aac(6')-Ib-cr.v1^;aadA1.v1^;aadA2;rmtC;strA.v1*;strB.v1*	-	-	qnrB4	-	mphA	catA1^;catB2.v1;catB3.v2	arr-3	sul1*;sul2	-	-	dfrA14.v2*;dfrB1	DHA-1;OXA-1	-	-	-	NDM-1	SHV-11.v1	35Q	-	-	GyrA-83I;ParC-80I
KLE_BA1534AA_AS	SRR1561284	Public	L2			Thailand		2008	Klebsiella pneumoniae	ST11	-	-		0	1	9	16	-	-	-	-	-	-	wzi50	KL15	O4	aac(3)-IId^;aac(6')-Ib-cr.v2^;aadA2^;aph3-Ia.v1^	-	-	qnrB4	-	mphA	catA1^;catB3.v2	arr-3	sul1;sul1	-	-	dfrA12	DHA-1;OXA-1;TEM-1D.v1^	-	CTX-M-15	-	-	SHV-11.v1	35Q	-	-	GyrA-83I;ParC-80I
KLE_CA8149AA_AS	ERR3372196	Public	L2			Argentina			Klebsiella pneumoniae	ST11	Other-pCR	-		1	2	10	16	ybt 9; ICEKp3	-	-	-	-	-	wzi50	KL15	O4	aac(6')-Ib-cr.v2;aadA2^;strA.v1^;strB.v1	-	-	qnrB1.v2^	-	mphE.v2;msrE	CatB4.v1	-	sul1;sul2	tet(A).v1?	-	dfrA12;dfrA14.v2*	OXA-1	-	OXA-163	-	KPC-2	SHV-11.v1	35Q	-	-	GyrA-83I;ParC-80I
KLE_CA8478AA_AS	ERR3381786	Public	L2			Argentina			Klebsiella pneumoniae	ST11	-	-		1	1	9	12	ybt 9; ICEKp3	-	-	-	-	-	wzi50	KL15	O4	aac(6')-Ib-cr.v2;aph3-Ia.v1^;strA.v1^;strB.v1	-	-	-	-	mphA	catB3.v2	arr-3	sul1;sul2	tet(A).v2	-	-	OXA-1	-	OXA-163	-	-	SHV-11.v1	35Q	-	-	GyrA-83I;ParC-80I
KLE_FA3190AA_AS	SRR14449510	Public	L1	KL64		China		2018	Klebsiella pneumoniae	ST11	pST11-KPC-3	-		1	2	6	6	ybt 9; ICEKp3	-	-	-	-	-	wzi64	KL64	O2	aadA2;rmtB	-	fosA3	-	-	-	-	-	-	-	-	-	TEM-1D.v1^	-	CTX-M-65	-	KPC-2	SHV-11.v1	35Q	OmpK35-17%;OmpK36GD	-	GyrA-83I;GyrA-87G;ParC-80I
KLE_AA6057AA_AS	SRR2965677	Public	L2			United States	Virginia	2011	Klebsiella pneumoniae	ST11	pST11-KPC-4	-		0	3	7	7	-	-	-	-	-	-	wzi177	KL125	O3	aac(6')-Ib-cr.v2	-	-	-	-	-	CatB4.v1;catII.2*	-	-	-	-	-	OXA-1;TEM-1D.v1^	-	CTX-M-15	-	KPC-3	SHV-11.v1	35Q	OmpK35-70%	PmrB-42%	GyrA-83I;GyrA-87Y;ParC-80I
KLE_CA3803AA_AS	ERR3063474	Public	L2			Spain		2016	Klebsiella pneumoniae	ST11	Other-pCR	-		1	2	9	11	ybt 9; ICEKp3	-	-	-	-	-	wzi50	KL15	O4	aac(3)-IIa.v1^;aac(6')-Ib-cr.v2;aadA2^;aph3-Ia.v1^	-	-	-	-	mphA	CatB4.v1	-	sul1	-	-	dfrA12	OXA-1	-	CTX-M-15	-	NDM-1	SHV-11.v1	35Q	-	-	GyrA-83I;ParC-80I
KLE_CA0168AA_AS	DRR197060	Public	L2			Thailand	Bangkok	2015	Klebsiella pneumoniae	ST11	Other-pCR	-		1	2	9	11	ybt 9; ICEKp3	-	-	-	-	-	wzi50	KL15	O4	aac(3)-IIa.v1^;aac(6')-Ib-cr.v2;aadA2^;aph3-Ia.v1^	-	-	-	-	mphA	CatB4.v1	-	sul1	-	-	dfrA12	OXA-1	-	CTX-M-15	-	NDM-1	SHV-11.v1	35Q	-	-	GyrA-83I;ParC-80I
KLE_FA1969AA_AS	DRR150391	Public	L2			Thailand	Surat Thani	2016	Klebsiella pneumoniae	ST11	Other-pCR	-		1	2	9	11	ybt 9; ICEKp3	-	-	-	-	-	wzi50	KL15	O4	aac(3)-IIa.v1^;aac(6')-Ib-cr.v2;aadA2^;aph3-Ia.v1^	-	-	-	-	mphA	CatB4.v1	-	sul1	-	-	dfrA12	OXA-1	-	CTX-M-15	-	OXA-232	SHV-11.v1	35Q	-	-	GyrA-83I;ParC-80I
KLE_FA1984AA_AS	DRR150429	Public	L2			Thailand	Sakon Nakhon Province	2016	Klebsiella pneumoniae	ST11	pST11-KPC-4	-		1	2	5	7	ybt 9; ICEKp3	-	-	-	-	-	wzi50	KL15	O4	aac(6')-Iaf*;aadA^;aph3-Ia.v1^	-	-	qnrS1	-	mphA	-	-	sul1	-	-	-	-	-	-	-	OXA-181	-	-	-	-	GyrA-83I;ParC-80I
KLE_FA1997AA_AS	DRR150442	Public	L2			Thailand	Sakon Nakhon Province	2016	Klebsiella pneumoniae	ST11	pST11-KPC-4	-		1	2	9	14	ybt 9; ICEKp3	-	-	-	-	-	wzi50	KL15	O4	aac(3)-IIa.v1^;aac(6')-Iaf*;aac(6')-Ib-cr.v2;aadA2^;aadA^;aph3-Ia.v1^	-	-	qnrS1	-	mphA	CatB4.v1	-	sul1	-	-	dfrA12	OXA-1	-	CTX-M-15	-	OXA-181	-	-	-	-	GyrA-83I;ParC-80I
KLE_FA2026AA_AS	DRR150481	Public	L2			Thailand	Nakhon Phanom Province	2016	Klebsiella pneumoniae	ST11	pST11-KPC-4	-		1	2	4	5	ybt 9; ICEKp3	-	-	-	-	-	wzi50	KL15	O4	aac(6')-Iaf*;aadA^	-	-	qnrS1	-	-	-	-	sul1	-	-	-	-	-	-	-	OXA-181	-	-	-	-	GyrA-83I;ParC-80I
KLE_FA2041AA_AS	DRR150501	Public	L2			Thailand	Sakon Nakhon Province	2016	Klebsiella pneumoniae	ST11	pST11-KPC-4	-		1	2	9	14	ybt 9; ICEKp3	-	-	-	-	-	wzi50	KL15	O4	aac(3)-IIa.v1^;aac(6')-Iaf*;aac(6')-Ib-cr.v2;aadA2^;aadA^;aph3-Ia.v1^	-	-	qnrS1	-	mphA	CatB4.v1	-	sul1	-	-	dfrA12	OXA-1	-	CTX-M-15	-	OXA-181	-	-	-	-	GyrA-83I;ParC-80I
KLE_FA2042AA_AS	DRR150502	Public	L2			Thailand	Sakon Nakhon Province	2016	Klebsiella pneumoniae	ST11	Other-pCR	-		1	2	6	9	ybt 9; ICEKp3	-	-	-	-	-	wzi50	KL15	O4	aac(3)-IIa.v1^;aac(6')-Iaf*;aac(6')-Ib-cr.v2;aadA^	-	-	qnrS1	-	-	CatB4.v1	-	sul1	-	-	-	OXA-1	-	-	-	OXA-181	-	-	OmpK36-21%	-	GyrA-83I;ParC-80I
KLE_FA2043AA_AS	DRR150503	Public	L2			Thailand	Sakon Nakhon Province	2016	Klebsiella pneumoniae	ST11	Other-pCR	-		1	2	2	2	ybt 9; ICEKp3	-	-	-	-	-	wzi50	KL15	O4	-	-	-	qnrS1	-	-	-	-	-	-	-	-	-	-	-	-	OXA-181	-	-	-	-	GyrA-83I;ParC-80I
KLE_FA2054AA_AS	DRR150514	Public	L2			Thailand	Sakon Nakhon Province	2016	Klebsiella pneumoniae	ST11	pST11-KPC-4	-		1	2	9	14	ybt 9; ICEKp3	-	-	-	-	-	wzi50	KL15	O4	aac(3)-IIa.v1^;aac(6')-Iaf*;aac(6')-Ib-cr.v2;aadA2^;aadA^;aph3-Ia.v1^	-	-	qnrS1	-	mphA	CatB4.v1	-	sul1	-	-	dfrA12	OXA-1	-	CTX-M-15	-	OXA-181	-	-	-	-	GyrA-83I;ParC-80I
KLE_FA2073AA_AS	DRR150568	Public	L2			Thailand	Sakon Nakhon Province	2017	Klebsiella pneumoniae	ST11	pST11-KPC-4	-		1	2	8	13	ybt 9; ICEKp3	-	-	-	-	-	wzi50	KL15	O4	aac(3)-IIa.v1^;aac(6')-Iaf*;aac(6')-Ib-cr.v2;aadA2^;aadA^;aph3-Ia.v1^	-	-	qnrS1	-	mphA	CatB4.v1	-	sul1	-	-	dfrA12	OXA-1	-	-	-	OXA-181	-	-	-	-	GyrA-83I;ParC-80I
KLE_FA2077AA_AS	DRR150573	Public	L2			Thailand	Sakon Nakhon Province	2017	Klebsiella pneumoniae	ST11	Other-pCR	-		1	2	9	12	ybt 9; ICEKp3	-	-	-	-	-	wzi50	KL15	O4	aac(3)-IIa.v1^;aac(6')-Ib-cr.v2;aadA2^;aph3-Ia.v1^	-	-	qnrS1	-	mphA	CatB4.v1	-	sul1	-	-	dfrA12	OXA-1	-	CTX-M-15	-	OXA-181	SHV-11.v1	35Q	-	-	GyrA-83I;ParC-80I
KLE_FA2109AA_AS	DRR150621	Public	L2			Thailand	Sakon Nakhon Province	2017	Klebsiella pneumoniae	ST11	pST11-KPC-4	-		1	2	9	14	ybt 9; ICEKp3	-	-	-	-	-	wzi50	KL15	O4	aac(3)-IIa.v1^;aac(6')-Iaf*;aac(6')-Ib-cr.v2;aadA2^;aadA^;aph3-Ia.v1^	-	-	qnrS1	-	mphA	CatB4.v1	-	sul1	-	-	dfrA12	OXA-1	-	CTX-M-15	-	OXA-181	-	-	-	-	GyrA-83I;ParC-80I
KLE_FA2118AA_AS	DRR150632	Public	L2			Thailand	Sakon Nakhon Province	2017	Klebsiella pneumoniae	ST11	pST11-KPC-4	-		1	2	9	14	ybt 9; ICEKp3	-	-	-	-	-	wzi50	KL15	O4	aac(3)-IIa.v1^;aac(6')-Iaf*;aac(6')-Ib-cr.v2;aadA2^;aadA^;aph3-Ia.v1^	-	-	qnrS1	-	mphA	CatB4.v1	-	sul1	-	-	dfrA12	OXA-1	-	CTX-M-15	-	OXA-181	-	-	-	-	GyrA-83I;ParC-80I
KLE_FA2174AA_AS	DRR150705	Public	L2			Thailand	Udon Thani Province	2017	Klebsiella pneumoniae	ST11	pST11-KPC-4	-		1	2	9	14	ybt 9; ICEKp3	-	-	-	-	-	wzi50	KL15	O4	aac(3)-IIa.v1^;aac(6')-Iaf*;aac(6')-Ib-cr.v2;aadA2^;aadA^;aph3-Ia.v1^	-	-	qnrS1	-	mphA	CatB4.v1	-	sul1	-	-	dfrA12	OXA-1	-	CTX-M-15	-	OXA-181	-	-	-	-	GyrA-83I;ParC-80I
KLE_FA2014AA_AS	DRR150465	Public	L2			Thailand	Nakhon Phanom Province	2016	Klebsiella pneumoniae	ST11	pST11-KPC-4	-		1	2	9	12	ybt 9; ICEKp3	-	-	-	-	-	wzi50	KL15	O4	aac(3)-IIa.v1^;aac(6')-Ib-cr.v2;aadA2^;aph3-Ia.v1^	-	-	qnrS1	-	mphA	CatB4.v1	-	sul1	-	-	dfrA12	OXA-1	-	CTX-M-15	-	OXA-181	-	-	-	-	GyrA-83I;ParC-80I
KLE_FA2020AA_AS	DRR150474	Public	L2			Thailand	Nakhon Phanom Province	2016	Klebsiella pneumoniae	ST11	pST11-KPC-4	-		1	2	6	7	ybt 9; ICEKp3	-	-	-	-	-	wzi50	KL15	O4	aac(3)-IIa.v1^;aac(6')-Ib-cr.v2	-	-	qnrS1	-	-	CatB4.v1	-	-	-	-	-	OXA-1	-	CTX-M-15	-	OXA-181	-	-	-	-	GyrA-83I;ParC-80I
KLE_FA2108AA_AS	DRR150620	Public	L2			Thailand	Sakon Nakhon Province	2017	Klebsiella pneumoniae	ST11	Other-pCR	-		1	2	8	11	ybt 9; ICEKp3	-	-	-	-	-	wzi50	KL15	O4	aac(3)-IIa.v1^;aac(6')-Ib-cr.v2;aadA2^;aph3-Ia.v1^	-	-	qnrS1	-	mphA	CatB4.v1	-	sul1	-	-	-	OXA-1	-	CTX-M-15	-	OXA-181	SHV-11.v1	35Q	-	-	GyrA-83I;ParC-80I
[truncated: 2,486 more rows]

## Sheet: Supplementary Table 7
Supplementary Table 7 K type, O type, and geographical distribution of different clades in L1 Lineage.
Clade	No.of genomes	K type	O type	Regional clusters	No.of genomes	No.of hv-CRKP	Regions
[truncated: 20 more rows]

## Sheet: Supplementary Table 8
Supplementary Table 8 Variation in Phenotype and Genotype of NEKp strains and selected paired EKp strains.
[truncated: 174 more rows]

[truncated: 6 more sheets: Supplementary Table 9, Supplementary Table 10, Supplementary Table 11, Supplementary Table 12 , Supplementary Table 13, Supplementary Table 14]
