# Supplementary material for: Carbapenem-resistant Klebsiella pneumoniae capsular types, antibiotic resistance and virulence factors in China: a longitudinal, multi-centre study
Source: Nat Microbiol. 2024 Feb 29;9(3):814–29. doi: 10.1038/s41564-024-01612-1 (PMC10914598; doi:10.1038/s41564-024-01612-1)
Supplement: Supplementary file 5 — Statistical source data for Fig. 4. [file 41564_2024_1612_MOESM5_ESM.xlsx]

## Sheet: Figure 4A
Figure 4A
Uronic acid (μg/ 109 CFU)
K64-EKp	K64-NEKp	K47-EKp	K47-NEKp
2.72068	0.351266	1.05279	0.269562
1.33984	0.244205	1.89711	0.309005
2.18462	0.31464	1.18239	0.359718
2.37629	0.247023	1.40215	0.416065
1.51376	0.24984	1.59077	0.356901
1.92054	0.182223	1.74448	0.452235
2.48632	0.416065	1.43238	0.363724
1.9255	0.255475	1.84729	0.484407
2.66735	0.466778	1.64162	0.210397
1.6309	0.434506	1.32209	0.311823
2.0755	0.356901	1.82257	0.469595
1.11752	0.537212	1.46052	0.289284
1.21304	0.252658	2.04264	0.309005
1.1879	0.334361	1.08816	0.328727
1.19796	0.438604	0.683514	0.424517
1.58475	0.45956	1.13927	0.294918
1.89237	0.523451	0.899698	0.503404
1.26175	0.408679	1.15526	0.424065
1.30789	0.353379	0.951622	0.505704
2.02489	0.38857	2.31401	0.196026
1.43567	0.318188	1.19293	0.198037
1.88646	0.242779	1.14266	0.242779
1.77997	0.358406	1.80216	0.338297
1.31082	0.19631	0.999295	0.199128
1.64864	0.117424	1.11977	0.340796
1.50837	0.182343	0.520617	0.106154
1.57055	0.390815	1.24755	0.0948846
2.94421	0.147204	1.01575	0.20758
1.55649	0.204762	1.4881	0.0554414
0.433789	0.238571	1.55428	0.218849
0.9153	0.114606	1.73377	0.455509
1.39402	0.24984		0.0638091
0.946594	0.228843
1.9068	0.367273
0.926485	0.303382
2.4598	0.267888
2.00232	0.198539
	0.10453
20-445	20-445Δcps	18-81	18-81Δcps
1.11752	0.252834	1.14106	0.288025
