# Supplementary material for: Carbapenem-resistant Klebsiella pneumoniae capsular types, antibiotic resistance and virulence factors in China: a longitudinal, multi-centre study
Source: Nat Microbiol. 2024 Feb 29;9(3):814–29. doi: 10.1038/s41564-024-01612-1 (PMC10914598; doi:10.1038/s41564-024-01612-1)
Supplement: Supplementary file 6 — Statistical source data for Fig. 5. [file 41564_2024_1612_MOESM6_ESM.xlsx]

## Sheet: Figure 5A
Figure 5A
Biofilm OD595
K64-EKp	K64-NEKp	K47-EKp	K47-NEKp
0.4	3.1	0.44	2.59
0.52	2.27	0.68	2.1
0.43	2.11	0.73	2.85
0.45	1.83	0.74	2.6
0.64	2.41	0.65	2.11
0.39	2.37	0.4	3.13
0.14	1.22	0.24	3.11
0.4	1.33	0.54	2.82
0.74	1.5	0.62	1.9
0.4	1.52	0.86	1.47
0.24	1.22	0.61	2.02
0.61	2.15	0.28	2.47
0.35	2.15	0.67	2.7
0.34	2.81	0.87	1.41
0.46	1.87	0.42	1.8
0.33	1.67	0.66	2.49
0.21	2.84	0.89	2.12
0.19	1.1	0.37	2.49
0.36	1.81	0.6	3.37
0.81	4.32	0.36	4.3
0.85	2.27	0.63	1.47
0.74	1.69	0.44	2.24
0.28	1.48	0.97	2.02
0.63	3.06	0.87	1.67
0.83	2.57	0.65	3.96
0.37	3.22	0.64	7.51
0.26	3.06	0.89	3.28
0.12	7.15	0.65	1.97
0.56	1.59	0.7	3.5
0.2	3.13	0.57	3.83
0.28	2.85	0.7	1.96
0.21	2.36		1.79
0.34	2.71
0.32	2.9
0.39	5.65
0.19	3.17
0.18	1.57
	2.65
19-89	19-89∆cps	16-140	16-140∆cps
0.73	1.66	0.54	2.36

## Sheet: Figure 5B
Figure 5B
Macrophages phagocytosis (CFU/mL)
19-89	19-89Δcps	19-249	19-249Δcps	16-140	16-140Δcps
2600	29800	1200	11600	2000	328000
1400	30800	3400	12000	2600	422000
2400	29200	2800	12600	2000	418000
2000	27200	2800	10200	2800	392000

## Sheet: Figure 5C
Figure 5C
Macrophages phagocytosis (CFU/mL)
19-89	19-89Δcps	19-249	19-249Δcps	16-140	16-140Δcps
17400	212000	25600	140000	38600	5300000
16600	206000	26800	142000	38000	5240000
15600	244000	27400	156000	36600	4480000
15200	280000	25600	150000	37000	5140000

## Sheet: Figure 5F
Figure 5F
Log10 Competition Index (Δcps/ WT)
19-89	16-312	18-729	18-404	16-140
-3.02735	-2.14167	-2.89209	-2.64345	-1.93952
-3.13513	-2.53782	-3.0607	-2.39094	-3.1959
-2.24304	-1.25928	-3.11561	-1.91908	-3.22272
-2.42325	-1.92428	-2.72835	-3.23045	-2.62325
-2.51851	-3.18752	-2.83569	-1.46982	-0.653213

## Sheet: Figure 5G
Figure 5G
Log10 Competition Index (Δcps/ WT)
19-89	16-312	18-729	18-404	16-140
-2.85431	-2.05881	-1.99564	-1.89763	-2.6902
-3.07188	-1.81624	-3.27989	-3.40312	-2.29003
-1.55023	-2.09342	-2.21352	-2.0569	-2.21748
-2.50515	-2.37107	-2.65321	-1.53782	-3.79239
-2.95182	-2.43136	-3.01284	-1.93702	-1.37107

## Sheet: Figure 5H
Figure 5H
Log10 Competition Index (Δcps/ WT)
19-89	16-312	18-729	18-404	16-140
-3.08279	-1.7104	-1.61674	-1.70852	-1.90309
-3.31387	-2.14613	-2.16361	-2.72835	-1.58168
-2.77815	-1.44196	-1.7297	-1.80908	-1.73166
-3.05115	-1.57403	-2.39358	-1.69314	-1.75587
-2.90849	-1.59106	-2.30963	-1.40654	-1.49136
