# Supplementary material for: Carbapenem-resistant Klebsiella pneumoniae capsular types, antibiotic resistance and virulence factors in China: a longitudinal, multi-centre study
Source: Nat Microbiol. 2024 Feb 29;9(3):814–29. doi: 10.1038/s41564-024-01612-1 (PMC10914598; doi:10.1038/s41564-024-01612-1)
Supplement: Supplementary file 7 — Statistical source data for Fig. 6. [file 41564_2024_1612_MOESM7_ESM.xlsx]

## Sheet: Figure 6A
Figure 6A
Serum resistance rank (%)
Strain	Sensitive	Intermediate	Resistant
KL64-EKp	60.53	34.21	5.26
KL64-NEKp	39.47	0	60.53
KL47-EKp	31.25	50	18.75
KL47-NEKp	28.13	6.25	65.63

## Sheet: Figure 6B
Figure 6B
Competition Index (Δcps/ WT)
Strain	1h				2h
16-312	24.11	32.62	20.13	17.61	2.84	0	3.87	6.05
16-312+Depolymerase	9.72	11.11	13.04	19.57	1.39	1.39	8.7	6.52
16-312 Δcps	82.58	72.26	70	55.71	152.26	176.77	150	154.29
16-312 Δcps::cps	12.59	15.38	8.7	3.26	0	0	1.21	1.21
16-312 ΔcpsΔops	0	0	0	0	0	0	0	0
16-312 ΔcpsΔops::ops	53.06	54.08	49.2	62.03	26.53	22.45	17.11	16.04

## Sheet: Figure 6C
Figure 6C
Survival Ratio (%)
Patient serum	16-312				16-312Δcps
P76	24.8276	38.6207	27.5862	33.1034	61.9355	64.5161	59.3548	59.3548
P48	41.3793	41.3793	27.5862	41.3793	77.4194	90.3226	90.3226	72.2581
P4	16.5517	16.5517	22.069	8.27586	85.1613	69.6774	59.3548	72.2581
P52	19.3103	13.7931	27.5862	38.6207	80	69.6774	59.3548	98.0645
Patient serum	19-249				19-249Δcps
P10	58.2677	61.4173	67.7165	75.5906	140.773	118.455	106.438	80.6867
P8	40.9449	62.9921	39.3701	66.1417	108.155	92.7039	145.923	118.455
P19	39.3701	26.7717	53.5433	48.8189	103.004	97.8541	116.738	109.871
P24	64.5669	26.7717	47.2441	33.0709	130.472	109.871	116.738	137.339
