# Supplementary material for: Carbapenem-resistant Klebsiella pneumoniae capsular types, antibiotic resistance and virulence factors in China: a longitudinal, multi-centre study
Source: Nat Microbiol. 2024 Feb 29;9(3):814–29. doi: 10.1038/s41564-024-01612-1 (PMC10914598; doi:10.1038/s41564-024-01612-1)
Supplement: Supplementary file 9 — Statistical source data for Extended Data Fig. 5. [file 41564_2024_1612_MOESM9_ESM.xlsx]

## Sheet: Extend Figure 5
Extend Figure 5
Mutation Rate (%)
K64	K47
0.0042	0
0.0009	0.0008
0	0.0005
0	0.0008
0	0.0012
0.0009	0
0	0
0.0034	0
0.0056	0
0.0035	0.0044
0	0
