# Supplementary material for: Carbapenem-resistant Klebsiella pneumoniae capsular types, antibiotic resistance and virulence factors in China: a longitudinal, multi-centre study
Source: Nat Microbiol. 2024 Feb 29;9(3):814–29. doi: 10.1038/s41564-024-01612-1 (PMC10914598; doi:10.1038/s41564-024-01612-1)
Supplement: Supplementary file 10 — Statistical source data for Extended Data Fig. 6. [file 41564_2024_1612_MOESM10_ESM.xlsx]

## Sheet: Extend Figure 6
Extend Figure 6
Competition Index (Δcps/ WT)
19-89	16-312	20-59	20-445	18-404	16-140	19-249	18-81
1.01259	1.19119	1.13367	0.733672	1.12647	1.19885	1.11792	1.18778
0.794701	0.990862	1.03304	0.764705	0.997964	1.04654	1.07392	0.904076
0.899054	1.05183	0.972881	1.02663	1.14125	1.11254	1.27036	1.15449
