# Supplementary material for: Carbapenem-resistant Klebsiella pneumoniae capsular types, antibiotic resistance and virulence factors in China: a longitudinal, multi-centre study
Source: Nat Microbiol. 2024 Feb 29;9(3):814–29. doi: 10.1038/s41564-024-01612-1 (PMC10914598; doi:10.1038/s41564-024-01612-1)
Supplement: Supplementary file 11 — Statistical source data for Extended Data Fig. 7. [file 41564_2024_1612_MOESM11_ESM.xlsx]

## Sheet: Extend Figure 7
Extend Figure 7
Survival Ratio (%)
Strain	WT			WT+Deploymerase			Δcps
19-89	1313.73	1490.2	1588.24	27.69	33.85	33.85	709.92	687.02	641.22
20-445	20	16.47	14.12	0	2.05	0	224.39	200	234.15
19-249	2.11	6.32	0	1.36	0	0	163.41	174.39	185.37
18-404	202.2	270.33	249.46	45.23	36.18	54.55	189.47	198.38	241.67
18-729	226.67	273.33	318.75	0	0	0	0	0	0
18-81	2.4	0	0	0	0	0	58.54	67.07	56.1
19-104	71.31	98.36	113.88	6.62	5.15	16.36	130.25	117.65	113.88
19-968	174.24	145.41	155.9	0	0	0	0	0	0
19-490	144.57	91.3	120.63	0	0	0	0	0	0
16-140	0	0	0	0	0	0	0	0	0
18-18	19.44	27.78	41.67	0	0	0	0	0	0
20-59	0	0	0	0	0	0	0	0	0
