# Supplementary material for: Carbapenem-resistant Klebsiella pneumoniae capsular types, antibiotic resistance and virulence factors in China: a longitudinal, multi-centre study
Source: Nat Microbiol. 2024 Feb 29;9(3):814–29. doi: 10.1038/s41564-024-01612-1 (PMC10914598; doi:10.1038/s41564-024-01612-1)
Supplement: Supplementary file 13 — Statistical source data for Extended Data Fig. 8. [file 41564_2024_1612_MOESM13_ESM.xlsx]

## Sheet: Extend Figure 8A
Extend Figure 8A
Relative expression (2-∆∆CT)
Gene	16-312			16-312∆cps
wbbM	1	1	1	1.27363	1.41581	1.47398
lpxD	1	1	1	1.37486	1.44393	1.30242
lpxM	1	1	1	1.26305	1.35474	1.27089
lpxA	1	1	1	1.38869	1.33932	1.36198
mraY	1	1	1	1.27945	1.26769	1.27409
murA	1	1	1	1.22892	1.20185	1.34124

## Sheet: Extend Figure 8B
Extend Figure 8B
Survival Ratio (%)
16-312Δcps+FM0	16-312Δcps+FM500	16-312Δcps/EV	16-312Δcps/IspU
119.149	32.2581	135.714	279.245
170.213	38.7097	161.905	309.434
119.149	51.6129	195.918	290.323
121.986	75.2688	163.265	324.731
